# Supplementary material for: Hydrodynamic conditions affect the proteomic profile of marine biofilms formed by filamentous cyanobacterium
Source: NPJ Biofilms Microbiomes. 2022 Oct 17;8:80. doi: 10.1038/s41522-022-00340-w (PMC9576798; doi:10.1038/s41522-022-00340-w)
Supplement: Supplementary file 2 — Supplementary Table 1 [file 41522_2022_340_MOESM2_ESM.xlsx]

## Sheet: Proteins
Checked	Protein FDR Confidence: Combined	Master	Accession	Description	Exp. q-value: Combined	Contaminant	Sum PEP Score	Coverage [%]	# Peptides	# Isoforms	# PSMs	# Unique Peptides	# AAs	MW [kDa]	calc. pI	Score Sequest HT: Sequest HT	# Peptides (by Search Engine): Sequest HT	Biological Process	Cellular Component	Molecular Function	Pfam IDs	Entrez Gene ID	Gene ID	Gene Symbol	Ensembl Gene ID	Reactome Pathways	WikiPathways	# Protein Pathway Groups	# Razor Peptides	Abundances (Scaled): 40 rpm glass RB1 T1	Abundances (Scaled): 40 rpm glass RB1 T2	Abundances (Scaled): 40 rpm glass RB1 T3	Abundances (Scaled): 40 rpm glass RB2 T1	Abundances (Scaled): 40 rpm glass RB2 T2	Abundances (Scaled): 40 rpm glass RB2 T3	Abundances (Scaled): 40 rpm perspex RB1 T1	Abundances (Scaled): 40 rpm perspex RB1 T2	Abundances (Scaled): 40 rpm perspex RB1 T3	Abundances (Scaled): 40 rpm perspex RB2 T1	Abundances (Scaled): 40 rpm perspex RB2 T2	Abundances (Scaled): 40 rpm perspex RB2 T3	Abundances (Scaled): 185 rpm glass RB1 T1	Abundances (Scaled): 185 rpm glass RB1 T2	Abundances (Scaled): 185 rpm glass RB1 T3	Abundances (Scaled): 185 rpm glass RB2 T1	Abundances (Scaled): 185 rpm glass RB2 T2	Abundances (Scaled): 185 rpm glass RB2 T3	Abundances (Scaled): 185 rpm perspex RB1 T1	Abundances (Scaled): 185 rpm perspex RB1 T2
FALSE	High	Master Protein	A0A651ERG3	Phycocyanin subunit alpha OS=Leptolyngbya sp. DLM2.Bin15 OX=2480212 GN=cpcA PE=3 SV=1	0	FALSE	257.098	79	14	32	2733	9	162	17.5	5.57	7513.92	14	protein metabolism;other metabolic processes	other membranes				A0A651ERG3	cpcA				0	9	48.2	49.7	519	248.9	112.7	174.7	199.2	179.8	147	133.9	64.7	35.5	63.1	86.6	12.2	11.3	17.6	21.2	98.7	38.2
FALSE	High	Master Protein	A0A2W7B1X4	Phycocyanin subunit alpha OS=Leptolyngbya sp. OX=47254 GN=cpcA PE=3 SV=1	0	FALSE	239.021	69	12	30	3467	5	162	17.4	5.53	10332.3	12	protein metabolism;other metabolic processes	other membranes		Pf00502		A0A2W7B1X4	cpcA				0	8	54.2	72.6	421.2	180.9	133	182.8	269.3	254.1	178.5	184.6	81.3	52.6	40.5	54.5	10.3	11.3	14.5	13.4	64.6	20.2
FALSE	High	Master Protein	A0A651DXG3	F0F1 ATP synthase subunit beta OS=Leptolyngbya sp. DLM2.Bin15 OX=2480212 GN=atpD PE=3 SV=1	0	FALSE	197.219	66	22	28	457	15	484	52.1	4.92	911	22	other metabolic processes;transport	other membranes	transporter activity;other molecular function			A0A651DXG3	atpD				0	7	38.3	34	634.7	276.2	119.2	149.1	214.6	154.8	126.6	139	51.2	26.9	61.3	98.9	12.3	10.4	14.9	17.9	88	30
FALSE	High	Master Protein	A0A2P8W8A4	Allophycocyanin subunit beta OS=filamentous cyanobacterium CCT1 OX=2107702 GN=apcB PE=3 SV=1	0	FALSE	186.565	83	11	21	1753	5	161	17.4	5.31	4395.95	11	protein metabolism;other metabolic processes	other membranes		Pf00502		A0A2P8W8A4	apcB				0	13	57.9	64	445.1	178.6	105.7	184.4	245.9	229.9	169.9	179.7	89.1	45.6	47.3	59	12.5	13.2	20	20.7	80.6	24.2
FALSE	High	Master Protein	A0A2P8W8A0	Phycobiliprotein ApcE OS=filamentous cyanobacterium CCT1 OX=2107702 GN=C7293_04510 PE=3 SV=1	0	FALSE	183.799	28	27	27	654	2	1050	117.1	8.72	1109.52	27	protein metabolism;other metabolic processes	other membranes	other molecular function	Pf00427, Pf00502		A0A2P8W8A0					0	25	46.9	49.4	480.9	174.7	119.7	179	286.6	238.7	174.6	177.5	85.1	47.6	37.3	49.6	9.8	11	14.9	16.5	74.2	21.4
FALSE	High	Master Protein	A0A2T2WBB0	Phycobiliprotein ApcE OS=filamentous cyanobacterium CCP3 OX=2107704 GN=C8255_01840 PE=3 SV=1	0	FALSE	177.231	27	26	27	654	2	1050	117.1	8.94	1135.91	26	protein metabolism;other metabolic processes	other membranes	other molecular function	Pf00427, Pf00502		A0A2T2WBB0					0	0	18.7	42.6	376.7	193.8	296.4	161.3	285	322.5	230.2	115.4	14	57.8	29.9	52.7	2.2	4.1	3.6	8.4	59.4	19.7
FALSE	High	Master Protein	A0A651EBC1	Allophycocyanin subunit beta OS=Leptolyngbya sp. DLM2.Bin15 OX=2480212 GN=apcB PE=3 SV=1	0	FALSE	176.887	86	10	22	1902	2	161	17.4	5.6	4527.97	10	protein metabolism;other metabolic processes	other membranes				A0A651EBC1	apcB				0	9	50.7	50.5	569.4	252.1	95.8	161.4	178.6	146.2	121.8	125.1	58.2	27.2	71.1	103.1	15.4	13.1	25.1	26.7	121.6	41.4
FALSE	High	Master Protein	A0A2P8WAE8	ATP synthase subunit beta OS=filamentous cyanobacterium CCT1 OX=2107702 GN=atpD PE=3 SV=1	0	FALSE	170.416	52	19	27	507	5	484	51.9	4.89	1045.3	19	other metabolic processes;transport	other membranes	transporter activity;other molecular function	Pf00006, Pf02874		A0A2P8WAE8	atpD				0	15	42.9	51.9	457.2	177.5	140.3	159	324.8	225.3	159.9	219.2	78.6	47.9	40.1	51.2	8	10.4	12.5	14.5	60.2	17.8
FALSE	High	Master Protein	A0A2P8W9R6	Photosystem I reaction center subunit XII OS=filamentous cyanobacterium CCT1 OX=2107702 GN=C7293_02230 PE=3 SV=1	0	FALSE	162.506	65	15	21	1179	9	291	32.2	9.01	2386.6	15	other metabolic processes	other membranes		Pf00427, Pf01383		A0A2P8W9R6					0	9	57.3	50.4	482.6	167.5	111	192.7	296.9	252.3	171.6	206.9	93.2	45.4	33.6	43	7.7	8.5	10.8	14.1	60.1	15.4
FALSE	High	Master Protein	A0A651DS76	Elongation factor Tu OS=Leptolyngbya sp. DLM2.Bin15 OX=2480212 GN=tuf PE=3 SV=1	0	FALSE	161.925	55	15	19	293	7	409	44.7	5.34	720.84	15	protein metabolism;other metabolic processes		nucleic acid binding activity;other molecular function			A0A651DS76	tuf				0	11	39.1	41.8	582.4	239.1	121.8	137.5	233.4	152.2	127.2	151.8	47.2	30.8	74.3	109.6	13.9	13.4	18.2	25.7	90.2	27.6
FALSE	High	Master Protein	A0A1U7JAR5	Phycobiliprotein ApcE OS=Phormidium tenue NIES-30 OX=549789 GN=NIES30_01770 PE=3 SV=1	0	FALSE	160.759	25	21	28	554	5	1073	119.3	9.07	985.66	21	protein metabolism;other metabolic processes	other membranes	other molecular function	Pf00427, Pf00502		A0A1U7JAR5					0	1	39.9	31.5	518.6	194.9	135.1	171	282.1	225.2	167.8	147.1	82.7	48	38.6	58.3	7.9	9.5	15.2	21.2	85.6	22
FALSE	High	Master Protein	A0A2P8W3X1	60 kDa chaperonin OS=filamentous cyanobacterium CCT1 OX=2107702 GN=groL PE=3 SV=1	0	FALSE	158.18	40	23	26	396	11	543	57.8	5.06	817.8	23	other biological processes	other cell component	other molecular function	Pf00118		A0A2P8W3X1	groL				0	13	51.4	58.3	451.6	159.9	133.1	162.1	288.6	195	156.1	207.6	87.8	43	57.6	67.9	10.9	16	21.1	21.2	62.4	19.5
FALSE	High	Master Protein	A0A5Q4EA20	Allophycocyanin subunit beta OS=Leptolyngbya sp. DLM2.Bin27 OX=2480213 GN=apcB PE=3 SV=1	0	FALSE	143.272	68	7	15	1076	2	161	17.4	5.31	3029.12	7	protein metabolism;other metabolic processes	other membranes				A0A5Q4EA20	apcB				0	0	30.9	46.3	900.6	177.8	86.4	132.5	244.2	219.5	139.8	142.8	46.7	20.1	25.4	29.6	5.1	6.3	8.5	9.3	36.3	10.6
FALSE	High	Master Protein	A0A2P8VUF2	Elongation factor Tu OS=filamentous cyanobacterium CCT1 OX=2107702 GN=tuf PE=3 SV=1	0	FALSE	142.865	39	12	17	440	1	409	44.5	5.21	1026.54	12	protein metabolism;other metabolic processes	other cell component	nucleic acid binding activity;other molecular function	Pf00009, Pf03143, Pf03144		A0A2P8VUF2	tuf				0	10	39.3	43.9	449.9	180.3	139.1	172.6	311	223.8	158.4	195.2	77.1	45.3	45.9	61.6	11.1	12.6	14.9	14.7	66	21.5
FALSE	High	Master Protein	A0A2W6ZXI7	ATP synthase subunit beta OS=Leptolyngbya sp. OX=47254 GN=atpD PE=3 SV=1	0	FALSE	139.549	43	16	24	390	3	484	52	4.91	810.98	16	other metabolic processes;transport	other membranes	transporter activity;other molecular function	Pf00006, Pf02874		A0A2W6ZXI7	atpD				0	0	21.1	25.5	575.4	210.8	135.9	169.6	316.9	235.2	183.2	168.4	61.1	39.3	33.2	51.8	1.4	3.2	4.6	7.7	61	19.5
FALSE	High	Master Protein	A0A1U7JAN0	ATP synthase subunit alpha OS=Phormidium tenue NIES-30 OX=549789 GN=atpA PE=3 SV=1	0	FALSE	136.902	38	15	18	415	3	505	54.5	5.07	900.74	15	other metabolic processes;transport	other membranes	transporter activity;other molecular function	Pf00006, Pf00306, Pf02874		A0A1U7JAN0	atpA				0	12	37.2	40	508.9	187	125.5	168.2	323.7	223.4	158.3	214.8	82.1	39	36	48.6	6.7	10.2	12.1	13.8	62.7	16.4
FALSE	High	Master Protein	A0A2P8W6V3	Amino acid ABC transporter substrate-binding protein OS=filamentous cyanobacterium CCT1 OX=2107702 GN=C7293_07045 PE=3 SV=1	0	FALSE	136.456	43	9	12	194	7	352	37.4	4.3	318.84	9				Pf00497		A0A2P8W6V3					0	2	29.5	36	478.7	199.1	156.2	179.1	311	270.4	149.8	170	48.2	42.2	37.8	52.6	6.1	6.9	11.2	12.7	68.2	20.3
FALSE	High	Master Protein	A0A651DVI7	Allophycocyanin OS=Leptolyngbya sp. DLM2.Bin15 OX=2480212 GN=EA367_12730 PE=3 SV=1	0	FALSE	133.104	88	11	17	1090	2	161	17.5	4.86	2123.27	11	protein metabolism;other metabolic processes	other membranes				A0A651DVI7					0	11	53.6	54.7	465.9	232	109.9	175.7	211.1	184.1	146.3	148.4	75.3	39.7	64.8	88.6	14.2	13.4	21.3	24.8	105	36.1
FALSE	High	Master Protein	A0A651E826	60 kDa chaperonin OS=Leptolyngbya sp. DLM2.Bin15 OX=2480212 GN=groL PE=3 SV=1	0	FALSE	125.721	42	21	22	334	4	545	57.9	5.06	624.51	21	other biological processes	other cell component	other molecular function			A0A651E826	groL				0	5	49.7	54.2	499.7	191.1	89.3	160.3	252.9	182.3	136.3	185.9	74.7	33.4	75	92.7	13	15.7	25.3	25.4	73.5	25
FALSE	High	Master Protein	A0A2P8WBE1	Phycocyanin subunit beta OS=filamentous cyanobacterium CCT1 OX=2107702 GN=C7293_02245 PE=3 SV=1	0	FALSE	123.18	67	13	19	1028	11	172	18.2	5.14	3008.19	13	protein metabolism;other metabolic processes	other membranes		Pf00502		A0A2P8WBE1					0	2	35.6	42.4	433.5	187.8	143.6	181.9	279.3	245.5	190.2	198.1	74.8	49.6	34.4	49.3	10.2	9.6	13.7	19.7	81.4	21.9
FALSE	High	Master Protein	A0A651E010	Photosystem II chlorophyll-binding protein CP47 OS=Leptolyngbya sp. DLM2.Bin15 OX=2480212 GN=psbB PE=4 SV=1	0	FALSE	121.006	32	14	15	255	11	510	56.3	5.99	572.16	14	protein metabolism;other metabolic processes	other membranes	other molecular function			A0A651E010	psbB				0	3	36.1	34.4	609.2	255.6	120.9	142.4	220.5	180.6	149.1	131.5	57.5	31.4	59.9	93.2	11.4	10.4	17.3	15.1	98.2	25.2
FALSE	High	Master Protein	A0A651E879	HU family DNA-binding protein OS=Leptolyngbya sp. DLM2.Bin15 OX=2480212 GN=EA367_03160 PE=3 SV=1	0	FALSE	119.615	73	6	11	264	5	92	9.7	9.35	556.26	6			nucleic acid binding activity			A0A651E879					0	1	37.7	34.6	661.2	301.2	136	174	166.6	147.3	117.6	115.2	41.9	23.5	52.1	90.3	8.7	7.7	14.4	16.6	104	37.6
FALSE	High	Master Protein	A0A2P8VXI4	Phycobilisome rod-core linker polypeptide CpcG OS=filamentous cyanobacterium CCT1 OX=2107702 GN=C7293_21160 PE=3 SV=1	0	FALSE	119.527	54	10	16	540	2	254	29	8.82	975.61	10	other metabolic processes	other membranes		Pf00427		A0A2P8VXI4					0	12	35.7	34.5	489.7	198.2	134.2	176.6	294.3	251	191.8	174.6	77.6	45.5	32.8	48.8	6.1	8.3	9.7	14	68.3	19
FALSE	High	Master Protein	A0A2P8VVE9	Glutamine synthetase OS=filamentous cyanobacterium CCT1 OX=2107702 GN=glnA PE=3 SV=1	0	FALSE	116.404	40	13	13	256	6	472	52.8	5.16	467.07	13	other metabolic processes		other molecular function	Pf00120, Pf03951		A0A2P8VVE9	glnA				0	7	29.3	31.8	555.4	205.7	124.9	137.5	295.9	205.6	154.5	178.1	59.6	43	45	64.3	8.7	8.8	13.3	18.8	82.2	25.3
FALSE	High	Master Protein	A0A651E6A9	Type I glyceraldehyde-3-phosphate dehydrogenase OS=Leptolyngbya sp. DLM2.Bin15 OX=2480212 GN=EA367_05800 PE=3 SV=1	0	FALSE	111.502	49	14	16	218	9	337	36.5	6.44	437.77	14	other metabolic processes		other molecular function			A0A651E6A9					0	6	50.7	51.8	591.9	236.5	101.6	156.8	202.8	151.4	123.4	143	60.2	28	72.9	99.7	14.3	12.9	22	27.7	88.7	31.8
FALSE	High	Master Protein	A0A1Z4LMV2	Allophycocyanin beta subunit OS=Calothrix parasitica NIES-267 OX=1973488 GN=NIES267_20520 PE=3 SV=1	0	FALSE	111.471	54	5	12	850	1	161	17.4	5.6	2299.22	5	protein metabolism;other metabolic processes	other membranes		Pf00502		A0A1Z4LMV2					0	0	24.4	24.2	620.7	277	116.9	188.4	234.5	186	150.7	140.4	52.8	25.3	40.1	66.4	6.2	6.5	9.4	10	93.3	29
FALSE	High	Master Protein	A0A651EJN4	Phycobilisome rod-core linker polypeptide CpcG OS=Leptolyngbya sp. DLM2.Bin15 OX=2480212 GN=EA367_17940 PE=4 SV=1	0	FALSE	111.334	46	10	18	462	9	251	29	9.83	825.73	10	other metabolic processes	other membranes				A0A651EJN4					0	1	39.8	29.7	662.8	292.6	112.9	172.5	183.7	153.5	130.5	119.4	51.6	24.1	53.6	91.9	9.8	8.5	14.3	18.9	102.5	33.3
FALSE	High	Master Protein	A0A651DT67	Type I glutamate--ammonia ligase OS=Leptolyngbya sp. DLM2.Bin15 OX=2480212 GN=glnA PE=3 SV=1	0	FALSE	110.399	34	11	11	209	7	473	52.9	4.96	440.37	11	other metabolic processes		other molecular function			A0A651DT67	glnA				0	1	39.1	37.4	632.8	268.2	89.6	130.2	187.7	141.1	117.4	119.5	45.5	27.6	78	103.1	16.3	13.9	28.8	23	100.7	37.4
FALSE	High	Master Protein	A0A651E589	F0F1 ATP synthase subunit alpha OS=Leptolyngbya sp. DLM2.Bin15 OX=2480212 GN=atpA PE=3 SV=1	0	FALSE	105.055	35	15	16	312	9	505	54.6	5.03	634.48	15	other metabolic processes;transport	other membranes	transporter activity;other molecular function			A0A651E589	atpA				0	6	39.4	40.3	639.1	252.1	104.8	144.4	215	154	123.9	141.4	55.7	27.4	66.4	94	12.7	12.9	20	22	88.9	29.1
FALSE	High	Master Protein	A0A1U7J762	DNA-directed RNA polymerase subunit beta OS=Phormidium tenue NIES-30 OX=549789 GN=rpoB PE=3 SV=1	0	FALSE	104.492	29	22	24	140	0	1102	123.6	5.25	178.28	22	RNA metabolism OR transcription;other metabolic processes		nucleic acid binding activity;other molecular function	Pf00562, Pf04560, Pf04561, Pf04563, Pf04565, Pf10385		A0A1U7J762	rpoB				0	24	39.8	46	497.2	195.7	126.2	168.1	261.8	218	163.3	184.2	74.7	42.3	49.9	62.7	10.2	9.9	13.8	16.8	84.9	24.6
FALSE	High	Master Protein	A0A2P8W8B7	ATP synthase subunit alpha OS=filamentous cyanobacterium CCT1 OX=2107702 GN=atpA PE=3 SV=1	0	FALSE	104.181	32	14	17	384	2	505	54.3	5.07	773.01	14	other metabolic processes;transport	other membranes	transporter activity;other molecular function	Pf00006, Pf00306, Pf02874		A0A2P8W8B7	atpA				0	0	41.1	39.3	589.2	169.4	101.6	150.8	294.7	197	148.3	197.3	77.6	47.8	42.6	54.6	10.5	10	13.7	19.3	80.4	19.5
FALSE	High	Master Protein	A0A2T2W9L1	DNA-directed RNA polymerase subunit beta OS=filamentous cyanobacterium CCP3 OX=2107704 GN=rpoB PE=3 SV=1	0	FALSE	102.267	25	17	20	90	1	1102	123.7	5.21	119.56	17	RNA metabolism OR transcription;other metabolic processes		nucleic acid binding activity;other molecular function	Pf00562, Pf04560, Pf04561, Pf04563, Pf04565, Pf10385		A0A2T2W9L1	rpoB				0	0	30.5	39.4	493.2	182.2	112.1	153.1	321.9	230.3	162.9	203.6	59.2	52.9	37.3	52.5	3.2	4.5	12.9	18.9	87.2	24.5
FALSE	High	Master Protein	A0A2W4YJ09	Elongation factor Tu OS=Leptolyngbya antarctica OX=268115 GN=tuf PE=3 SV=1	0	FALSE	100.513	39	10	13	245	1	409	44.7	5.17	594.84	10	protein metabolism;other metabolic processes	other cell component	nucleic acid binding activity;other molecular function	Pf00009, Pf03143, Pf03144		A0A2W4YJ09	tuf				0	1	31.7	36.8	527.6	232.6	81.8	145	403.4	202.8	148.1	148.7	16.4	44.2	32.7	50.9	10	8.8	16.7	23.2	107.7	21.8
FALSE	High	Master Protein	L8M209	Phycocyanin, beta subunit OS=Xenococcus sp. PCC 7305 OX=102125 GN=Xen7305DRAFT_00020260 PE=3 SV=1	0	FALSE	99.929	17	3	8	477	2	172	18.1	5.11	1428.9	3	protein metabolism;other metabolic processes	other membranes		Pf00502		L8M209					0	0	21.5	21.7	724	398.9	196.1	136.6	168.8	158.6	178.6	76.5	21.3	20.6	23.8	73	2.6	2.1	3.3	8	71.9	26.5
FALSE	High	Master Protein	A0A2P8VXD2	Glyceraldehyde-3-phosphate dehydrogenase OS=filamentous cyanobacterium CCT1 OX=2107702 GN=gap PE=3 SV=1	0	FALSE	98.688	38	9	11	205	5	337	36.5	6.44	419.77	9	other metabolic processes		other molecular function	Pf00044, Pf02800		A0A2P8VXD2	gap				0	1	35.9	43.3	425.6	175.1	155	137.5	341.8	231.5	163.7	215.2	73	44.5	44.9	60.6	9.7	10.8	13.9	18.8	61.2	17.8
FALSE	High	Master Protein	A0A6H2NR63	F0F1 ATP synthase subunit beta OS=Leptolyngbya sp. LCM1.Bin17 OX=2480211 GN=atpD PE=4 SV=1	0	FALSE	97.114	30	12	15	281	1	485	51.9	4.93	537.28	12						A0A6H2NR63	atpD				0	0	37.2	40.1	493.3	176.7	111.4	149	341.9	214.5	167.3	230.1	84.9	41.7	34.9	46.4	10.1	9.9	12.8	13.5	71.1	20.4
FALSE	High	Master Protein	A0A2P8W9S9	Photosystem I reaction center subunit XII OS=filamentous cyanobacterium CCT1 OX=2107702 GN=C7293_02235 PE=3 SV=1	0	FALSE	97.044	37	10	14	497	4	270	30	9.52	931.27	10	other metabolic processes	other membranes		Pf00427, Pf01383		A0A2P8W9S9					0	8	53.8	57.8	467.2	160.5	105	189.4	262.7	219.8	178.8	203.7	94.5	45.6	42.5	54.4	9.8	14.3	19.9	17.8	68.5	18.9
FALSE	High	Master Protein	A0A2P8W6L9	Fructose-1,6-bisphosphate aldolase OS=filamentous cyanobacterium CCT1 OX=2107702 GN=fba PE=3 SV=1	0	FALSE	96.773	49	14	19	323	8	359	38.7	5.64	572.72	14	other metabolic processes		other molecular function	Pf01116		A0A2P8W6L9	fba				0	7	42.9	50.2	432.8	157.8	109.4	152.5	326.5	220.6	167.9	214.5	86.2	45.3	48.6	63.9	11.8	13	18.5	21.3	73.2	20.7
FALSE	High	Master Protein	A0A2P8W907	60 kDa chaperonin OS=filamentous cyanobacterium CCT1 OX=2107702 GN=groL PE=3 SV=1	0	FALSE	95.818	37	18	19	215	13	563	58.7	4.92	414.32	18	other biological processes	other cell component	other molecular function	Pf00118		A0A2P8W907	groL				0	5	48.2	58.4	460.4	169	115.9	166.8	288	195.6	151.2	204.3	81.4	43.2	55.6	69.5	10.1	15.6	20.5	20.5	69	21.9
FALSE	High	Master Protein	A0A2P8WEV6	Phycocyanin subunit alpha OS=filamentous cyanobacterium CCP5 OX=2107701 GN=cpcA PE=3 SV=1	0	FALSE	95.664	43	5	13	1077	1	162	17.5	5.26	3918.12	5	protein metabolism;other metabolic processes	other membranes		Pf00502		A0A2P8WEV6	cpcA				0	0	83.6	42.7	599.6	172.8	245.1	344.6	152.7	186.9	158	62.6	11.3	36	25.2	52	3.8	5	1.8	51.9	56.4	17
FALSE	High	Master Protein	A0A1Q8ZG75	Phycocyanin subunit alpha OS=Leptolyngbya sp. 'hensonii' OX=1922337 GN=BST81_06075 PE=3 SV=1	0	FALSE	95.432	45	6	9	1273	1	162	17.3	7.12	3903.36	6	protein metabolism;other metabolic processes	other membranes		Pf00502		A0A1Q8ZG75					0	1	61.4	67.1	450.8	226	86.6	177.2	153.2	140.9	93.1	113.9	60.7	29.8	85.4	106.6	23	25.2	35.6	33.7	113.7	60.7
FALSE	High	Master Protein	A0A2P8VUB6	Chaperone protein DnaK OS=filamentous cyanobacterium CCT1 OX=2107702 GN=dnaK PE=2 SV=1	0	FALSE	94.733	35	14	14	133	2	637	67.9	4.84	258.76	14	other biological processes		other molecular function	Pf00012		A0A2P8VUB6	dnaK				0	12	38.6	49.9	444.8	178.8	124.4	156.2	301	216.9	162.3	191.3	80.4	48	48.2	63.5	11.9	13.5	20.1	18.3	78.5	22.9
FALSE	High	Master Protein	A0A2T2VYS8	Chaperone protein DnaK OS=filamentous cyanobacterium CCP3 OX=2107704 GN=dnaK PE=2 SV=1	0	FALSE	94.655	35	13	13	131	1	636	68	4.84	270.64	13	other biological processes		other molecular function	Pf00012		A0A2T2VYS8	dnaK				0	1	32.1	24.9	504.2	204.9	164.3	160.3	287.3	221.4	181.3	179.9	91.2	48.7	37	58.9	9.3	11.1	10	10.3	66.1	19.6
FALSE	High	Master Protein	A0A1E5QVW6	Elongation factor Tu OS=Cyanobacterium sp. IPPAS B-1200 OX=1562720 GN=tuf PE=3 SV=1	0	FALSE	93.828	27	8	11	291	1	409	44.8	5.26	679.85	8	protein metabolism;other metabolic processes	other cell component	nucleic acid binding activity;other molecular function	Pf00009, Pf03143, Pf03144		A0A1E5QVW6	tuf				0	2	60.6	16.4	618.4	112.2	672.9	64.7	220.9	205.3	78.1	84	53.2	22.4	33.5	30.1	5.7	4.7	13.9	7.6	19.6	1.9
FALSE	High	Master Protein	A0A2P8W6M6	DNA-directed RNA polymerase subunit beta' OS=filamentous cyanobacterium CCT1 OX=2107702 GN=rpoC2 PE=3 SV=1	0	FALSE	93.063	22	20	23	139	6	1331	145.3	4.79	213	20	RNA metabolism OR transcription;other metabolic processes		nucleic acid binding activity;other molecular function	Pf04983, Pf04998, Pf05000		A0A2P8W6M6	rpoC2				0	15	43.2	51.3	466.2	180.8	120.3	166.4	299.8	217.2	159.8	203.7	76.9	42.2	47.5	60.4	10.8	11.8	15.6	19	75.9	21.4
FALSE	High	Master Protein	A0A2P8QIZ4	Allophycocyanin subunit beta OS=Chroococcidiopsis sp. CCALA 051 OX=869949 GN=apcB PE=3 SV=1	0	FALSE	92.878	61	7	13	791	1	161	17.4	5.6	1862.06	7	protein metabolism;other metabolic processes	other membranes		Pf00502		A0A2P8QIZ4	apcB				0	0	67	62	526.1	253.7	65.7	218	171.9	155.7	106	93.2	33.6	49.3	51.1	69.5	7.5	22.4	24.4	34.9	90.9	30.3
FALSE	High	Master Protein	A0A2T2WAU7	Phosphoglycerate kinase OS=filamentous cyanobacterium CCP3 OX=2107704 GN=pgk PE=3 SV=1	0	FALSE	92.573	32	10	11	209	5	401	42.1	4.97	438.86	10	other metabolic processes	other cell component	kinase activity;other molecular function	Pf00162		A0A2T2WAU7	pgk				0	6	40.7	49	526.9	184.1	120.8	167.4	330.2	197.4	144.6	223.8	74.4	40.8	38.9	48.5	5.9	9.6	12.1	15.9	64.4	17.8
FALSE	High	Master Protein	A0A2P8VYP5	D-fructose 1,6-bisphosphatase class 2/sedoheptulose 1,7-bisphosphatase OS=filamentous cyanobacterium CCT1 OX=2107702 GN=glpX PE=3 SV=1	0	FALSE	91.489	40	11	16	243	9	345	36.9	5.11	374.96	11	other metabolic processes		other molecular function	Pf03320		A0A2P8VYP5	glpX				0	3	42.5	49.8	495.7	184.2	107.3	171.2	319.9	242.7	157.4	194.6	84.9	42.4	36.5	48	10.1	10.5	13.2	13.5	65.2	17.4
FALSE	High	Master Protein	U7QAF2	60 kDa chaperonin OS=Lyngbya aestuarii BL J OX=1348334 GN=groL PE=3 SV=1	0	FALSE	90.745	24	15	16	269	1	543	57.8	5.1	545.08	15	other biological processes	other cell component	other molecular function	Pf00118		U7QAF2	groL				0	0	44.9	70.1	523.1	200.7	97.6	174.2	266.7	186.1	147.4	192.4	65.2	27.7	51.1	60.5	15.1	17.7	25.8	19	59.2	22.4
FALSE	High	Master Protein	A0A651DW94	Photosystem I reaction center subunit XII OS=Leptolyngbya sp. DLM2.Bin15 OX=2480212 GN=EA367_05860 PE=4 SV=1	0	FALSE	90.728	33	8	12	383	8	290	32.2	9.11	856.21	8	other metabolic processes	other membranes				A0A651DW94					0	0	40.7	32.3	723.8	281.3	108.6	161.8	173.5	160.7	120.2	109.4	53.5	23.5	54.1	87.5	9	8.1	13.8	18	95.5	32.4
FALSE	High	Master Protein	A0A2P8VYL6	Urea ABC transporter substrate-binding protein OS=filamentous cyanobacterium CCT1 OX=2107702 GN=urtA PE=4 SV=1	0	FALSE	90.5	34	8	11	249	5	434	47	4.56	554.5	8	transport			Pf13433		A0A2P8VYL6	urtA				0	3	48.7	51.4	377.4	156.2	150.1	180.4	304.8	264.3	177.9	205.3	75.3	50.7	46	66.2	10.1	9.6	15.3	12.5	58.7	15.5
FALSE	High	Master Protein	A0A651EFH6	Phycocyanin subunit beta OS=Leptolyngbya sp. DLM2.Bin15 OX=2480212 GN=EA367_05870 PE=3 SV=1	0	FALSE	87.157	45	7	10	1279	3	172	18.1	5.14	3494.94	7	protein metabolism;other metabolic processes	other membranes				A0A651EFH6					0	5	55.6	54.4	485.3	261.9	108.1	182.4	169	154.5	118.3	122.9	61.8	27.9	78.7	103.1	14.8	12	22.9	31	125	50.2
FALSE	High	Master Protein	A0A2T2W2D8	Allophycocyanin OS=filamentous cyanobacterium CCP3 OX=2107704 GN=C8255_17985 PE=3 SV=1	0	FALSE	85.17	57	8	10	200	7	161	18	4.98	517.3	8	protein metabolism;other metabolic processes	other membranes		Pf00502		A0A2T2W2D8					0	0	43.5	55.9	475.7	193.8	155.1	196.1	251.3	267.4	173.7	159.8	66.4	41.9	39.4	59.1	5.5	7.2	11.4	13	63.2	18
FALSE	High	Master Protein	A0A651E0T2	ATP-dependent Clp protease ATP-binding subunit OS=Leptolyngbya sp. DLM2.Bin15 OX=2480212 GN=EA367_17050 PE=3 SV=1	0	FALSE	85.068	24	16	16	117	4	826	91.7	5.5	161.78	16	protein metabolism	other cell component	other molecular function			A0A651E0T2					0	4	48.7	60.4	508.1	190.2	91.8	146.7	270.3	177.7	135	184.6	74.2	36.1	65.2	84.8	14.2	15.2	22.2	26.6	79.1	27.6
FALSE	High	Master Protein	A0A2P8W8P0	Catalase-peroxidase OS=filamentous cyanobacterium CCT1 OX=2107702 GN=katG PE=3 SV=1	0	FALSE	84.541	20	11	13	154	6	776	85.2	5.2	265.99	11	other metabolic processes;stress response		other molecular function	Pf00141		A0A2P8W8P0	katG				0	6	45.2	42.7	608.7	207.9	132.3	154.8	274.5	182.4	149.6	118.2	57	41.7	35.7	51.2	7.2	12.8	16.9	19.3	111.7	33.3
FALSE	High	Master Protein	A0A6I5RCW1	Allophycocyanin OS=Leptolyngbya sp. SIO1E4 OX=2607768 GN=F6J95_22270 PE=4 SV=1	0	FALSE	84.337	54	8	12	948	1	161	17.4	4.93	1887.49	8						A0A6I5RCW1					0	0	35.9	35	479.5	182.4	119.2	235	271.7	247.8	172.5	197	78.8	38.9	31.4	45.1	7.7	9.6	13.9	15.8	71	19.5
FALSE	High	Master Protein	A0A552GYQ0	Phycocyanin subunit alpha OS=Microcystis aeruginosa Ma_QC_C_20070823_S13 OX=2486246 GN=cpcA PE=3 SV=1	0	FALSE	82.322	40	5	8	1168	1	162	17.6	6.11	3649.84	5	protein metabolism;other metabolic processes	other membranes				A0A552GYQ0	cpcA				0	0	30.1	34.7	448	118.7	135.6	162	380.2	256.5	145.3	198.7	76	40.6	51.2	58.6	11.6	12.1	9.8	22.5	76.5	16.8
FALSE	High	Master Protein	A0A1U7JBS7	ATP-dependent Clp protease ATP-binding subunit ClpC OS=Phormidium tenue NIES-30 OX=549789 GN=NIES30_02270 PE=3 SV=1	0	FALSE	81.985	24	16	16	186	4	821	91.1	5.53	360.01	16	protein metabolism	other cell component	other molecular function	Pf00004, Pf02861, Pf07724, Pf10431, Pf17871		A0A1U7JBS7					0	12	37.5	47.2	446.5	176.1	116.5	161.9	313.8	214.6	155.3	202.3	76.7	47.6	56.5	76	10.3	11.7	17	15.7	74.8	20.7
FALSE	High	Master Protein	A0A2P8VY13	Ferredoxin--NADP reductase OS=filamentous cyanobacterium CCT1 OX=2107702 GN=C7293_20075 PE=3 SV=1	0	FALSE	79.471	31	10	13	78	7	420	46.8	6.42	146.53	10	other metabolic processes	other membranes	other molecular function	Pf00175, Pf01383		A0A2P8VY13					0	5	48.1	46.1	551.5	193.7	111.3	183.7	317.7	218.9	151.8	177.9	77.7	38.2	33.4	48.5	5.2	9.2	12.7	15	58.3	15.5
FALSE	High	Master Protein	A0A2P8VU31	Photosystem II manganese-stabilizing polypeptide OS=filamentous cyanobacterium CCT1 OX=2107702 GN=C7293_27515 PE=3 SV=1	0	FALSE	79.233	41	10	12	298	5	274	29.4	4.84	541.01	10	cell organization and biogenesis;other metabolic processes;other biological processes	other membranes	other molecular function	Pf01716		A0A2P8VU31					0	5	48.2	52.5	517.4	176.4	114.3	168.1	285.9	223.4	169.1	185.4	87.5	48.1	37.8	52.5	9.5	11.4	15.5	13.5	68.6	20.6
FALSE	High	Master Protein	A0A651EML3	ATP-dependent metallopeptidase FtsH/Yme1/Tma family protein OS=Leptolyngbya sp. DLM2.Bin15 OX=2480212 GN=EA367_00530 PE=3 SV=1	0	FALSE	79.017	23	10	13	34	3	613	67.1	5.19	83.75	10	protein metabolism	other membranes	other molecular function			A0A651EML3					0	0	19.5	26.4	683.9	290.9	208.1	93	151.4	125.7	92.2	90.5	12.2	29.5	89	134.2	8.5	11.6	16.8	28.5	106.6	28.1
FALSE	High	Master Protein	A0A651DV01	Phosphoglycerate kinase OS=Leptolyngbya sp. DLM2.Bin15 OX=2480212 GN=EA367_07200 PE=3 SV=1	0	FALSE	78.791	38	10	11	118	7	401	42.2	5.16	243.01	10	other metabolic processes	other cell component	kinase activity;other molecular function			A0A651DV01					0	2	37	35.8	648.9	278.1	97.9	133	207.6	134.4	129.1	137.9	41.7	24.1	66.9	101.9	13.4	10.2	21.6	31.1	103.1	30.5
FALSE	High	Master Protein	A0A2T2WBD7	Photosystem II CP47 reaction center protein OS=filamentous cyanobacterium CCP3 OX=2107704 GN=psbB PE=3 SV=1	0	FALSE	78.762	27	13	13	189	3	510	56.3	6.48	331.14	13	protein metabolism;other metabolic processes	other membranes	other molecular function	Pf00421		A0A2T2WBD7	psbB				0	10	28	46	477.9	196.7	114.5	141.5	316.4	263.1	206.6	200.7	58.7	48.8	33.2	46.6	8.8	8.3	12.8	10.3	70.9	18.9
FALSE	High	Master Protein	A0A651E0A7	Ribulose-bisphosphate carboxylase OS=Leptolyngbya sp. DLM2.Bin15 OX=2480212 GN=EA367_02000 PE=3 SV=1	0	FALSE	78.357	26	13	15	410	5	476	53.1	6.54	747.54	13	other metabolic processes		other molecular function			A0A651E0A7					0	0	74.2	58.1	486.2	257	232.4	149.8	164.3	169.5	95.2	97.8	43.7	30.4	83.3	132	17.3	16.6	24.7	20.2	76.9	30.2
FALSE	High	Master Protein	A0A2P8WAD5	Uncharacterized protein OS=filamentous cyanobacterium CCT1 OX=2107702 GN=C7293_01240 PE=4 SV=1	0	FALSE	78.081	17	17	18	168	2	1029	113.2	5.34	322.62	17		other membranes				A0A2P8WAD5					0	15	43.4	59.1	601.2	235.5	121.3	186.2	218.4	192	213.5	159.9	78.4	35.7	21.1	27.5	7.1	5.6	7.7	13.8	85.1	25.4
FALSE	High	Master Protein	A0A2P8VWP0	Uncharacterized protein OS=filamentous cyanobacterium CCT1 OX=2107702 GN=C7293_22065 PE=4 SV=1	0	FALSE	77.786	38	6	10	193	3	198	20.2	10.55	456.11	6						A0A2P8VWP0					0	3	64.5	75.9	454.2	165.2	108.4	183.2	242.7	221.4	170.2	179.2	95.9	45.1	44	53.1	12	15.2	23.6	23.4	70.6	22.2
FALSE	High	Master Protein	P04264	SWISS-PROT:P04264 Tax_Id=9606 Gene_Symbol=KRT1 Keratin, type II cytoskeletal 1	0	TRUE	77.718	28	16	17	166	14	644	66	8.12	279.16	16											0	2	126.8	111.1	261.9	86.3	118.8	75.9	269	96.3	171.2	92.7	67.9	44.2	116.3	219.9	41.6	38.6	59	54	75.6	61.6
FALSE	High	Master Protein	A0A0P7Z438	Phycocyanin alpha subunit CpcA OS=Phormidium sp. OSCR OX=1666905 GN=cpcA PE=3 SV=1	0	FALSE	77.086	33	5	8	1263	1	162	17.6	5.54	3872.8	5	protein metabolism;other metabolic processes	other membranes		Pf00502		A0A0P7Z438	cpcA				0	0	28.7	69.5	537.3	171.7	98.4	173.5	268.9	275	149.9	176.3	78.7	31.4	29.3	39	7.6	7.8	18.1		94.8	19.4
FALSE	High	Master Protein	A0A2T2W173	Phosphatidic acid phosphatase OS=filamentous cyanobacterium CCP3 OX=2107704 GN=C8255_20070 PE=4 SV=1	0	FALSE	76.075	33	12	15	156	6	570	62.9	6.44	223.29	12	other metabolic processes		other molecular function			A0A2T2W173					0	7	30.2	31.6	468.8	161.1	113.2	148.6	284.8	208.5	154.7	146.2	79	52.3	68.7	77.6	8.9	17.2	36.6	13.1	53	17.5
FALSE	High	Master Protein	A0A2T2W5F4	Polyribonucleotide nucleotidyltransferase OS=filamentous cyanobacterium CCP3 OX=2107704 GN=pnp PE=3 SV=1	0	FALSE	75.665	20	11	12	85	2	716	77.5	5.08	158.48	11	RNA metabolism OR transcription;other metabolic processes	other cell component	nucleic acid binding activity;other molecular function	Pf00013, Pf00575, Pf01138, Pf03725, Pf03726		A0A2T2W5F4	pnp				0	9	36.3	42.2	462.9	211.8	134.3	154.9	348.3	218	166.4	213.5	70.6	42.1	35.3	54.6	8	7.5	11	14.1	65.8	17.4
FALSE	High	Master Protein	D7DY33	Allophycocyanin, beta subunit OS=Nostoc azollae (strain 0708) OX=551115 GN=Aazo_2433 PE=3 SV=1	0	FALSE	75.178	35	3	9	502	1	161	17.3	5.6	1587.98	3	protein metabolism;other metabolic processes	other membranes		Pf00502		D7DY33; naz:Aazo_2433					0	0	22.6	24.4	718.8	319.6	94.9	178.8	185.1	172.6	130.2	137.3	44.4	19.1	34	59.3	6.7	6.7	8.3	10.8	103.4	27.8
FALSE	High	Master Protein	A0A651E717	Photosystem II 44 kDa subunit reaction center protein OS=Leptolyngbya sp. DLM2.Bin15 OX=2480212 GN=psbC PE=4 SV=1	0	FALSE	74.136	33	11	11	221	4	462	50.2	6.35	433.64	11	protein metabolism;other metabolic processes	other membranes	other molecular function			A0A651E717	psbC				0	1	53.3	53.9	511.2	270	119.8	170	180.7	161.3	132.5	128.2	69.2	25.7	88.1	118.9	13.2	12	20.1	22	100.3	28.8
FALSE	High	Master Protein	A0A5Q4E9W6	Photosystem I 16 kDa polypeptide OS=Leptolyngbya sp. DLM2.Bin27 OX=2480213 GN=EA368_06485 PE=3 SV=1	0	FALSE	73.928	38	5	14	178	2	132	14.6	9.31	321.42	5	other metabolic processes	other membranes				A0A5Q4E9W6					0	3	59.7	67.4	439.7	167.8	108.2	189.4	260.8	237.6	183	188.9	98.6	47.5	42.4	49.8	11.7	14	18.8	16.3	64.2	21.3
FALSE	High	Master Protein	A0A1U7J9P0	Ribulose bisphosphate carboxylase large chain OS=Phormidium tenue NIES-30 OX=549789 GN=cbbL PE=3 SV=1	0	FALSE	73.771	29	14	16	447	6	476	52.9	6.29	757.29	14	other metabolic processes		other molecular function	Pf00016, Pf02788		A0A1U7J9P0	cbbL				0	9	37.7	46.4	483.8	196.8	110.5	150.5	283.1	193.1	163.1	181.7	68.7	40.5	56.5	84.9	13.3	12.2	17.9	21.1	89.7	26
FALSE	High	Master Protein	A0A2T2VYH5	Uncharacterized protein OS=filamentous cyanobacterium CCP3 OX=2107704 GN=C8255_25755 PE=4 SV=1	0	FALSE	73.652	18	17	17	157	2	1029	113.3	5.38	302.1	17		other membranes				A0A2T2VYH5					0	0	8.4	33	686.3	291.8	167	147.8	209.6	185.9	316.6	109.7	37	38.4		12.3				6.8	96.8	25.2
FALSE	High	Master Protein	A0A6G3Z780	F0F1 ATP synthase subunit beta (Fragment) OS=Leptolyngbya sp. SIO1D8 OX=2607807 GN=atpD PE=4 SV=1	0	FALSE	72.877	30	9	12	166	1	378	40.9	4.81	339.6	9						A0A6G3Z780	atpD				0	0		43.7	629.4	462.4	276.4	73.9	260.4	330.2	15.8	89.4			50.1	82					18	16.7
FALSE	High	Master Protein	A0A2P8W5U9	ATP-dependent zinc metalloprotease FtsH OS=filamentous cyanobacterium CCT1 OX=2107702 GN=ftsH PE=3 SV=1	0	FALSE	72.547	22	10	13	35	2	613	66.8	5.24	79.34	10	protein metabolism;other metabolic processes;other biological processes	other membranes	other molecular function	Pf00004, Pf01434, Pf06480, Pf17862		A0A2P8W5U9	ftsH				0	8	39.3	37.1	561.5	202.1	176.9	154.5	307.3	211.9	170	188.3	61.7	37.5	36.5	56.4	5	5.8	6.5	9	56.4	14.4
FALSE	High	Master Protein	A0A651DVI9	DNA-directed RNA polymerase OS=Leptolyngbya sp. DLM2.Bin15 OX=2480212 GN=rpoB PE=3 SV=1	0	FALSE	72.303	20	16	17	101	2	1102	123.5	5.31	107.49	16	RNA metabolism OR transcription;other metabolic processes		nucleic acid binding activity;other molecular function			A0A651DVI9	rpoB				0	3	12.9	9.2	1121.1	287.1	96.9	142.4	119.1	86.5	80.1	62.8	20.4	20.8	36.4	60.8		3.6	8.5	15	106.6	23.1
FALSE	High	Master Protein	A0A3B7MAG8	Allophycocyanin OS=Thermosynechococcus elongatus PKUAC-SCTE542 OX=2016101 GN=D3A95_04360 PE=3 SV=1	0	FALSE	71.387	57	6	10	590	1	161	17.5	4.93	1293.9	6	protein metabolism;other metabolic processes	other membranes		Pf00502		A0A3B7MAG8					0	0	36.4	35.5	468.6	179.4	117.5	233.5	276.3	250.5	174.8	199.4	80.1	39.3	31.8	44.6	7.9	9.8	14.2	15.7	71.9	19.7
FALSE	High	Master Protein	A0A2A2TBP9	Phycocyanin subunit alpha OS=Calothrix elsteri CCALA 953 OX=987040 GN=cpcA PE=3 SV=1	0	FALSE	71.362	36	5	9	1239	1	162	17.3	7.12	3822.75	5	protein metabolism;other metabolic processes	other membranes		Pf00502		A0A2A2TBP9	cpcA				0	0	11.4	31.5	672.6	320.3	220.7	204	165.8	220.1	123.5	66.7	9.6	21.4	45.1	107.7	1.7			10.9	51.1	30.9
FALSE	High	Master Protein	A0A651DT06	60 kDa chaperonin OS=Leptolyngbya sp. DLM2.Bin15 OX=2480212 GN=groL PE=3 SV=1	0	FALSE	71.308	32	15	15	91	9	558	59	4.93	142.47	15	other biological processes	other cell component	other molecular function			A0A651DT06	groL				0	0	53.3	49.2	529.9	234.1	89.5	138.3	229.1	147.2	145.1	171.5	68.8	28.8	77.8	106.1	18.1	14.4	21.5	26.3	90.6	32
FALSE	High	Master Protein	A0A2T2WBX5	S-layer protein OS=filamentous cyanobacterium CCP3 OX=2107704 GN=C8255_00825 PE=4 SV=1	0	FALSE	70.099	29	8	12	235	8	447	47.3	7.78	436.68	8				Pf00395, Pf12565		A0A2T2WBX5					0	0	51.2	70.3	443.7	159.1	123.1	195.9	242.8	240.1	174.2	167.1	89.1	45.9	46.1	53.7	10.6	16.9	24.3	14.9	69.2	22.9
FALSE	High	Master Protein	A0A2P8W1N4	Transketolase OS=filamentous cyanobacterium CCT1 OX=2107702 GN=tkt PE=3 SV=1	0	FALSE	70.057	27	12	13	140	10	668	71.7	5.52	206.95	12			other molecular function	Pf00456, Pf02779, Pf02780		A0A2P8W1N4	tkt				0	2	39.6	46.6	480	187.2	107.8	152.7	316.9	213.5	168.9	213.1	74.6	39.3	47.5	63.3	14	10.1	14.4	21.1	67.2	19.9
FALSE	High	Master Protein	A0A651DT66	Molecular chaperone DnaK OS=Leptolyngbya sp. DLM2.Bin15 OX=2480212 GN=dnaK PE=3 SV=1	0	FALSE	69.65	31	11	12	82	7	634	68.3	4.82	171.41	11	other biological processes		other molecular function			A0A651DT66	dnaK				0	3	31.5	33.9	647	281.9	103.3	146.1	193.9	154.7	128.9	123.3	44.8	24.8	64.2	100.2	11.6	12.1	16.8	21.2	109.2	33.2
FALSE	High	Master Protein	A0A651E9D3	Photosystem II manganese-stabilizing polypeptide OS=Leptolyngbya sp. DLM2.Bin15 OX=2480212 GN=EA367_16180 PE=3 SV=1	0	FALSE	68.457	45	9	10	278	8	276	29.7	4.88	536.02	9	cell organization and biogenesis;other metabolic processes;other biological processes	other membranes	other molecular function			A0A651E9D3					0	0	45.2	33.6	603.6	264.6	106.4	163.5	162.8	141.4	122.3	111.6	59.6	26.8	74.2	115.8	14.3	13.3	24.4	25.6	125.6	39.7
FALSE	High	Master Protein	A0A651E5V0	Universal stress protein OS=Leptolyngbya sp. DLM2.Bin15 OX=2480212 GN=EA367_06395 PE=3 SV=1	0	FALSE	68.265	39	9	11	110	9	284	30.8	6.38	205.37	9						A0A651E5V0					0	0	32.6	34.5	768.3	246.2	91.7	132.7	160.6	126.9	105.4	116.1	47.3	24.8	67.3	101	12.7	11.3	20	21.4	118.6	36.6
FALSE	High	Master Protein	A0A2T2W2L0	Transaldolase OS=filamentous cyanobacterium CCP3 OX=2107704 GN=tal PE=3 SV=1	0	FALSE	67.153	36	10	12	116	3	390	42.8	4.75	220.47	10	other metabolic processes	other cell component	other molecular function	Pf00923, Pf13202		A0A2T2W2L0	tal				0	0	26.7	31.4	570.4	219	135.6	162.7	259.8	224	183.3	152.6	52.6	45.8	30.7	47	8.2	10.2	14.6	17.1	92.5	24.7
FALSE	High	Master Protein	A0A651DMH4	Photosystem I P700 chlorophyll a apoprotein OS=Leptolyngbya sp. DLM2.Bin15 OX=2480212 GN=psaB PE=3 SV=1	0	FALSE	66.702	14	10	11	291	3	742	82.7	7.12	501.98	10	protein metabolism;other metabolic processes	other membranes	other molecular function			A0A651DMH4	psaB				0	7	43.6	41.1	583.9	252.3	121.6	165.4	192.4	169.8	150.3	124.1	65.8	32.9	57.5	83.7	11.2	11	19.3	19.6	108.9	33.1
FALSE	High	Master Protein	A0A2P8VP07	Photosystem II CP43 reaction center protein OS=filamentous cyanobacterium CCT1 OX=2107702 GN=psbC PE=3 SV=1	0	FALSE	65.442	28	11	12	246	5	460	50	5.97	510.14	11	protein metabolism;other metabolic processes	other membranes	other molecular function	Pf00421		A0A2P8VP07	psbC				0	6	54.1	62.6	464.6	183.9	115.9	194.5	275.4	238.3	154.1	186.3	86.9	41.5	43.2	56.2	9.9	10.9	14.1	12.9	65.8	19.6
FALSE	High	Master Protein	P13645	SWISS-PROT:P13645 Tax_Id=9606 Gene_Symbol=KRT10 Keratin, type I cytoskeletal 10	0	TRUE	65.15	25	13	14	160	13	593	59.5	5.21	264.56	13											0	0	110.2	157.9	245.6	81.7	95.6	75.4	222.9	108.7	212.1	156	110.5	48.6	107.4	107.9	50.4	47.1	57.6	57.4	89.4	52.6
FALSE	High	Master Protein	B5IPK3	Phycocyanin, alpha subunit OS=Cyanobium sp. PCC 7001 OX=180281 GN=cpcA_1 PE=3 SV=1	0	FALSE	64.888	24	4	7	1184	1	162	17.4	5.54	3653.39	4	protein metabolism;other metabolic processes	other membranes		Pf00502		B5IPK3	cpcA_1				0	0	27.8	54.9	583.7	235.7	92.9	159.8	169.5	165.2	108.5	127	56.9	21.4	49.1	74.3	10.4	9.1	31.7	12.1	156.6	52.4
FALSE	High	Master Protein	A0A2T2W5U3	Phycobilisome rod-core linker polypeptide CpcG OS=filamentous cyanobacterium CCP3 OX=2107704 GN=C8255_11575 PE=3 SV=1	0	FALSE	64.609	34	8	12	345	2	254	29.1	8.63	697.9	8	other metabolic processes	other membranes		Pf00427		A0A2T2W5U3					0	0	55.6	41.4	521	169.3	148.7	210.7	207.6	210.5	171.4	178.5	102.1	45.3	42.5	56.8	6.6	14.3	19.1	15	66.5	19.8
FALSE	High	Master Protein	A0YY96	Allophycocyanin alpha subunit OS=Lyngbya sp. (strain PCC 8106) OX=313612 GN=L8106_27806 PE=3 SV=1	0	FALSE	64.298	48	5	9	549	1	161	17.5	4.96	937.93	5	protein metabolism;other metabolic processes	other membranes		Pf00502		A0YY96					0	0	31	49.8	335.1	202.1	224.7	190.6	224.4	269.3	139.5	198.5	7.7	63.8	60.6	74.8	5.5	8.9	7.2	21.1	66.7	35.4
FALSE	High	Master Protein	A0A2T2W2V7	Transketolase OS=filamentous cyanobacterium CCP3 OX=2107704 GN=C8255_17130 PE=4 SV=1	0	FALSE	63.566	25	13	13	108	1	633	68	5.17	187.76	13			other molecular function	Pf00456, Pf02779, Pf02780		A0A2T2W2V7					0	12	36.8	42	485.2	180.4	99	157.9	349.6	256.9	200.9	220.5	81.8	45.3	29.8	39	8.3	5.8	8.3	11.9	54.1	14.1
FALSE	High	Master Protein	A0A651E3M3	Ferredoxin--NADP reductase OS=Leptolyngbya sp. DLM2.Bin15 OX=2480212 GN=EA367_09990 PE=3 SV=1	0	FALSE	62.806	34	11	12	107	10	411	46	5.91	140.33	11	other metabolic processes	other membranes	other molecular function			A0A651E3M3					0	1	41.4	36.3	654.1	265.8	80.3	145.7	223.1	147.4	118.2	146.1	51.1	24.8	66.3	99.1	12.9	10.6	18	24.1	93.4	30.3
FALSE	High	Master Protein	A0A651DZH8	Red carotenoid-binding protein OS=Leptolyngbya sp. DLM2.Bin15 OX=2480212 GN=EA367_19480 PE=4 SV=1	0	FALSE	62.643	28	10	10	139	10	319	35.4	4.84	216.82	10	other biological processes	other membranes	other molecular function			A0A651DZH8					0	0	38.5	34	619	269.5	99.9	160	183.2	141.9	126.2	123.5	55.9	25.6	66.4	102.1	12.9	11.4	19.7	23	127.5	37.8
FALSE	High	Master Protein	A0A1Z4UM08	Phycobiliprotein ApcE OS=Sphaerospermopsis kisseleviana NIES-73 OX=1973480 GN=NIES73_15030 PE=3 SV=1	0	FALSE	62.544	10	9	11	166	4	1129	126.1	9.17	256.76	9	protein metabolism;other metabolic processes	other membranes	other molecular function	Pf00427, Pf00502		A0A1Z4UM08					0	3	42.2	44.8	505.1	198.6	125.1	215.4	200.9	165.5	165.3	172.9	88.2	45.2	41.1	62.8	13.8	14.2	14.7	25.2	98.8	25.6
FALSE	High	Master Protein	A0A5Q4DYK1	DNA-directed RNA polymerase subunit beta' OS=Leptolyngbya sp. DLM2.Bin27 OX=2480213 GN=rpoC2 PE=3 SV=1	0	FALSE	62.477	14	15	16	109	1	1326	144.6	4.79	166.27	15	RNA metabolism OR transcription;other metabolic processes		nucleic acid binding activity;other molecular function			A0A5Q4DYK1	rpoC2				0	0	38.2	41.7	457.1	185	124	169.6	314.1	224.6	133.8	197.2	40.6	40.6	56.8	66.9	8.7	11.3	17.3	23.7	79.3	24.8
FALSE	High	Master Protein	A0A2T2WAI0	Cell division protein FtsZ OS=filamentous cyanobacterium CCP3 OX=2107704 GN=ftsZ PE=3 SV=1	0	FALSE	62.473	33	8	10	106	1	403	41.6	5.08	149.29	8	cell cycle OR cell proliferation;cell organization and biogenesis	other cell component	other molecular function	Pf00091, Pf12327		A0A2T2WAI0	ftsZ				0	0	17.2	37.3	462.4	183.2	285	192.3	223.3	254.8	198.2	129.8	49.3	47.1	41.7	70.3		3.5	2.4	14.3	56.9	24.4
FALSE	High	Master Protein	A0A651E8W8	D-fructose 1,6-bisphosphatase class 2/sedoheptulose 1,7-bisphosphatase OS=Leptolyngbya sp. DLM2.Bin15 OX=2480212 GN=glpX PE=3 SV=1	0	FALSE	62.27	34	10	14	173	7	345	36.8	5.14	236.32	10	other metabolic processes		other molecular function			A0A651E8W8	glpX				0	2	42.1	48.4	584	236.3	86.8	155.7	194.2	146.9	117.6	145.7	63.1	24.1	75.3	111.4	17	13.8	24.7	27.7	105.6	33.8
FALSE	High	Master Protein	A0A401IN67	60 kDa chaperonin OS=Aphanothece sacrum FPU1 OX=1920663 GN=groL PE=3 SV=1	0	FALSE	62.081	16	8	9	163	1	542	58	5.15	324.26	8	other biological processes	other cell component	other molecular function	Pf00118		A0A401IN67	groL				0	0	13.3	76	395.9	196.1	246.1	223.5	313.8	258	114.1	149.4	60.2	45.1	60.2	91.5				15	58.7	11
FALSE	High	Master Protein	A0A2P8VVS6	Universal stress protein OS=filamentous cyanobacterium CCT1 OX=2107702 GN=C7293_23385 PE=3 SV=1	0	FALSE	62.047	50	13	14	141	13	284	30.9	6.15	173.02	13				Pf00582		A0A2P8VVS6					0	0	33.3	34.9	535.7	190.3	142.8	173.4	282.8	231.4	172.7	167.3	69.7	43.4	36	48.8	7.5	11	13.2	12.2	79.3	20.7
FALSE	High	Master Protein	K9YQT6	ATP-dependent zinc metalloprotease FtsH OS=Cyanobacterium stanieri (strain ATCC 29140 / PCC 7202) OX=292563 GN=ftsH PE=3 SV=1	0	FALSE	61.85	18	8	11	59	1	615	67.2	5.26	122.45	8	protein metabolism;other metabolic processes	other membranes	other molecular function	Pf00004, Pf01434, Pf06480, Pf17862		csn:Cyast_2793; K9YQT6	ftsH				0	1	50.7	42.5	518.6	195.4	89.5	173	315.8	199.9	164.1	202.6	86.2	39.8	51.4	72.3	10.1	8.9	9	13	61.7	15.3
FALSE	High	Master Protein	A0A1U7JBA1	Phycocyanin subunit alpha OS=Phormidium tenue NIES-30 OX=549789 GN=NIES30_02965 PE=3 SV=1	0	FALSE	61.681	26	3	6	1077	1	162	17.3	5.26	3617.84	3	protein metabolism;other metabolic processes	other membranes		Pf00502		A0A1U7JBA1					0	0	28.7	41.3	275.5	120.2	171.9	115.9	121.1	206.2	89.4	724.1	21.4	47.5	57.7	77	10.4	12.5	9.2	23.9	62.6	28.3
FALSE	High	Master Protein	A0A651DWU9	Photosystem I 16 kDa polypeptide OS=Leptolyngbya sp. DLM2.Bin15 OX=2480212 GN=EA367_10230 PE=3 SV=1	0	FALSE	61.081	48	5	9	442	2	142	15.7	7.18	865.63	5	other metabolic processes	other membranes				A0A651DWU9					0	0	37.3	29.4	687.5	291.3	96.5	181.6	164.9	146.2	113.4	119.5	43.5	24.1	56	92.2	10.7	10.1	15.7	17.2	118.7	32.5
FALSE	High	Master Protein	A0A2W4WAH5	Transketolase OS=Leptolyngbya antarctica OX=268115 GN=DCF17_09540 PE=4 SV=1	0	FALSE	60.894	22	11	12	115	1	633	67.8	5.29	189.88	11			other molecular function	Pf00456, Pf02779, Pf02780		A0A2W4WAH5					0	0	71.2	70.1	450.1	201.7	87.4	191.9	330.7	249.9	157	225.7	105.3	35.5	63.9	16.9	5.8	4	4.6	6.3	16	6.3
FALSE	High	Master Protein	A0A3M2GI76	ATP-dependent Clp protease ATP-binding subunit OS=Cyanobacteria bacterium J007 OX=2420339 GN=D6680_06530 PE=3 SV=1	0	FALSE	60.164	17	11	11	144	1	823	91.6	5.47	262.22	11	protein metabolism	other cell component	other molecular function	Pf00004, Pf02861, Pf07724, Pf10431, Pf17871		A0A3M2GI76					0	0	49.9	72.9	407.4	139.1	96.6	145.7	333.4	213.2	142.2	220.6	95.5	49	62.4	61.5	10.5	17.5	23.1	25.3	63	19.5
FALSE	High	Master Protein	A0A1U7J9U5	Photosystem II CP47 reaction center protein OS=Phormidium tenue NIES-30 OX=549789 GN=psbB PE=3 SV=1	0	FALSE	60.078	26	12	12	204	1	510	56.2	6.48	420.85	12	protein metabolism;other metabolic processes	other membranes	other molecular function	Pf00421		A0A1U7J9U5	psbB				0	1	36.9	47.5	433.1	255.8	109.4	213.7	323.8	259.1	157	132.1	42.3	54.8	34.6	44.2	6.8	5.3	3.1	17.9	74.7	23.5
FALSE	High	Master Protein	A0A3R7QSB3	Phycocyanin subunit alpha OS=Synechococcus sp. TMED20 OX=1986597 GN=cpcA PE=3 SV=1	0	FALSE	59.765	19	3	6	1077	1	162	17.4	5.54	3617.84	3	protein metabolism;other metabolic processes	other membranes		Pf00502		A0A3R7QSB3	cpcA				0	0	28.6	15.9	714.5	382.7	103.1	249.6	182.6	141.5	102.8	60	21.7	15.1	28	66.8	2.8	5.9	5.9	14.6	110.5	41.3
FALSE	High	Master Protein	A0A2P8WK63	Photosystem I P700 chlorophyll a apoprotein A2 OS=filamentous cyanobacterium CCP5 OX=2107701 GN=psaB PE=3 SV=1	0	FALSE	59.653	10	8	9	254	3	737	82.4	7.08	374.61	8	protein metabolism;other metabolic processes	other membranes	other molecular function	Pf00223		A0A2P8WK63	psaB				0	0	53.8	65.2	460.2	165.5	101.1	166.7	284.5	217.9	161.6	193	93.9	49.5	45.5	53.4	12.6	12.2	19.3	18.3	78.2	25.8
FALSE	High	Master Protein	A0A3D1P4F9	F0F1 ATP synthase subunit beta (Fragment) OS=Cyanobacteria bacterium UBA11049 OX=2055787 GN=atpD PE=3 SV=1	0	FALSE	59.361	32	7	7	114	1	313	34	4.79	287.36	7	other metabolic processes;transport	other membranes	transporter activity;other molecular function	Pf00006		A0A3D1P4F9	atpD				0	0	65.9	129.4	576.5	181.5	216.6	70.9	315.7	676.9		106.1			60.5
FALSE	High	Master Protein	P00761 SWISS-PROT:P00761	Trypsin - Sus scrofa (Pig).	0	TRUE	59.236	29	5	15	861	5	231	24.4	7.18	2274.56	5	protein metabolism;other biological processes	non-structural extracellular	other molecular function	Pf00089							0	0	127.9	144.7	223.8	112.4	111.1	127.7	134.3	131.6	127.4	123.7	115.7	55.7	120.8	136.3	51.2	57.1	88.7	45.6	78.7	28.1
FALSE	High	Master Protein	A0A2P8VWC4	Transaldolase OS=filamentous cyanobacterium CCT1 OX=2107702 GN=tal PE=3 SV=1	0	FALSE	59.188	34	10	13	126	2	390	42.6	4.78	196.94	10	other metabolic processes	other cell component	other molecular function	Pf00923, Pf13202		A0A2P8VWC4	tal				0	10	39.8	52	537.4	209.1	143.8	153.5	257.6	225.9	179.2	154.8	68.1	44.2	37.1	47	8.4	11.6	15.2	15.4	80.2	23.7
FALSE	High	Master Protein	A0A2W4WD13	Cell division protein FtsZ OS=Leptolyngbya antarctica OX=268115 GN=ftsZ PE=3 SV=1	0	FALSE	58.648	32	8	10	101	1	376	38.7	4.89	144.95	8	cell cycle OR cell proliferation;cell organization and biogenesis	other cell component	other molecular function	Pf00091, Pf12327		A0A2W4WD13	ftsZ				0	8	52.5	55.6	445.8	169.5	128.4	181.5	268.3	224.8	158.7	181.5	90.4	48.2	48.2	62	8.8	13.4	21.6	18.3	75.5	24.7
FALSE	High	Master Protein	A0A651E7R3	Photosystem I reaction center subunit XII OS=Leptolyngbya sp. DLM2.Bin15 OX=2480212 GN=EA367_05855 PE=4 SV=1	0	FALSE	58.293	70	5	8	218	5	83	9.1	8.56	460.81	5		other membranes				A0A651E7R3					0	0	51	40.4	698.3	347.5	104.2	179.8	170.6	151.7	123.4	93.7	32.1	20.9	55.6	90.2	6.6	7.2	12.6	18.8	83.9	31.2
FALSE	High	Master Protein	K9TDG1	Allophycocyanin alpha subunit apoprotein OS=Oscillatoria acuminata PCC 6304 OX=56110 GN=Oscil6304_0842 PE=3 SV=1	0	FALSE	58.23	45	5	7	439	1	161	17.5	4.96	855.16	5	protein metabolism;other metabolic processes	other membranes		Pf00502		K9TDG1; oac:Oscil6304_0842					0	0	31.6	47.4	366.3	194.3	221	170.8	235.5	311.3	192.9	144.9	39.1	54.5	47.4	89	5.4	6.6	8.9	11.3	60.8	19.1
FALSE	High	Master Protein	A0A1Q2TZF1	Elongation factor Tu OS=Synechococcus sp. NIES-970 OX=1827144 GN=tuf PE=3 SV=1	0	FALSE	57.989	19	5	8	93	0	409	44.5	5.16	202.47	5	protein metabolism;other metabolic processes	other cell component	nucleic acid binding activity;other molecular function	Pf00009, Pf03143, Pf03144		A0A1Q2TZF1	tuf				0	1	31.1	32.8	1026				467.4		266.5	319.1	47.5	3.2	20.8	61.4			1.3	20.2	99
FALSE	High	Master Protein	A0A6G3YTS9	Allophycocyanin subunit beta OS=Leptolyngbya sp. SIO1D8 OX=2607807 GN=apcB PE=4 SV=1	0	FALSE	56.792	56	6	8	597	1	161	17.4	5.31	1440.5	6						A0A6G3YTS9	apcB				0	0	30.6		493.3	284.7	138.2	168.4	219.6	217.9	184.7	100.4	54.5	52.2	103.5	135.7		3.3	6.8	37.5	101.1	16.6
FALSE	High	Master Protein	A0A2P8W8V6	Trigger factor OS=filamentous cyanobacterium CCT1 OX=2107702 GN=tig PE=3 SV=1	0	FALSE	56.697	41	11	12	64	11	505	55.8	4.37	118.12	11	cell cycle OR cell proliferation;protein metabolism;other metabolic processes;transport;other biological processes	other cell component	other molecular function	Pf00254, Pf05697, Pf05698		A0A2P8W8V6	tig				0	0	24.5	38	415.3	150.9	505.9	113.8	267.2	196.6	130	173.4	53.9	37.1	35.9	48.3	5.6	10.2	10.8	14.5	58.5	16.4
FALSE	High	Master Protein	K9W6U4	Glutamine synthetase OS=Crinalium epipsammum PCC 9333 OX=1173022 GN=Cri9333_4402 PE=3 SV=1	0	FALSE	56.223	21	7	7	107	1	473	53	5.19	207.21	7	other metabolic processes		other molecular function	Pf00120, Pf03951		cep:Cri9333_4402; K9W6U4					0	0		66			332.1	390.3	584.8	441.7			125.7		126.7			28.7	36.2		141	54.3
FALSE	High	Master Protein	A0A1E5QD31	Catalase-peroxidase OS=Desertifilum sp. IPPAS B-1220 OX=1781255 GN=katG PE=3 SV=1	0	FALSE	56.125	11	7	8	125	1	744	81.9	5.22	198.54	7	other metabolic processes;stress response		other molecular function	Pf00141		A0A1E5QD31	katG				0	1	43.9	42.9	545.6	218.6	112.4	174.8	280.9	218.7	134.3	147.5	69.9	44.8	37.2	53.2	4.3	11.9	12.8	8.5	109.4	33.6
FALSE	High	Master Protein	A0A651DXN9	Phosphoketolase OS=Leptolyngbya sp. DLM2.Bin15 OX=2480212 GN=EA367_04540 PE=4 SV=1	0	FALSE	56.005	20	9	9	26	8	733	78.4	5.69	47.17	9	other metabolic processes		other molecular function			A0A651DXN9					0	1	15.5	28.2	628.5	368.8	150.2	124.1	292.1	141.2	100.6	125.5	46.3	20.8	59.5	87.5	7.8	5.6	8.4	17.8	64.1	24.6
FALSE	High	Master Protein	A0A2W7AWZ0	Photosystem I reaction center subunit XII OS=Leptolyngbya sp. OX=47254 GN=DCF21_05355 PE=3 SV=1	0	FALSE	55.673	35	9	12	557	3	272	30.5	9.58	917.84	9	other metabolic processes	other membranes		Pf00427, Pf01383		A0A2W7AWZ0					0	0	59.4	59.3	465.6	168	100.8	189.9	273.7	240.8	171.3	181.1	90	47.4	44.5	52.9	10.1	11.9	15.4	14.3	70.3	20
FALSE	High	Master Protein	A0A651E3B7	Fructose-1,6-bisphosphate aldolase OS=Leptolyngbya sp. DLM2.Bin15 OX=2480212 GN=fba PE=3 SV=1	0	FALSE	55.599	33	10	11	211	3	359	38.9	5.9	300.22	10	other metabolic processes		other molecular function			A0A651E3B7	fba				0	2	32.4	34.5	599.3	227.8	88	125.4	235.5	153.2	128.8	167.3	48.9	29.2	77	120.7	14.8	12.6	24	26.6	82.6	28.1
FALSE	High	Master Protein	I4HP07	Elongation factor Tu OS=Microcystis aeruginosa PCC 9808 OX=1160284 GN=tufB PE=3 SV=1	0	FALSE	55.472	19	6	8	120	1	409	44.9	5.47	291.11	6	protein metabolism;other metabolic processes	other cell component	nucleic acid binding activity;other molecular function	Pf00009, Pf03143, Pf03144		I4HP07	tufB				0	0
FALSE	High	Master Protein	A0A2P8W9R2	Photosystem I reaction center subunit XII OS=filamentous cyanobacterium CCT1 OX=2107702 GN=C7293_02225 PE=4 SV=1	0	FALSE	55.457	65	4	11	294	3	78	8.7	8.6	721.22	4		other membranes		Pf01383		A0A2P8W9R2					0	1	57.9	65.3	435.6	204.2	111.8	205.5	229.2	245.7	164	174.9	85.9	41.4	48.8	61	7.8	15.4	20.9	16.8	64.8	20.9
FALSE	High	Master Protein	A0A6G3YTW3	Photosystem I reaction center subunit X OS=Leptolyngbya sp. SIO1D8 OX=2607807 GN=F6K42_01785 PE=4 SV=1	0	FALSE	55.343	13	11	11	187	1	917	102.7	8.92	234.43	11						A0A6G3YTW3					0	5	32.9	28.4	634.7	290.2	110.7	159.8	180.7	157.3	142.4	108.5	50.5	28.3	52.9	100	8.5	9.1	15.6	16.5	125.6	37.8
FALSE	High	Master Protein	A0A1U7J6Z9	Phycobilisome rod-core linker polypeptide CpcG OS=Phormidium tenue NIES-30 OX=549789 GN=NIES30_09390 PE=3 SV=1	0	FALSE	55.065	32	8	11	373	1	253	28.7	9.14	639.77	8	other metabolic processes	other membranes		Pf00427		A0A1U7J6Z9					0	0	102.6	108.7	313	145.4	131.6	216.5	213.7	194.5	166.8	155.6	126.4	59.7	56.8	59.8	11.4	29	31.2	27.3	59.2	28.1
FALSE	High	Master Protein	A0A2W4XYH7	Photosystem II D2 protein OS=Leptolyngbya antarctica OX=268115 GN=psbD PE=3 SV=1	0	FALSE	55.044	20	6	7	231	1	352	39.3	6.52	358.17	6	protein metabolism;other metabolic processes	other membranes	other molecular function	Pf00124		A0A2W4XYH7	psbD				0	0	26.9	27.2	436.3	170.9	99	194.8	465.3	256.2	152.9	194.5	90.6	24.6	30.7	42.5	4.6	4.8	8.3	19.1	63.4	10.5
FALSE	High	Master Protein	A0A2P8W0I4	Rod shape-determining protein OS=filamentous cyanobacterium CCT1 OX=2107702 GN=C7293_16430 PE=4 SV=1	0	FALSE	54.273	44	11	12	105	8	344	36.4	5.45	187	11				Pf06723		A0A2P8W0I4	mreB				0	3	46.4	48.3	457.5	174.1	122.2	176.3	254.9	219.1	159.6	178.6	80.7	42.9	56.2	69.8	10.9	16.6	23	20.5	84.9	24.6
FALSE	High	Master Protein	K9S7V9	Glutamine synthetase OS=Geitlerinema sp. PCC 7407 OX=1173025 GN=GEI7407_1575 PE=3 SV=1	0	FALSE	54.263	19	6	6	144	1	473	53.2	5.14	281.19	6	other metabolic processes		other molecular function	Pf00120, Pf03951		gei:GEI7407_1575; K9S7V9					0	0		42.4	628.7	242.4	161.8		260.3	223.8	116.3	193		49.2	78.5	86.1				11.6	102	32.5
FALSE	High	Master Protein	A0A2W7ASE0	60 kDa chaperonin OS=Pseudanabaena sp. OX=1153 GN=groL PE=3 SV=1	0	FALSE	53.973	18	10	11	175	1	544	57.7	5.16	360.12	10	other biological processes	other cell component	other molecular function	Pf00118		A0A2W7ASE0	groL				0	0	45.8	19.5		330.9	197	271.8	383.1	270.6	235.3	177.9	103.9	40.5	36.7	78.1				24.6	96.9
FALSE	High	Master Protein	A0A2W7AP58	Photosystem I P700 chlorophyll a apoprotein A2 OS=Leptolyngbya sp. OX=47254 GN=psaB PE=3 SV=1	0	FALSE	53.968	10	8	10	237	3	742	83.2	7.2	315.72	8	protein metabolism;other metabolic processes	other membranes	other molecular function	Pf00223		A0A2W7AP58	psaB				0	0	47.2	14.6	599	252.3	332.8	149.2	170.8	239.6	281.9	89.8	41.5	22.8	17.2	42.9	2.7	2.7	5.2	3.5	34.4	8.1
FALSE	High	Master Protein	A0A2T2W6A0	DNA starvation/stationary phase protection protein Dps OS=filamentous cyanobacterium CCP3 OX=2107704 GN=C8255_10740 PE=3 SV=1	0	FALSE	53.898	51	5	5	80	5	176	19.6	4.97	134.52	5	other metabolic processes;other biological processes		other molecular function	Pf00210		A0A2T2W6A0					0	0	51.2	59.3	426.3	143.2	121.5	200.7	301.3	249.4	145.8	174.2	71.9	45.8	45.2	55.3	11.4	11.4	17.5	21.3	75.2	25.2
FALSE	High	Master Protein	A0A651DXM5	Amino acid ABC transporter substrate-binding protein OS=Leptolyngbya sp. DLM2.Bin15 OX=2480212 GN=EA367_05025 PE=4 SV=1	0	FALSE	53.472	25	6	6	105	5	359	38.8	4.46	202.98	6						A0A651DXM5					0	1	25.3	31.3	591.9	305.4	136.2	147.6	212.4	172.6	124.3	121.5	40.6	26.3	58.6	91.8	9.7	7.7	17.2	13.6	110.1	31.8
FALSE	High	Master Protein	A0A2P8W620	Phosphatidic acid phosphatase (Fragment) OS=filamentous cyanobacterium CCT1 OX=2107702 GN=C7293_08185 PE=4 SV=1	0	FALSE	53.408	28	10	11	132	4	483	53.6	6.18	124.87	10	other metabolic processes		other molecular function			A0A2P8W620					0	0	40.9	37.2	481.3	166.1	106	160.2	262.3	193.9	158.1	139.5	98.2	53.2	71.1	82	11.7	19.8	33.3	11.7	50.3	16.5
FALSE	High	Master Protein	H9LIQ2	Ribulose-1,5-bisphosphate carboxylase/oxygenase large subunit (Fragment) OS=Chroococcidiopsis sp. CCMP2116 OX=1027987 GN=rbcL PE=3 SV=1	0	FALSE	53.397	23	7	9	252	1	326	36.8	7.31	451.81	7	other metabolic processes		other molecular function	Pf00016, Pf02788		H9LIQ2	rbcL				0	0	15.2	25.3	471	224.9	178.3	131.5	360.8	225.2	210.6	173.2	73	59.7	27.4	72.9	7	6.2	5.4	6	51.2	14.8
FALSE	High	Master Protein	A0A2T2WBB5	ATP synthase gamma chain OS=filamentous cyanobacterium CCP3 OX=2107704 GN=atpG PE=3 SV=1	0	FALSE	53.381	47	11	11	126	8	315	35.2	6.92	293.92	11	other metabolic processes;transport	other membranes	transporter activity;other molecular function	Pf00231		A0A2T2WBB5	atpG				0	0	33.8	37.2	563.2	183.3	127.6	144.5	338.1	216.2	157.6	183.2	59.5	38.3	35.6	47.4	8.3	8	11.3	14.7	73.7	19.5
FALSE	High	Master Protein	A0A0C1N8W2	Photosystem II D2 protein OS=Tolypothrix bouteillei VB521301 OX=1479485 GN=psbD PE=3 SV=1	0	FALSE	53.353	20	6	7	200	2	352	39.3	6.14	308.34	6	protein metabolism;other metabolic processes	other membranes	other molecular function	Pf00124		A0A0C1N8W2	psbD				0	0	32.4	22.7	753.2	280	92.7	175.5	161.7	168.1	119.5	99.6	49.1	16.4	61.5	87.6	2.4	5.4	12.1	12.3	113.4	33
FALSE	High	Master Protein	A0A5Q4E3G0	Photosystem II CP47 reaction center protein OS=Leptolyngbya sp. DLM2.Bin27 OX=2480213 GN=psbB PE=3 SV=1	0	FALSE	51.507	14	9	9	129	1	510	56.3	6.38	258.78	9	protein metabolism;other metabolic processes	other membranes	other molecular function			A0A5Q4E3G0	psbB				0	0	75.4	24.5	616.1	176.2	520.8	107.5	213.1	310.9	156.7	73.4	33.9	11.9	30.5						14.9
FALSE	High	Master Protein	A0A4Q7EGG9	Phycobiliprotein ApcE OS=Halomicronema excentricum str. Lakshadweep OX=2294035 GN=DYY88_04105 PE=3 SV=1	0	FALSE	51.395	12	10	10	157	1	896	100.9	8.73	229.5	10	protein metabolism;other metabolic processes	other membranes	other molecular function	Pf00427, Pf00502		A0A4Q7EGG9					0	0	23.1	40	445.2	249.7	248.1	147.9	234.4	278.1	185.4	98.4	54.2	36.9	44.2	83.7	9.2	7.2	8.5	9.7	61.8	23.7
FALSE	High	Master Protein	A0A1V8NDW1	Photosystem II D2 protein OS=Halomicronema hongdechloris C2206 OX=1641165 GN=psbD_3 PE=3 SV=1	0	FALSE	51.351	20	6	7	239	1	352	39.5	6.52	390.77	6	protein metabolism;other metabolic processes	other membranes	other molecular function	Pf00124		A0A1V8NDW1; hhg:XM38_016040; hhg:XM38_045910	psbD_3				0	6	37.2	33.5	504.1	226.9	125.3	155	262.9	204	171.4	174.9	67.9	45.4	47.3	71.3	11.1	10.6	15.6	17.4	88.5	25.8
FALSE	High	Master Protein	A0A6C2DVY1	ATP synthase subunit beta OS=Pseudanabaena sp. UWO310 OX=2480795 GN=atpD PE=3 SV=1	0	FALSE	51.114	16	6	7	105	1	477	51.3	5.1	236.63	6	other metabolic processes;transport	other membranes	transporter activity;other molecular function			A0A6C2DVY1	atpD				0	0	29.9	38.4	294.8	163.7	114.6	89.2	209.3	144.2	320.5	280.9	170.1	60.8	63.9	111.2	28.1	18.1	26.2	27.5	97.9	22.8
FALSE	High	Master Protein	A0A651DQI6	Allophycocyanin OS=Leptolyngbya sp. DLM2.Bin15 OX=2480212 GN=EA367_15120 PE=3 SV=1	0	FALSE	51.104	64	9	11	229	8	161	18	5.66	384.21	9	protein metabolism;other metabolic processes	other membranes				A0A651DQI6					0	1	38.9	38.6	626	266.6	96.5	153.7	182.4	151	133.7	125.6	53.3	26.7	63	101.3	12.6	10.7	21	22.9	119.3	37.2
FALSE	High	Master Protein	A0A651DTN7	Cell division protein FtsZ OS=Leptolyngbya sp. DLM2.Bin15 OX=2480212 GN=ftsZ PE=3 SV=1	0	FALSE	50.855	34	8	8	46	4	396	41.1	5.47	71.37	8	other biological processes		other molecular function			A0A651DTN7	ftsZ				0	0	38.3	38.6	676.4	272.9	111.7	131.1	173.5	142.1	114.7	115.1	43.8	23.3	73.3	101.5	8.8	9.7	24.1	22.7	110.1	41.9
FALSE	High	Master Protein	A0A2P8QIZ5	Allophycocyanin OS=Chroococcidiopsis sp. CCALA 051 OX=869949 GN=C7Y66_26225 PE=3 SV=1	0	FALSE	50.746	62	6	7	440	2	161	17.5	5.06	858.07	6	protein metabolism;other metabolic processes	other membranes		Pf00502		A0A2P8QIZ5					0	0	31.5	47.4	365.6	194.7	220.7	170.8	234.9	313	192.5	144.8	39.1	54.5	47.4	88.9	5.4	6.5	8.8	11.2	60.9	19.1
FALSE	High	Master Protein	A0A651DQE7	Polyribonucleotide nucleotidyltransferase OS=Leptolyngbya sp. DLM2.Bin15 OX=2480212 GN=EA367_15590 PE=3 SV=1	0	FALSE	50.521	15	8	8	45	3	715	77.3	5.08	60.06	8	RNA metabolism OR transcription;other metabolic processes	other cell component	nucleic acid binding activity;other molecular function			A0A651DQE7					0	2	33.8	34.1	591.8	287	159.6	149.6	216.7	137.8	119.6	107.3	46.2	31.8	70.4	121.6	11.3	9.7	11.2	18.6	92	32.4
FALSE	High	Master Protein	A0A2T2W8M7	S-layer protein OS=filamentous cyanobacterium CCP3 OX=2107704 GN=C8255_07380 PE=3 SV=1	0	FALSE	50.515	12	7	8	437	4	484	50.7	4.42	1014.45	7	transport	other membranes	transporter activity	Pf00395, Pf04966		A0A2T2W8M7					0	3	30.3	39.6	512.6	206.3	124.2	154.6	307	236.7	207.7	194.7	69.8	38.8	30.2	40.8	8.6	7.3	10.2	13.4	72.9	17.6
FALSE	High	Master Protein	A0A651DQF0	Carbon dioxide-concentrating mechanism protein CcmK OS=Leptolyngbya sp. DLM2.Bin15 OX=2480212 GN=EA367_15460 PE=4 SV=1	0	FALSE	50.431	65	6	7	218	2	113	12.1	7.42	413.89	6						A0A651DQF0					0	4	44.9	62	439.2	239.5	100.7	170.5	212.7	156.9	138	158.4	83.1	34.6	76.1	109.4	15.7	16.3	20.9	24.1	105.2	33.1
FALSE	High	Master Protein	A0A2P8VSQ5	Uncharacterized protein OS=filamentous cyanobacterium CCT1 OX=2107702 GN=C7293_28045 PE=4 SV=1	0	FALSE	50.351	46	7	9	101	7	176	19.1	5.01	160.69	7						A0A2P8VSQ5					0	0	38.4	48.5	405.6	139.4	176	236	225.9	292.9	199.9	157.5	91.5	53	37	54.4	7.4	9.1	9.4	8.1	69.7	24.1
FALSE	High	Master Protein	A0A6H2NM10	Thioredoxin OS=Leptolyngbya sp. LCM1.Bin17 OX=2480211 GN=trxA PE=4 SV=1	0	FALSE	50.312	70	6	7	174	3	106	11.7	4.77	341	6						A0A6H2NM10	trxA				0	3	50.4	64.4	447.4	192.4	102.3	182.4	254.3	217.3	159.6	199.6	88	42	52.7	59.9	11.1	12.8	19.6	18.5	75	25.8
FALSE	High	Master Protein	A0A2W7CS82	Photosystem I reaction center subunit XII OS=Leptolyngbya sp. OX=47254 GN=DCF21_05350 PE=3 SV=1	0	FALSE	50.219	21	7	11	778	1	291	32.2	8.88	1240.08	7	other metabolic processes	other membranes		Pf00427, Pf01383		A0A2W7CS82					0	0	78.6	84.7	477.2	150.2	91	213.5	284.4	220.1	135.5	197.4	105.1	44.8	40.5	45.4	9.8	13	16.6	16.6	53.8	16.1
FALSE	High	Master Protein	A0A3N6P8V6	Allophycocyanin subunit beta OS=Okeania hirsuta OX=1458930 GN=apcB PE=3 SV=1	0	FALSE	49.343	39	4	6	293	1	161	17.3	5.27	827.17	4	protein metabolism;other metabolic processes	other membranes		Pf00502		A0A3N6P8V6	apcB				0	0	68.1	66.9	504.4	230.7	88.7	154	171	139.1	112.7	113.8	62.3	28.3	92.8	125.7	20.1	16.4	32.5	34.2	128.3	39.4
FALSE	High	Master Protein	A0A3M9Z379	Catalase-peroxidase OS=Leptolyngbya sp. IPPAS B-1204 OX=2483801 GN=katG PE=3 SV=1	0	FALSE	49.183	10	6	7	96	2	742	81.8	5.47	248.49	6	other metabolic processes;stress response		other molecular function	Pf00141		A0A3M9Z379	katG				0	0	68.8	63.1	574.1	207	109.2	157.1	254.7	155.7	148.3	120.4	77.8	46.7	38.2	48.5	8.4	14.3	22.1	28	113.2	35.6
FALSE	High	Master Protein	A0A651DTU1	F0F1 ATP synthase subunit gamma OS=Leptolyngbya sp. DLM2.Bin15 OX=2480212 GN=EA367_09245 PE=3 SV=1	0	FALSE	48.884	44	11	12	114	8	316	35.1	8.48	246.21	11	other metabolic processes;transport	other membranes	transporter activity			A0A651DTU1					0	3	34.7	31.7	639.1	235.3	95	147.7	263	177.3	135.4	165.3	60.7	27.9	54.5	76	9.5	8.3	14	18.3	86.9	21.4
FALSE	High	Master Protein	A0A2T2W5E6	Elongation factor G OS=filamentous cyanobacterium CCP3 OX=2107704 GN=fusA PE=3 SV=1	0	FALSE	48.827	14	7	9	54	1	697	76.7	5.11	72.98	7	protein metabolism;other metabolic processes	other cell component	nucleic acid binding activity;other molecular function	Pf00009, Pf00679, Pf03144, Pf03764, Pf14492		A0A2T2W5E6	fusA				0	1	29.5	31.9	430.3	185.7	124.4	146.5	336.3	223.5	167.7	214.7	72.2	50.1	43.4	62.4	13.5	14.2	17.4	16.9	84.4	20.3
FALSE	High	Master Protein	A0A651EPL6	UDP-glucose 6-dehydrogenase OS=Leptolyngbya sp. DLM2.Bin15 OX=2480212 GN=EA367_08190 PE=3 SV=1	0	FALSE	48.765	31	8	9	41	8	445	47.9	5.02	54.95	8	other metabolic processes		other molecular function			A0A651EPL6					0	0	27.6	32.7	642	277.2	110.2	173.2	202.5	164.4	122.9	128.9	38.5	29.3	63.2	98.6	7.7	6.8	11.1	19.3	93.4	33.9
FALSE	High	Master Protein	A0A2T2VZ09	Phage tail protein OS=filamentous cyanobacterium CCP3 OX=2107704 GN=C8255_24125 PE=3 SV=1	0	FALSE	48.718	18	8	9	145	8	579	62.1	4.74	235.65	8				Pf04984, Pf17482		A0A2T2VZ09					0	0	25.5	20.4	242.6	81.9	68.6	108.4	140.2	127.1	86.5	65.6	49.8	32.1	129.4	181.2	23.7	49.4	105.7	37.7	169	60.4
FALSE	High	Master Protein	A0A252DFJ4	Elongation factor Tu OS=Nostoc sp. 106C OX=1932667 GN=tuf PE=3 SV=1	0	FALSE	48.563	18	4	7	117	1	409	44.6	5.54	275.54	4	protein metabolism;other metabolic processes	other cell component	nucleic acid binding activity;other molecular function	Pf00009, Pf03143, Pf03144		A0A252DFJ4	tuf				0	0			1348.5										145.5	183.8	35		39.5		238.5	86.2
FALSE	High	Master Protein	A0A6H2NIU0	ATP-dependent Clp protease ATP-binding subunit OS=Leptolyngbya sp. LCM1.Bin17 OX=2480211 GN=EA342_16000 PE=4 SV=1	0	FALSE	48.424	13	7	7	94	0	821	91.1	5.58	158.83	7	protein metabolism		other molecular function			A0A6H2NIU0					0	0
FALSE	High	Master Protein	A0A5Q4EDW4	Glyceraldehyde-3-phosphate dehydrogenase OS=Leptolyngbya sp. DLM2.Bin27 OX=2480213 GN=EA368_02725 PE=3 SV=1	0	FALSE	48.072	12	3	4	82	1	337	36.3	6.43	200.92	3	other metabolic processes		other molecular function			A0A5Q4EDW4					0	0	33.8	29.9	506	195	108.6	136.7	362.8	223.9	173.3	251	77.5	40.2	38	50.3	10	10.4	7.3	9.7	50.9	12.9
FALSE	High	Master Protein	A0A2P8VYX9	Enolase OS=filamentous cyanobacterium CCT1 OX=2107702 GN=eno PE=3 SV=1	0	FALSE	47.873	24	7	7	44	7	431	45.3	5.05	74.52	7	other metabolic processes	non-structural extracellular;cytosol;other cell component	other molecular function	Pf00113, Pf03952		A0A2P8VYX9	eno				0	0	32.1	45.5	504.4	183.3	159.2	147.4	315.6	234.7	149.2	191.6	57.6	45.4	45.4	54.8	5.7	9.4	8.4	19.3	62.2	19.2
FALSE	High	Master Protein	A0A1U7J4J2	Transketolase OS=Phormidium tenue NIES-30 OX=549789 GN=NIES30_13565 PE=4 SV=1	0	FALSE	47.737	18	10	10	74	1	633	68	5.34	128.08	10			other molecular function	Pf00456, Pf02779, Pf02780		A0A1U7J4J2					0	0	49.4	72	435.5	153	93.1	164.4	346.2	234.7	161.6	213	90.7	43.3	39.5	41.3	13.9	12.1	18.2	24.8	52.7	17.4
FALSE	High	Master Protein	A0A2T2W2V5	Ferredoxin--NADP reductase OS=filamentous cyanobacterium CCP3 OX=2107704 GN=C8255_17155 PE=3 SV=1	0	FALSE	47.178	17	4	8	29	1	419	46.7	6.32	63.65	4	other metabolic processes	other membranes	other molecular function	Pf00175, Pf01383		A0A2T2W2V5					0	0	4.9	35.9	508.7	217.8	286.1	149.8	311.5	292.2	120	154.3	3.4	39.8	37.1	61.2	2	2.9		13.2	41.4	19
FALSE	High	Master Protein	A0A2T1FHG8	Elongation factor Tu OS=filamentous cyanobacterium Phorm 6 OX=2107706 GN=tuf PE=3 SV=1	0	FALSE	47.04	18	6	7	150	2	409	44.5	5.73	345.2	6	protein metabolism;other metabolic processes	other cell component	nucleic acid binding activity;other molecular function	Pf00009, Pf03143, Pf03144		A0A2T1FHG8	tuf				0	0	8	22.3	696.6	292	141.4	86.6	219.1	154.1	116	142.4	8.9	29.2	79.7	104.7	8.7	8.4	9.6	39.1	86.7	28.4
FALSE	High	Master Protein	A0A5Q4DZX4	Polyribonucleotide nucleotidyltransferase OS=Leptolyngbya sp. DLM2.Bin27 OX=2480213 GN=pnp PE=3 SV=1	0	FALSE	46.911	16	8	8	54	2	717	77.4	5.07	100.86	8	RNA metabolism OR transcription;other metabolic processes	other cell component	nucleic acid binding activity;other molecular function			A0A5Q4DZX4	pnp				0	0	29.1	33.4	521.2	192	131.8	159.7	340.6	209.2	161.5	210	48.6	44.1	31.5	50.5	8.6	6.8	12	17	70.2	20.5
FALSE	High	Master Protein	A0A651DW40	DNA-directed RNA polymerase OS=Leptolyngbya sp. DLM2.Bin15 OX=2480212 GN=EA367_06815 PE=4 SV=1	0	FALSE	46.849	10	11	11	54	5	1367	150.1	4.79	92.34	11	RNA metabolism OR transcription;other metabolic processes		nucleic acid binding activity;other molecular function			A0A651DW40					0	0	33.8	35.7	662.8	250.9	91	136.1	211.4	133.9	115.4	131.1	44	23.6	76.8	101.7	13.9	11.4	24.7	32.9	110.5	29.9
FALSE	High	Master Protein	A0A0C1R5A6	Elongation factor Tu OS=Tolypothrix bouteillei VB521301 OX=1479485 GN=tuf PE=3 SV=1	0	FALSE	46.761	15	5	7	111	1	409	44.5	5.77	280.51	5	protein metabolism;other metabolic processes	other cell component	nucleic acid binding activity;other molecular function	Pf00009, Pf03143, Pf03144		A0A0C1R5A6	tuf				0	0		28	548.4	230.2	151.4	85.6	388.3	229.7	147.3	222.7	39	43.6	25.3	52.9		3.6	4.8		77.2	23
FALSE	High	Master Protein	K9SAB3	Two component transcriptional regulator, winged helix family OS=Geitlerinema sp. PCC 7407 OX=1173025 GN=GEI7407_2406 PE=4 SV=1	0	FALSE	46.549	30	6	7	65	1	243	27.3	5.1	125.78	6	signal transduction;other biological processes		nucleic acid binding activity	Pf00072, Pf00486		gei:GEI7407_2406; K9SAB3					0	0		28.1	521.5	228.6	288.5	198.1	305.6	266.6	145.3	147	4.1	37.1	35	58.8					39.5	21.8
FALSE	High	Master Protein	A0A1Z3HK76	Carbon dioxide concentrating mechanism protein OS=Halomicronema hongdechloris C2206 OX=1641165 GN=ccmK_4 PE=3 SV=1	0	FALSE	46.009	57	5	6	156	1	112	12	7.42	339.08	5				Pf00936		A0A1Z3HK76; hhg:XM38_016480	ccmK_4				0	2	30.9	47.2	561.4	206.4	96.3	130.4	322.2	202.6	168.4	205.2	70.6	39	38.2	51.7	9.1	8.7	15.1	13.3	73.5	19.7
FALSE	High	Master Protein	A0A651E7L7	Thioredoxin OS=Leptolyngbya sp. DLM2.Bin15 OX=2480212 GN=trxA PE=3 SV=1	0	FALSE	45.966	70	6	7	144	3	107	11.6	4.77	245.36	6	other metabolic processes;other biological processes		other molecular function			A0A651E7L7	trxA				0	0	48.8	48.2	570.7	279.7	87.1	153.8	176	136.2	112.4	127.9	57.3	27	86.3	106.4	19.1	14.8	22.7	27	114.1	40.4
FALSE	High	Master Protein	A0A2N6KBE6	Allophycocyanin subunit beta OS=Fischerella thermalis CCMEE 5268 OX=2019662 GN=apcB PE=3 SV=1	0	FALSE	45.547	35	3	5	290	1	161	17.3	5.6	819.28	3	protein metabolism;other metabolic processes	other membranes		Pf00502		A0A2N6KBE6	apcB				0	0	20.1	43.6	488.2	187	175.4	207.9	276	277.1	191.1	142.8	63.9	38.1	41.7	39.2	4	4.6		8.5	60.4	19.4
FALSE	High	Master Protein	A0A2P8VM73	Photosystem I P700 chlorophyll a apoprotein A1 (Fragment) OS=filamentous cyanobacterium CCT1 OX=2107702 GN=psaA PE=3 SV=1	0	FALSE	45.126	11	6	7	273	1	626	69.1	7.34	478.75	6	protein metabolism;other metabolic processes	other membranes	other molecular function	Pf00223		A0A2P8VM73	psaA				0	2	33.2	34.8	519.4	181	130	166.4	312	247.2	191.2	163	60.3	46.7	29.1	43	8.5	9.2	12.5	17.4	80.5	20.2
FALSE	High	Master Protein	A0A2P8VVE3	Allophycocyanin subunit beta OS=filamentous cyanobacterium CCT1 OX=2107702 GN=apcB PE=3 SV=1	0	FALSE	45.112	37	5	8	248	2	169	18.5	5.36	313.92	5	protein metabolism;other metabolic processes	other membranes		Pf00502		A0A2P8VVE3	apcB				0	3	46	53.4	482.6	183.4	119.4	180	282.8	245.8	180.6	187.2	81.8	43.7	37.8	48.5	9.1	9.7	13.4	13.5	70.1	18.3
FALSE	High	Master Protein	A0A2P8VUY3	Elongation factor Ts OS=filamentous cyanobacterium CCT1 OX=2107702 GN=tsf PE=3 SV=1	0	FALSE	45.081	34	8	8	57	6	248	27.3	6.37	114.45	8	protein metabolism;other metabolic processes	other cell component	nucleic acid binding activity	Pf00889		A0A2P8VUY3	tsf				0	2	38.7	57.8	467.3	165.2	105	150.7	314.2	211.7	160.8	221.8	77	45	49	56.8	14	12.6	17.4	20	74.4	22.3
FALSE	High	Master Protein	A0A2P8W4S7	Arylsulfatase OS=filamentous cyanobacterium CCT1 OX=2107702 GN=C7293_10020 PE=3 SV=1	0	FALSE	45.056	15	11	13	161	6	789	87.4	5.39	257.01	11			other molecular function	Pf00884		A0A2P8W4S7					0	7	45.4	54	457.8	159.2	145.8	193.8	262.5	293.9	196.4	158.4	95.7	50.1	29.3	31.7	5.1	10.2	11.7	7.8	71.5	22.7
FALSE	High	Master Protein	A0A4P7ZVH9	60 kDa chaperonin OS=Synechococcus sp. CB0101 OX=232348 GN=groL PE=3 SV=1	0	FALSE	44.874	21	11	11	168	2	543	57.4	5.2	275.37	11	other biological processes	other cell component	other molecular function	Pf00118		A0A4P7ZVH9; sync:CB0101_06705	groL				0	0	16.3		531.3	210.1	162.3	196.2	340.3	202.7	196.5	199.4	54	46.9	17.2	60.3		2.9	4.7	22	72.7	18.8
FALSE	High	Master Protein	A0A352AIC2	ATP synthase subunit alpha OS=Cyanobacteria bacterium UBA9273 OX=2055791 GN=atpA PE=3 SV=1	0	FALSE	44.802	10	4	4	112	1	505	54.6	5.27	292.06	4	other metabolic processes;transport	other membranes	transporter activity;other molecular function	Pf00006, Pf00306, Pf02874		A0A352AIC2	atpA				0	0	55.4	68	464.4	160.8	92.8	162.2	304.1	197.2	147.3	217	92	42.9	47.3	50.3	9.7	15.2	22.7	28.3	69	23.2
FALSE	High	Master Protein	A0A6G3Z1E1	Phosphoglycerate kinase OS=Leptolyngbya sp. SIO1D8 OX=2607807 GN=F6K42_14315 PE=4 SV=1	0	FALSE	44.801	19	5	6	94	1	401	41.9	5.07	201.82	5	other metabolic processes		kinase activity			A0A6G3Z1E1	pgk				0	0	34		417.1	218	200.6	162.8	335.5	249.9	260.2	122.3	98.4	72.1		55.7			4.7	4.7	61.7	23.6
FALSE	High	Master Protein	A0A651DPT8	Cytochrome b6 OS=Leptolyngbya sp. DLM2.Bin15 OX=2480212 GN=EA367_16550 PE=4 SV=1	0	FALSE	44.74	28	5	6	76	3	222	25.2	9.19	153.53	5	other metabolic processes	other membranes	other molecular function			A0A651DPT8					0	2	34	60.6	510.7	184.5	92.1	135.4	202	136.9	165.3	140.9	156.3	30.6	60.6	122	16.3	20.2	23.1	28.5	86.2	35.4
FALSE	High	Master Protein	A0A2T1CJC1	Elongation factor G OS=filamentous cyanobacterium CCP2 OX=2107700 GN=fusA PE=3 SV=1	0	FALSE	44.726	13	7	9	45	0	696	76.7	5.38	63.49	7	protein metabolism;other metabolic processes	other cell component	nucleic acid binding activity;other molecular function	Pf00009, Pf00679, Pf03144, Pf03764, Pf14492		A0A2T1CJC1	fusA				0	3	38.3	28.7	476.4	169.6	124.1	207.5	348.2	257.8	139.6	212.7	63.2	37.4	34.7	49.7	5.2	6.8	10.6	10.2	60.7	17.5
FALSE	High	Master Protein	A0A5Q4E5C2	Photosystem I iron-sulfur center OS=Leptolyngbya sp. DLM2.Bin27 OX=2480213 GN=psaC PE=3 SV=1	0	FALSE	44.662	75	6	7	153	4	81	8.8	5.95	323.27	6	other metabolic processes	other membranes	other molecular function			A0A5Q4E5C2	psaC				0	2	69.5	59.4	539.6	220.5	105.6	219.5	220.6	201.5	151.3	150	71.3	34.8	43	63.7	10.7	10.6	13.9	14	79	25.6
FALSE	High	Master Protein	A0A6G3YUP6	Allophycocyanin OS=Leptolyngbya sp. SIO1D8 OX=2607807 GN=F6K42_01780 PE=4 SV=1	0	FALSE	43.908	47	8	10	814	0	161	17.4	4.93	1383.61	8						A0A6G3YUP6					0	1	56.5	78.2	411.1	174.4	101.3	182.9	264.9	212.3	170.2	183.9	102.1	47.2	44.8	53.4	13.4	16.2	24.3	24.6	78.7	27.8
FALSE	High	Master Protein	A0A2T2WBD6	Cytochrome c-550 OS=filamentous cyanobacterium CCP3 OX=2107704 GN=psbV PE=3 SV=1	0	FALSE	43.878	35	5	6	132	2	168	18.3	6.18	280.83	5	cell organization and biogenesis;protein metabolism;other metabolic processes	other membranes	other molecular function	Pf14495		A0A2T2WBD6	psbV				0	3	35.2	41.5	474.9	223	182.4	169.8	222.1	231	204.3	194.7	63.9	51.4	39.9	50.6	8.8	10.5	11.3	7.4	50.7	23.3
FALSE	High	Master Protein	P35527	SWISS-PROT:P35527 Tax_Id=9606 Gene_Symbol=KRT9 Keratin, type I cytoskeletal 9	0	TRUE	43.569	18	9	9	64	9	623	62.1	5.3	84.08	9											0	0	153.6	89	286.1	105.5	111.8	81.3	316.2	97.8	123.9	99.1	56.5	39.6	111.4	269.5	31.5	31.1	64.6	56.4	41.1	51.4
FALSE	High	Master Protein	K9XQG8	Allophycocyanin alpha subunit apoprotein OS=Stanieria cyanosphaera (strain ATCC 29371 / PCC 7437) OX=111780 GN=Sta7437_1295 PE=3 SV=1	0	FALSE	43.548	27	4	5	357	2	161	17.5	4.79	770.29	4	protein metabolism;other metabolic processes	other membranes		Pf00502		K9XQG8; scs:Sta7437_1295					0	0	63.8	60.3	513.4	240.1	90.7	171.2	156.1	135.7	107.2	116.7	66.4	29.1	83.8	114	20.9	17.9	30.9	36.4	117.6	47.4
FALSE	High	Master Protein	A0A2W4U7C3	Glyceraldehyde-3-phosphate dehydrogenase OS=Leptolyngbya foveolarum OX=47253 GN=gap PE=3 SV=1	0	FALSE	43.499	13	5	7	124	1	338	37.2	6.25	227.21	5	other metabolic processes		other molecular function	Pf00044, Pf02800		A0A2W4U7C3	gap				0	0	54.6	41.4	493.8	147	83.1	180	329.1	227.6	150.7	239.3	73.7	37.3	45.1	49.5	9.2	8.6	12.7	13.8	52	17.4
FALSE	High	Master Protein	A0A651E2U3	Allophycocyanin subunit beta OS=Leptolyngbya sp. DLM2.Bin15 OX=2480212 GN=apcB PE=3 SV=1	0	FALSE	43.413	47	6	8	206	5	169	18.8	5.17	400.97	6	protein metabolism;other metabolic processes	other membranes				A0A651E2U3	apcB				0	0	35.2	27.1	648.6	271	106.5	156.9	181.2	150.8	116.3	118.6	50	24.9	63.8	99.2	13.1	11	20.1	22.4	112.7	36.9
FALSE	High	Master Protein	A0A651DXN6	DNA-binding response regulator OS=Leptolyngbya sp. DLM2.Bin15 OX=2480212 GN=EA367_08575 PE=4 SV=1	0	FALSE	43.281	37	7	7	61	2	247	27.7	5.03	115.53	7	signal transduction;other biological processes		nucleic acid binding activity			A0A651DXN6					0	5	19	27.6	618.5	228.2	132.1	135.7	280.3	188	163.5	159.9	56.8	34.2	44	68.2	9	8.2	12.5	15.7	85.1	21.8
FALSE	High	Master Protein	K9YZL7	Allophycocyanin, beta subunit OS=Dactylococcopsis salina PCC 8305 OX=13035 GN=Dacsa_3033 PE=3 SV=1	0	FALSE	43.269	39	4	6	315	1	161	17.5	5.6	684.56	4	protein metabolism;other metabolic processes	other membranes		Pf00502		dsl:Dacsa_3033; K9YZL7					0	0	55	44.8	441.4	230.4	102.3	153.2	150.3	124.6	114.2	109.5	62.7	28.4	69.8	97.5	15.6	12.9	39.8	48	180.3	77.1
FALSE	High	Master Protein	A0A2T2W7M0	Ribose-5-phosphate isomerase A OS=filamentous cyanobacterium CCP3 OX=2107704 GN=rpiA PE=3 SV=1	0	FALSE	43.235	50	7	7	51	7	235	24.6	4.96	64.89	7	other metabolic processes		other molecular function	Pf06026		A0A2T2W7M0	rpiA				0	0	33.3	42	523.4	187.9	134	172.7	329.8	221.9	139.2	199.4	70.5	41.4	41.6	51	3.8	9	12.4	10.6	63.3	16.4
FALSE	High	Master Protein	A0A2T2WBW6	30S ribosomal protein S3 OS=filamentous cyanobacterium CCP3 OX=2107704 GN=rpsC PE=3 SV=1	0	FALSE	42.862	43	9	9	74	9	243	27.7	10.23	72.4	9	protein metabolism;other metabolic processes	translational apparatus	nucleic acid binding activity;other molecular function	Pf00189, Pf07650		A0A2T2WBW6	rpsC				0	0	43.4	53.9	396.8	167.4	118.9	169.2	321.8	215.6	163.6	222.8	90.1	51.6	48.9	56.4	12.8	14.3	18.9	15.6	73.5	21.7
FALSE	High	Master Protein	A0A651DNV0	30S ribosomal protein S3 OS=Leptolyngbya sp. DLM2.Bin15 OX=2480212 GN=EA367_19740 PE=3 SV=1	0	FALSE	42.822	33	6	6	26	6	247	27.9	10.37	59.57	6	protein metabolism;other metabolic processes	translational apparatus	nucleic acid binding activity;other molecular function			A0A651DNV0					0	0	24.8	34.1	618.1	292.7	152.7	133.8	189.4	144	119	123.6	40.4	27.1	68.8	120.2	14	10.5	17.5	24	85.4	35.7
FALSE	High	Master Protein	A0A251WJF3	ATP synthase subunit alpha OS=Alkalinema sp. CACIAM 70d OX=1934309 GN=atpA PE=3 SV=1	0	FALSE	42.775	13	5	5	130	1	503	54.1	5.22	330.52	5	other metabolic processes;transport	other membranes	transporter activity;other molecular function	Pf00006, Pf00306, Pf02874		A0A251WJF3	atpA				0	0	44.7	57	581.3	262	81.6	131.2	178.1	140.7	102.5	119.5	39	24	90.4	100.3	18.1	21.6	33.2	36.2	99.5	47.3
FALSE	High	Master Protein	A0A2P8WAS1	S-layer homology domain-containing protein OS=filamentous cyanobacterium CCT1 OX=2107702 GN=C7293_01070 PE=4 SV=1	0	FALSE	42.401	21	6	9	48	6	426	44.4	4.78	80.63	6				Pf00395		A0A2P8WAS1					0	0	30.4	50.1	665.1	222.6	147.1	119.9	225.1	177	222	146.1	87.2	36	28.4	34	2.6	7.3	9.9	12.3	79.9	25.8
FALSE	High	Master Protein	A0A2T1D1E7	Arylsulfatase OS=filamentous cyanobacterium CCP2 OX=2107700 GN=C7B76_16650 PE=3 SV=1	0	FALSE	42.238	10	7	9	114	2	789	87.6	5.49	228.3	7			other molecular function	Pf00884		A0A2T1D1E7					0	0	42.2	38.2	453.4	171.1	157.8	186.2	263.4	297.1	211.5	158.5	98.5	55.8	25.4	33.7	3.5	7.2	8.9	7.2	80.5	22.1
FALSE	High	Master Protein	A0A218QHD7	Allophycocyanin beta subunit OS=Tolypothrix sp. NIES-4075 OX=2005459 GN=NIES4075_22800 PE=3 SV=1	0	FALSE	42.055	35	3	6	290	1	161	17.3	5.6	639.45	3	protein metabolism;other metabolic processes	other membranes		Pf00502		A0A218QHD7					0	0					545.3		1031		556.8		167.3	22.4			28.5	12	9.1
FALSE	High	Master Protein	A0A651DVP7	Phosphopyruvate hydratase OS=Leptolyngbya sp. DLM2.Bin15 OX=2480212 GN=EA367_06650 PE=3 SV=1	0	FALSE	41.762	17	5	5	22	5	431	45.9	4.83	49.43	5	other metabolic processes	non-structural extracellular;cytosol	other molecular function			A0A651DVP7					0	0	20.5	27.1	663.3	311.3	129.9	99.2	187.9	140.2	139.2	112.1	38.7	20.1	63.4	119.8	16.1	8	15	24.1	120.7	36.8
FALSE	High	Master Protein	K8GHH5	Elongation factor Tu OS=Oscillatoriales cyanobacterium JSC-12 OX=864702 GN=tuf PE=3 SV=1	0	FALSE	41.551	16	5	6	124	1	409	45	5.4	268.75	5	protein metabolism;other metabolic processes	other cell component	nucleic acid binding activity;other molecular function	Pf00009, Pf03143, Pf03144		K8GHH5	tuf				0	0	62.2	54.8	700	299.1	61.1	245	335.9	87.8	86.9	138.8		11.3			13.8		17.5	38.5	142.9	36
FALSE	High	Master Protein	A0A651DMH5	Photosystem I P700 chlorophyll a apoprotein OS=Leptolyngbya sp. DLM2.Bin15 OX=2480212 GN=psaA PE=3 SV=1	0	FALSE	40.99	12	8	8	359	4	751	82.9	7.62	455.01	8	protein metabolism;other metabolic processes	other membranes	other molecular function			A0A651DMH5	psaA				0	4	46.9	48.4	557.2	248.2	104.5	165.2	185	147.3	127.3	125.6	60.5	31.1	67.9	94.3	13.8	13.6	22.9	26	127.7	42
FALSE	High	Master Protein	A0A2P8VUM7	HU family DNA-binding protein OS=filamentous cyanobacterium CCT1 OX=2107702 GN=C7293_24950 PE=3 SV=1	0	FALSE	40.803	64	5	6	345	5	97	10.4	9.28	605.98	5			nucleic acid binding activity	Pf00216		A0A2P8VUM7					0	0	50.4	74.9	455.5	171.9	115.8	177.9	249.4	218.8	172.4	169.5	91.1	46.4	47.5	55.2	10.6	15.3	21.7	19.1	76.8	24.9
FALSE	High	Master Protein	A0A2P8VE03	Type II secretory pathway, component HofQ (Fragment) OS=filamentous cyanobacterium CCT1 OX=2107702 GN=C7293_31415 PE=3 SV=1	0	FALSE	40.659	13	6	6	72	1	581	61.4	4.44	163.37	6	transport	other membranes		Pf00263		A0A2P8VE03					0	5	58.2	70.8	391.3	178.3	142.3	173.3	268	234.8	191.7	189.9	88.6	48.4	45.5	57.6	13.6	12	16	18	66.1	22.6
FALSE	High	Master Protein	A0A651DVF1	Transketolase OS=Leptolyngbya sp. DLM2.Bin15 OX=2480212 GN=tkt PE=3 SV=1	0	FALSE	40.609	14	8	9	81	6	668	71.5	5.5	122.24	8			other molecular function			A0A651DVF1	tkt				0	0	31.4	28.3	609.6	265.2	124.3	147.9	230	159.2	132.7	142.4	47.2	25.2	67.5	113.3	11.4	8.5	12.8	24	83.6	24.5
FALSE	High	Master Protein	A0A2T2W232	Ribonuclease R OS=filamentous cyanobacterium CCP3 OX=2107704 GN=rnr PE=3 SV=1	0	FALSE	40.568	11	7	7	28	2	794	88.6	5.19	61.51	7	RNA metabolism OR transcription;other metabolic processes	other cell component	nucleic acid binding activity;other molecular function	Pf00575, Pf00773, Pf08206, Pf17876		A0A2T2W232	rnr				0	5	37.8	45.9	465.5	168.9	138.7	158.5	309.2	233.6	168.1	192.4	75.2	43.5	42.7	51.2	9.4	8.5	13.5	19.2	77.1	19.9
FALSE	High	Master Protein	F4XT87	DNA-directed RNA polymerase subunit beta OS=Moorea producens 3L OX=489825 GN=rpoB PE=3 SV=1	0	FALSE	40.383	12	11	12	83	1	1129	126.4	5.21	88.67	11	RNA metabolism OR transcription;other metabolic processes		nucleic acid binding activity;other molecular function	Pf00562, Pf04560, Pf04561, Pf04563, Pf04565, Pf10385		F4XT87	rpoB				0	0	7.1	32.6	483.2	231.6	218.7	150.5	293.1	293.9	163.7	163.4	13.1	43.3	42.1	54.9	4.4	4.9	4.3	12.6	54.8	22.7
FALSE	High	Master Protein	A0A2T2W0X2	Photosystem I core protein PsaA (Fragment) OS=filamentous cyanobacterium CCP3 OX=2107704 GN=psaA PE=4 SV=1	0	FALSE	40.312	15	5	7	192	2	447	49.4	7.12	422.75	5	other metabolic processes	other membranes;other cell component	other molecular function	Pf00223		A0A2T2W0X2	psaA				0	0	40.3	59.8	485.6	180.4	118.6	159	307.3	250.1	175.1	168	56.5	44.9	41.8	48.7	9	9.3	14.5	14.8	75.2	23.3
FALSE	High	Master Protein	A0A651DUH7	Elongation factor G OS=Leptolyngbya sp. DLM2.Bin15 OX=2480212 GN=EA367_08240 PE=3 SV=1	0	FALSE	40.245	15	8	9	30	3	697	76.7	5.2	59.21	8	protein metabolism;other metabolic processes		nucleic acid binding activity;other molecular function			A0A651DUH7					0	6	36.2	38	557.3	241.9	108.1	146.6	257.2	166.8	140.2	165.2	51.2	31.5	65.6	99.6	14.1	12.8	18.4	21.2	86.9	28.2
FALSE	High	Master Protein	A0A651DZY2	S1 RNA-binding domain-containing protein OS=Leptolyngbya sp. DLM2.Bin15 OX=2480212 GN=EA367_18680 PE=4 SV=1	0	FALSE	40.212	30	9	10	82	6	329	36.8	4.78	124.03	9			nucleic acid binding activity			A0A651DZY2					0	4	29.7	37.7	619.5	225.8	102.9	158.9	241	153.2	125.1	154	50.3	29	64.4	91.1	13	12	19.1	21.1	90.3	29.2
FALSE	High	Master Protein	A0A2P8W7I8	Uncharacterized protein OS=filamentous cyanobacterium CCT1 OX=2107702 GN=C7293_05930 PE=4 SV=1	0	FALSE	40.062	11	8	10	38	4	795	85.1	4.3	49.7	8		other membranes		Pf01103, Pf07244, Pf08479		A0A2P8W7I8					0	4	37.6	48.5	527.8	196.3	112.5	172.1	296.1	230.6	178.4	195.4	57.3	39.9	37.5	45.3	8.1	7.7	13.7	15.6	72.3	18.4
FALSE	High	Master Protein	A0A651ECW1	Photosystem II complex extrinsic protein PsbU OS=Leptolyngbya sp. DLM2.Bin15 OX=2480212 GN=psbU PE=3 SV=1	0	FALSE	39.987	50	6	6	78	6	143	15.4	5.22	102.47	6	other metabolic processes;other biological processes	other membranes				A0A651ECW1	psbU				0	0	51.7	33.8	558.8	283.1	111.5	194.1	151.4	132.2	121.6	97.7	51.4	30.9	72.6	103.3	18	16.8	26.2	26.6	126.7	47.7
FALSE	High	Master Protein	P35908	SWISS-PROT:P35908 Tax_Id=9606 Gene_Symbol=KRT2 Keratin, type II cytoskeletal 2 epidermal	0	TRUE	39.118	17	9	9	83	7	645	65.8	8	100.76	9											0	0	128.8	173.4	209.3	58.6	98.9	75.2	225.9	85	199.5	97.4	84.2	51.5	145	135.7	72	55	84	58.2	72.9	53.5
FALSE	High	Master Protein	A0A1C0VXX1	Glyceraldehyde-3-phosphate dehydrogenase OS=Oscillatoriales cyanobacterium USR001 OX=1880991 GN=BCD67_15770 PE=3 SV=1	0	FALSE	39.031	14	5	6	78	1	339	36.7	6.65	159.87	5	other metabolic processes		other molecular function	Pf00044, Pf02800		A0A1C0VXX1					0	0	74.7	95.7	465.6	184.5	121.8	117.2		232.9	170.4	281.4	64.2	62.9	93.8	93.4	26.4	29.8	36.1		97.8	33
FALSE	High	Master Protein	A0A2P8W1U0	6-phosphogluconate dehydrogenase, decarboxylating OS=filamentous cyanobacterium CCT1 OX=2107702 GN=C7293_14510 PE=3 SV=1	0	FALSE	39.003	25	8	9	73	6	474	52	5.41	131.03	8	other metabolic processes		other molecular function	Pf00393, Pf03446		A0A2P8W1U0					0	2	46	53.4	565.3	197.5	113.4	173.7	279.1	220.2	164	180	81.2	41.1	31	37.9	8.8	7.7	10.5	16.6	72.5	20.4
FALSE	High	Master Protein	A0A1U7J0C2	10 kDa chaperonin OS=Phormidium tenue NIES-30 OX=549789 GN=groS PE=3 SV=1	0	FALSE	38.759	61	4	4	70	4	103	10.6	5.22	196.44	4	other biological processes	other cell component	other molecular function	Pf00166		A0A1U7J0C2	groS				0	0	34.9	35.6	499.6	167.8	124.6	164.6	342	218.8	166.5	207.7	79.2	40.3	41.8	58	5.3	9.1	14	16.1	63.5	15
FALSE	High	Master Protein	A0A6I5NV54	Type I glyceraldehyde-3-phosphate dehydrogenase OS=Leptolyngbya sp. SIOISBB OX=2607771 GN=F6K00_23680 PE=4 SV=1	0	FALSE	38.728	14	4	5	75	1	337	36.4	6.05	156.55	4						A0A6I5NV54					0	0	15	21.4	298.9	195.9	250.5	168.1	393.2	301.1	186.7	156.3	16.8	43.7	47.4	88.8				9.3	48.3	19
FALSE	High	Master Protein	A0A0N8KNT6	Allophycocyanin alpha subunit OS=Phormidium sp. OSCR OX=1666905 GN=apcA PE=3 SV=1	0	FALSE	38.598	47	7	8	639	2	161	17.5	4.93	1213.51	7	protein metabolism;other metabolic processes	other membranes		Pf00502		A0A0N8KNT6	apcA				0	1	58.2	57.3	494	209.4	97.2	190	231.2	211.5	156.7	163	85.6	39.8	52.2	69	11.1	11	18.2	20.5	84.5	26.6
FALSE	High	Master Protein	A0A651E9S3	Molecular chaperone DnaK OS=Leptolyngbya sp. DLM2.Bin15 OX=2480212 GN=dnaK PE=3 SV=1	0	FALSE	38.563	20	9	9	32	6	655	70.9	4.65	66.63	9	other biological processes		other molecular function			A0A651E9S3	dnaK				0	3	31.6	35.9	613.3	248.9	124.2	145.6	217.5	169.7	135.6	144.5	56.1	29.1	64.2	88.8	11.7	10.5	18.4	19.1	89	27
FALSE	High	Master Protein	A0A2T2W7S8	NADPH-protochlorophyllide oxidoreductase OS=filamentous cyanobacterium CCP3 OX=2107704 GN=C8255_08315 PE=3 SV=1	0	FALSE	38.027	22	5	5	31	3	334	36.6	8.63	58.57	5	other metabolic processes		other molecular function	Pf00106		A0A2T2W7S8					0	2	31.8	42.3	390.5	156.5	163.5	148.7	365.6	291.4	186.6	200.5	59.1	55.3	36.4	51	7.1	8.6	10	15.1	59.5	19.3
FALSE	High	Master Protein	A0A651DUN0	Translation elongation factor Ts OS=Leptolyngbya sp. DLM2.Bin15 OX=2480212 GN=tsf PE=3 SV=1	0	FALSE	37.74	36	8	8	50	6	260	28.2	5.52	77.6	8	protein metabolism;other metabolic processes		nucleic acid binding activity			A0A651DUN0	tsf				0	0	37.4	38.7	623.6	251.3	74.6	130.1	239.8	90.7	122.1	172.3	54.1	24.1	82.2	115	15.4	8.9	14.9	22.6	109.3	35
FALSE	High	Master Protein	A0A6I5RBS7	Type I glyceraldehyde-3-phosphate dehydrogenase OS=Leptolyngbya sp. SIO1E4 OX=2607768 GN=F6J95_15675 PE=4 SV=1	0	FALSE	37.467	14	5	6	83	1	338	36.6	6.87	157.54	5						A0A6I5RBS7					0	0	14.2	37.1	616.7	268.4	140.1	101.1	174.9	136.1	109.3	165.8	27.7	23	76.7	141.7	18.6	10.6	26.4	16.2	112.7	31.1
FALSE	High	Master Protein	A0A5Q4EES5	Elongation factor G OS=Leptolyngbya sp. DLM2.Bin27 OX=2480213 GN=fusA PE=3 SV=1	0	FALSE	37.39	13	6	7	33	1	697	76.8	5.15	69.7	6	protein metabolism;other metabolic processes	other cell component	nucleic acid binding activity;other molecular function			A0A5Q4EES5	fusA				0	1	22.4	24.5	490.4	182.8	106.1	148.4	388.3	223.5	168.4	237.6	64.4	42.3	40.7	55.2	4.4	4.8	6.8	11.2	68.6	20
FALSE	High	Master Protein	A0A2P8VIM5	Rhodanese-like domain-containing protein OS=filamentous cyanobacterium CCT1 OX=2107702 GN=C7293_30580 PE=4 SV=1	0	FALSE	36.92	40	4	4	64	4	116	12.4	4.88	113.36	4				Pf00581		A0A2P8VIM5					0	0	55.5	57.9	652.5	268.6	120.3	243	144.3	199.4	194.7	116.2	70.9	26.2	22.2	23.7	4.5	5.9	9	15.4	76.1	24.8
FALSE	High	Master Protein	A0A2W6YWY2	Ribulose bisphosphate carboxylase small subunit OS=Leptolyngbya sp. OX=47254 GN=DCF32_21970 PE=4 SV=1	0	FALSE	36.787	51	5	6	117	5	115	13.4	7.08	162.83	5				Pf00101		A0A2W6YWY2					0	0	41.2	40.9	465.4	200.8	115.3	171.7	303.9	223.7	206.9	190.8	83.3	47.4	34.1	56.3	9	9.4	12.8	13.3	68	19.7
FALSE	High	Master Protein	A0A2P8W3D6	DUF2267 domain-containing protein OS=filamentous cyanobacterium CCT1 OX=2107702 GN=C7293_12125 PE=4 SV=1	0	FALSE	36.745	55	7	8	114	7	143	16.1	4.84	142.18	7				Pf10025		A0A2P8W3D6					0	0	40.1	53.9	504.2	194.1	100.1	165.3	304.8	224.3	174.3	208.3	77.6	42.1	37.4	48.9	7.5	8.8	13.5	16.6	66.8	19.8
FALSE	High	Master Protein	A0A2P8VWZ0	Cytochrome f OS=filamentous cyanobacterium CCT1 OX=2107702 GN=petA PE=3 SV=1	0	FALSE	36.306	16	4	4	59	4	321	34.2	4.88	107.78	4	other metabolic processes	other membranes	other molecular function	Pf01333, Pf16639		A0A2P8VWZ0	petA				0	0	20.9	30.1	480	205.4	150.1	147.2	316.3	222.7	189.2	199.7	64.2	48.5	32.7	51.8	10.9	10.1	14	14.3	74.1	22.1
FALSE	High	Master Protein	A0A2W4WU05	DNA-directed RNA polymerase subunit alpha OS=Leptolyngbya antarctica OX=268115 GN=rpoA PE=3 SV=1	0	FALSE	36.174	26	7	8	111	5	315	35.1	4.69	185.71	7	RNA metabolism OR transcription;other metabolic processes		nucleic acid binding activity;other molecular function	Pf01000, Pf01193, Pf03118		A0A2W4WU05	rpoA				0	3	38.7	47	492.8	186	135.2	164.5	298.5	206.7	166.2	181.4	63.1	42.8	42.9	58.9	10.1	11	15.5	18.3	75.4	24.1
FALSE	High	Master Protein	A0A3M1KQD1	Allophycocyanin subunit beta OS=Cyanobacteria bacterium J083 OX=2420336 GN=apcB PE=3 SV=1	0	FALSE	36.077	25	3	4	287	1	161	17.5	5.6	818.83	3	protein metabolism;other metabolic processes	other membranes		Pf00502		A0A3M1KQD1	apcB				0	0	78.4	91.2	487.9	176.2	98.2	230.3	264.6	255	134.7	146.3	77.5	44.9	31.9	39.4	10.7	17.5	9.6	20.3	43.4	29.8
FALSE	High	Master Protein	A0A372DFK8	ATP synthase subunit alpha OS=Limnothrix sp. CACIAM 69d OX=1890733 GN=atpA PE=3 SV=1	0	FALSE	35.951	11	4	4	51	1	505	54.1	5.02	112.19	4	other metabolic processes;transport	other membranes	transporter activity;other molecular function	Pf00006, Pf00306, Pf02874		A0A372DFK8	atpA				0	0			1351.9		202.8	263.4			268.7		76.4								161.2	40
FALSE	High	Master Protein	A0A563VY78	Photosystem I reaction center subunit II OS=Hyella patelloides LEGE 07179 OX=945734 GN=psaD PE=3 SV=1	0	FALSE	35.775	37	5	5	179	1	144	16	6.15	322.89	5	other metabolic processes	other membranes				A0A563VY78	psaD				0	4	50.3	47.5	589.8	249.1	93.3	171.5	172.8	152.7	124.5	111.1	60.6	25.4	64.3	105.1	12.6	13.2	25.1	29.4	123.3	40.9
FALSE	High	Master Protein	K9PCS4	Phycocyanin OS=Calothrix sp. PCC 7507 OX=99598 GN=Cal7507_0262 PE=3 SV=1	0	FALSE	35.705	19	2	3	278	1	161	17.3	7.12	810.69	2	protein metabolism;other metabolic processes	other membranes		Pf00502		calo:Cal7507_0262; K9PCS4					0	0	60.1	78.2	492.1	216	88.2	162.4	204.7	187.4	122.5	146	70.3	31.3	75.7	79.8	18.8	15.6	28.8	30.7	96.8	39.2
FALSE	High	Master Protein	A0A651DUN8	Photosystem I reaction center subunit IV OS=Leptolyngbya sp. DLM2.Bin15 OX=2480212 GN=EA367_07860 PE=3 SV=1	0	FALSE	35.671	72	4	7	108	4	75	8.3	9.52	206.93	4	other metabolic processes	other membranes				A0A651DUN8					0	0	30.4	48.8	595.3	272.6	92.4	145.2	176.8	146.6	126.2	125.7	56.6	25.9	71.6	97.9	12	12.5	27.4	16.4	131.7	45.7
FALSE	High	Master Protein	B5W7Y1	Elongation factor Tu OS=Arthrospira maxima CS-328 OX=513049 GN=tuf PE=3 SV=1	0	FALSE	35.664	19	5	6	95	0	409	44.7	5.47	177.98	5	protein metabolism;other metabolic processes	other cell component	nucleic acid binding activity;other molecular function	Pf00009, Pf03143, Pf03144		B5W7Y1	tuf				0	1	30.5	20.6	278.9	126.1	172.8	247.1	175.6	301.3	245.5	345.7	125.1	75.2	14.3	95.4	19.9		15.5		68.4	19.8
FALSE	High	Master Protein	A0A2P8W493	Uncharacterized protein OS=filamentous cyanobacterium CCT1 OX=2107702 GN=C7293_10750 PE=4 SV=1	0	FALSE	35.558	27	7	7	88	1	294	31.6	5.2	104.79	7						A0A2P8W493					0	6	50.6	59.1	405.7	141.4	131.8	196.5	263.8	232.8	171.2	172.9	79.8	46.6	44.1	73.6	17.9	14.4	19.9	15.7	99.9	28.7
FALSE	High	Master Protein	A0A2P8W8C4	ATP synthase subunit b OS=filamentous cyanobacterium CCT1 OX=2107702 GN=atpF PE=3 SV=1	0	FALSE	35.462	35	8	8	89	8	173	19	5.44	186.29	8	other metabolic processes;transport	other membranes	transporter activity	Pf00430		A0A2P8W8C4	atpF				0	0	50.4	60.7	514.9	182.7	90.1	173.1	290.5	205.1	157.4	199.8	81.6	37.8	42.4	49.7	10.9	12.5	16.3	20.1	64.9	20.6
FALSE	High	Master Protein	A0A2N6K651	Allophycocyanin subunit beta OS=Fischerella muscicola CCMEE 5323 OX=2019572 GN=apcB PE=3 SV=1	0	FALSE	35.17	21	2	3	276	1	161	17.7	6.55	806.37	2	protein metabolism;other metabolic processes	other membranes		Pf00502		A0A2N6K651	apcB				0	0	193.9	151.6				568.1	235.6	416.3		202.4	127.3	46		124.5			33		123.4	55.3
FALSE	High	Master Protein	A0A3M1KZK9	Glyceraldehyde-3-phosphate dehydrogenase OS=Cyanobacteria bacterium J083 OX=2420336 GN=D6756_08745 PE=3 SV=1	0	FALSE	35.035	12	4	5	45	1	337	36.5	7.09	127.73	4	other metabolic processes		other molecular function	Pf00044, Pf02800		A0A3M1KZK9					0	0	23.9	23.1	494.9	181.3	117.8	136.9	352	197.9	178	246.1	82	45	34.7	57.1	9.1	10.2	11.3	10.2	72.3	19.1
FALSE	High	Master Protein	A0A2P8W0U6	Photosystem I P700 chlorophyll a apoprotein A1 OS=filamentous cyanobacterium CCP5 OX=2107701 GN=psaA PE=3 SV=1	0	FALSE	35.034	10	7	7	288	1	755	83.2	7.31	293.39	7	protein metabolism;other metabolic processes	other membranes	other molecular function	Pf00223		A0A2P8W0U6	psaA				0	2	60.6	64.1	420.2	193.5	127.9	168.5	282.4	210.7	166	168.1	97.9	56.4	40.4	53.5	13.8	12.5	17.4	14.6	85.7	23.9
FALSE	High	Master Protein	A0A651E7E4	PspA/IM30 family protein OS=Leptolyngbya sp. DLM2.Bin15 OX=2480212 GN=EA367_06285 PE=3 SV=1	0	FALSE	34.9	34	5	6	52	3	256	27.7	5.03	80.97	5						A0A651E7E4					0	0	29.2	38.4	671.5	282.6	93.7	131.6	173.9	121.6	113.1	92.5	42.4	21.3	85.7	107.2	12.7	12.7	23.9	18.6	133.9	44.7
FALSE	High	Master Protein	A0A2P8VSE8	Aminopeptidase N OS=filamentous cyanobacterium CCT1 OX=2107702 GN=C7293_27995 PE=3 SV=1	0	FALSE	34.681	10	7	7	28	7	864	97.6	6.02	33.69	7	protein metabolism	other membranes	other molecular function	Pf01433, Pf13646, Pf17900		A0A2P8VSE8					0	0	42.6	53.7	453.4	172.2	139.1	137.9	299.8	218.1	161	175.1	73.7	47.9	45.6	51	11.3	16.2	23	17.6	81.7	26.2
FALSE	High	Master Protein	A0A2T2W4N4	Uncharacterized protein OS=filamentous cyanobacterium CCP3 OX=2107704 GN=C8255_13745 PE=4 SV=1	0	FALSE	34.66	31	7	7	68	1	294	31.7	5.57	74.31	7						A0A2T2W4N4					0	0	74.4	27.4	416.9	166.7	803.9	112.2	244.9	303.6	69.5	104.1	22.6			26.3					27.3
FALSE	High	Master Protein	A0A2T2VZH5	Peroxiredoxin OS=filamentous cyanobacterium CCP3 OX=2107704 GN=C8255_23190 PE=3 SV=1	0	FALSE	34.465	31	5	5	109	2	211	23.3	5.16	149.35	5	other metabolic processes		other molecular function	Pf00578, Pf10417		A0A2T2VZH5					0	3	29.1	33.2	174.5	86.9	83.2	155.8	642.6	216.1	171.9	415.2	108	58.8	45.4	50.7	7.6	4.9	4.7	5.3	33.4	8.8
FALSE	High	Master Protein	A0A2T2W7R3	Photosystem I reaction center subunit II OS=filamentous cyanobacterium CCP3 OX=2107704 GN=C8255_07955 PE=3 SV=1	0	FALSE	34.445	39	5	6	281	1	142	15.6	9.16	627.75	5	other metabolic processes	other membranes		Pf02531		A0A2T2W7R3					0	2	43.8	38.1	529.1	222.3	119.9	176.6	239	189.2	173.5	174.2	80.9	41.8	40	59.9	11	11.1	16.7	15.9	90.7	28.7
FALSE	High	Master Protein	A0A235IA89	Elongation factor Tu OS=Nostoc sp. 'Peltigera membranacea cyanobiont' 210A OX=2014529 GN=tuf PE=3 SV=1	0	FALSE	34.361	12	3	5	53	1	409	44.7	5.66	123.37	3	protein metabolism;other metabolic processes	other cell component	nucleic acid binding activity;other molecular function	Pf00009, Pf03143, Pf03144		A0A235IA89	tuf				0	0	8.9	66.4	268.2	180.1	106.9	66.8	248.6	180.2	385.7	351	59.3	71.7	60.8	58.1	27.6	23.4	27.1	85.9	88.9
FALSE	High	Master Protein	A0A2T2WA91	Phycobilisome rod-core linker polypeptide CpcG OS=filamentous cyanobacterium CCP3 OX=2107704 GN=C8255_04615 PE=3 SV=1	0	FALSE	34.013	36	9	9	129	3	247	28	5.5	230.02	9	other metabolic processes	other membranes		Pf00427		A0A2T2WA91					0	6	65.9	51.2	407.7	157.5	126.5	201.8	269.9	293.7	193.3	190.7	94.6	59.3	30	41.6	10.3	8	9.3	14.9	77.4	19.9
FALSE	High	Master Protein	A0A1C0VPI9	Photosystem II CP43 reaction center protein OS=Oscillatoriales cyanobacterium USR001 OX=1880991 GN=psbC PE=3 SV=1	0	FALSE	33.618	15	6	6	100	1	459	50	6.71	219.41	6	protein metabolism;other metabolic processes	other membranes	other molecular function	Pf00421		A0A1C0VPI9	psbC				0	0	80.8	82.1	462.3	254.1	113.1	204.7	163.5	127.8	104.8	125	71.8	28.6	107.4	124.9	13.8	16.1	27.2	28	100.6	32
FALSE	High	Master Protein	A0A3C1PC57	Phycocyanin subunit alpha OS=Planktothrix sp. UBA8402 OX=2055759 GN=cpcA PE=3 SV=1	0	FALSE	33.483	28	3	5	200	1	162	17.4	7.91	278.79	3	protein metabolism;other metabolic processes	other membranes		Pf00502		A0A3C1PC57	cpcA				0	0	17.2	50.1	433	202.6	204.3	187	261.2	385.2	168.3	114.4	25	64.4	33.7	66.3	6.3	5.4	4.5	13.2	41.4	19.9
FALSE	High	Master Protein	A0A1Z3HH85	Photosystem II CP47 reaction center protein OS=Halomicronema hongdechloris C2206 OX=1641165 GN=psbB_1 PE=3 SV=1	0	FALSE	33.187	11	4	4	91	1	510	56.4	6.06	192.59	4	protein metabolism;other metabolic processes	other membranes	other molecular function	Pf00421		A0A1Z3HH85; hhg:XM38_006080	psbB_1				0	0	30.3	49	560.9	260.7	347.6	117.6	223.3	308.7	82.8	105.4	12.4	54.5	35	54	2.2	5.1	7.8	13.5	30.4	19.1
FALSE	High	Master Protein	A0A2W7AVL2	Elongation factor Tu OS=Pseudanabaena sp. OX=1153 GN=tuf PE=3 SV=1	0	FALSE	33.122	10	3	5	45	1	421	45.8	5.34	86.43	3	protein metabolism;other metabolic processes	other cell component	nucleic acid binding activity;other molecular function	Pf00009, Pf03143, Pf03144		A0A2W7AVL2	tuf				0	0	63.4	125.4	245.9	166	57.8	110.1	207	170.8	312.8	330.6	149.7	53.3	47.7	44.4	40.2	30.6	42.6	62.1	57.8	20.4
FALSE	High	Master Protein	A0A2P8WGB7	Chaperone protein DnaK OS=filamentous cyanobacterium CCP5 OX=2107701 GN=dnaK PE=2 SV=1	0	FALSE	33.028	12	5	6	54	1	638	68.2	4.84	106.04	5	other biological processes		other molecular function	Pf00012		A0A2P8WGB7	dnaK				0	0	14.4	34		267.3	356.5	183.7	348.1	358.7	166.3	170.1	61	42.3	56.4	77.5	7.6	6.8	6.5	15.9	76.7	23.7
FALSE	High	Master Protein	A0A2P8W8B0	ATP synthase subunit b' OS=filamentous cyanobacterium CCT1 OX=2107702 GN=atpF2 PE=3 SV=1	0	FALSE	32.882	34	4	5	44	4	163	17.9	4.45	53.43	4	other metabolic processes;transport	other membranes	transporter activity	Pf00430		A0A2P8W8B0	atpF2				0	0	68.4	58	467.4	169	84.9	163.5	268.1	210.6	153.2	187.7	80.7	44.4	57.8	56.3	15.9	17.3	27.5	24.6	69.5	22.4
FALSE	High	Master Protein	A0A2T2VXS5	Type II secretory pathway, component HofQ (Fragment) OS=filamentous cyanobacterium CCP3 OX=2107704 GN=C8255_26935 PE=3 SV=1	0	FALSE	32.882	13	6	6	97	1	515	54.6	4.51	204.8	6	transport	other membranes		Pf00263		A0A2T2VXS5					0	0	32.2	23.4	480.4	186.3	128.4	176.3	297.2	222.8	217.5	214.6	83.7	42.1	31.4	54.4	9.5	8.3	10.8	13	72.3	18.3
FALSE	High	Master Protein	A0A651DSA5	30S ribosomal protein S7 OS=Leptolyngbya sp. DLM2.Bin15 OX=2480212 GN=EA367_12095 PE=3 SV=1	0	FALSE	32.778	42	5	6	39	4	156	17.8	10.87	65.19	5	protein metabolism;other metabolic processes	translational apparatus	nucleic acid binding activity;other molecular function			A0A651DSA5					0	1	37.7	42.7	590.4	235.3	88.8	170.1	238.6	179.8	131.9	172.3	64.2	25.3	57	83.6	13.2	9.8	15.6	21.6	83.1	25.6
FALSE	High	Master Protein	A0A563VJY0	Allophycocyanin beta subunit OS=Hyella patelloides LEGE 07179 OX=945734 GN=apcB PE=3 SV=1	0	FALSE	32.527	27	3	4	285	1	161	17.4	5.31	633.04	3	protein metabolism;other metabolic processes	other membranes				A0A563VJY0	apcB				0	0
FALSE	High	Master Protein	B7K9E7	Phycocyanin, alpha subunit OS=Gloeothece citriformis (strain PCC 7424) OX=65393 GN=PCC7424_0160 PE=3 SV=1	0	FALSE	32.498	39	5	5	175	1	162	17.7	6.13	171.43	5	protein metabolism;other metabolic processes	other membranes		Pf00502		B7K9E7; cyc:PCC7424_0160					0	2	48.6	46.8	470.5	208.8	111.4	173.5	230.9	210.4	164.6	170.3	83.5	44.5	60.1	66.3	11.9	10.5	16.8	18.8	96.3	32.4
FALSE	High	Master Protein	A0A2T2WBH9	30S ribosomal protein S1 OS=filamentous cyanobacterium CCP3 OX=2107704 GN=C8255_01545 PE=4 SV=1	0	FALSE	32.493	25	7	9	82	4	325	36.5	4.86	136.98	7		translational apparatus	nucleic acid binding activity	Pf00575		A0A2T2WBH9					0	0	40.3	61.7	445.3	157.5	96.2	155.7	303	211.3	143.2	213.4	89	43.5	52.1	56.9	11.6	17.4	25.5	23	78	24.2
FALSE	High	Master Protein	A0A2T2VZ50	ATP-dependent zinc metalloprotease FtsH OS=filamentous cyanobacterium CCP3 OX=2107704 GN=ftsH PE=3 SV=1	0	FALSE	32.454	15	8	8	49	6	628	68.6	5.36	54.08	8	protein metabolism;other metabolic processes;other biological processes	other membranes	other molecular function	Pf00004, Pf01434, Pf06480, Pf17862		A0A2T2VZ50	ftsH				0	2	32.8	54	507.7	166.1	93.2	135.6	353.3	180.4	148.9	263.1	68.8	46.1	50.9	56.9	12	11.4	18.6	20.4	58.6	18.1
FALSE	High	Master Protein	K9SA76	Phycobiliprotein ApcE OS=Geitlerinema sp. PCC 7407 OX=1173025 GN=GEI7407_2361 PE=3 SV=1	0	FALSE	32.275	7	7	7	97	2	1131	126.6	9.28	115.35	7	protein metabolism;other metabolic processes	other membranes	other molecular function	Pf00427, Pf00502		gei:GEI7407_2361; K9SA76					0	2	44.1	39.5	588.4	257.5	118	157.5	185.4	155.2	129.1	122.2	58.9	29.6	68.7	113.7	14.7	13	20.9	20.4	111.4	31.5
FALSE	High	Master Protein	A0A5Q4E3Y3	Allophycocyanin subunit beta OS=Leptolyngbya sp. DLM2.Bin27 OX=2480213 GN=apcB PE=3 SV=1	0	FALSE	32.192	28	4	6	223	1	169	18.5	5.19	344.59	4	protein metabolism;other metabolic processes	other membranes				A0A5Q4E3Y3	apcB				0	0	30.6	29.3	518.4	204.3	129	172.8	272.4	245.1	185.9	184.4	52.5	45.9	33.1	56.5	9.4	9.8	14.5	16.4	81.1	20.1
FALSE	High	Master Protein	A0A651DQ45	Peroxiredoxin OS=Leptolyngbya sp. DLM2.Bin15 OX=2480212 GN=EA367_15930 PE=3 SV=1	0	FALSE	31.984	27	4	5	9	4	198	22	4.88	17.65	4	other metabolic processes		other molecular function			A0A651DQ45					0	0	22.4	21.6	733	256.3	129.2	116.5	151.3	114.4	105.6	103.7	44.1	21.9	66.5	117.1	13.4	11.3	17.5	30.7	142.9	46.5
FALSE	High	Master Protein	B7JU96	Photosystem I reaction center subunit II OS=Rippkaea orientalis (strain PCC 8801) OX=41431 GN=PCC8801_0378 PE=3 SV=1	0	FALSE	31.967	23	3	4	112	1	142	15.8	8.82	285.12	3	other metabolic processes	other membranes		Pf02531		B7JU96; cyp:PCC8801_0378					0	0	17.6	29.6	610.2	198.2	128.6	154.8	266	236.5	260.5	134.3	60.8	46.8	18.7	44	2.6	3.1	4.9	12	81.3	16.5
FALSE	High	Master Protein	A0A651E9R5	Cytochrome b6-f complex iron-sulfur subunit OS=Leptolyngbya sp. DLM2.Bin15 OX=2480212 GN=EA367_15500 PE=4 SV=1	0	FALSE	31.864	38	4	4	26	4	179	18.8	5.45	52.9	4	other metabolic processes	other membranes	other molecular function			A0A651E9R5					0	0	24.2	22.1	648.2	373	111.3	230	169.7	138.5	138.4	101.8	36.4	24.8	32	120.3	6.7	5.3	5.9	14.1	86.4	31.4
FALSE	High	Master Protein	A0A2P8VY89	Quaternary ammonium transporter OS=filamentous cyanobacterium CCT1 OX=2107702 GN=C7293_19815 PE=4 SV=1	0	FALSE	31.807	23	5	6	40	3	303	32.5	4.15	74.57	5	transport	plasma membrane;other membranes	transporter activity	Pf04069		A0A2P8VY89					0	2	44	58.3	446.7	170.3	124.7	180.4	252.6	245.8	174.4	170.1	70.1	44.6	53.4	68.3	6.7	12.8	18.2	19.1	78.4	25.8
FALSE	High	Master Protein	A0A140K684	Urea ABC transporter, urea binding protein OS=Stanieria sp. NIES-3757 OX=1807358 GN=STA3757_22370 PE=4 SV=1	0	FALSE	31.505	7	2	3	73	1	442	48	5.22	176.86	2	transport			Pf13433		A0A140K684; stan:STA3757_22370					0	0	40.8	48.9	445	154.6	109.9	147.6	340.9	264.6	162.6	224.7	30.6	42.1	50.7	61.1	11.2	11.8	21.9	20.9	68.4	15.5
FALSE	High	Master Protein	A0A2T1FMZ3	Phycocyanin subunit alpha OS=filamentous cyanobacterium Phorm 6 OX=2107706 GN=cpcA PE=3 SV=1	0	FALSE	31.476	28	3	3	202	1	162	17.5	6.09	259.84	3	protein metabolism;other metabolic processes	other membranes		Pf00502		A0A2T1FMZ3	cpcA				0	0	23.8	58.5	342.8	260.5	266.8	172.6	213.4	314.4	216	100	20.9	52.8	13.9	69.8	6.7	5.8	6.8	15.9	74.1	35.6
FALSE	High	Master Protein	A0A2P8VZT6	Bicarbonate-binding protein OS=filamentous cyanobacterium CCT1 OX=2107702 GN=C7293_17525 PE=4 SV=1	0	FALSE	31.416	23	8	10	51	2	435	47.8	4.93	75.73	8				Pf13379		A0A2P8VZT6					0	6	42.6	50.1	514.4	153.7	74.9	143.1	390.7	237.1	124.5	227.2	51.8	37.5	33.6	49.7	10.9	7.9	10.1	10.6	62.9	22.4
FALSE	High	Master Protein	A0A2P8VXE6	Chemotaxis protein (Fragment) OS=filamentous cyanobacterium CCT1 OX=2107702 GN=C7293_21005 PE=4 SV=1	0	FALSE	31.307	19	7	7	56	2	409	44.3	5.06	77.33	7	signal transduction;other biological processes	other membranes	other molecular function	Pf00015, Pf00672		A0A2P8VXE6					0	0	35.3	39.2	440.1	170.3	127.6	169.4	301.4	219.3	179.2	218.7	70.9	41.3	48.8	62.1	10	11.4	16.9	16.8	80.8	20.8
FALSE	High	Master Protein	A0A651DVW1	HAMP domain-containing protein OS=Leptolyngbya sp. DLM2.Bin15 OX=2480212 GN=EA367_12035 PE=4 SV=1	0	FALSE	31.112	10	8	8	47	3	903	95.9	4.22	55.84	8	signal transduction;other biological processes	other membranes	other molecular function			A0A651DVW1					0	5	55.2	61.4	530.3	216.6	94.7	118.4	226.4	181.3	132.3	156.6	66.2	34.3	68	88.5	14.8	16	26.4	28.5	96.7	32.5
FALSE	High	Master Protein	A0A182AR97	C-phycocyanin beta chain OS=Cyanobium sp. NIES-981 OX=1851505 GN=cpcB PE=3 SV=1	0	FALSE	30.93	24	4	7	502	1	172	18.3	5.63	1153.22	4	protein metabolism;other metabolic processes	other membranes		Pf00502		A0A182AR97; cyi:CBM981_1797; cyi:CBM981_1801; cyi:CBM981_1804; cyi:CBM981_1806	cpcB				0	1	34.5	32.8	902.2	311.5	119.9	191.4	155.4	129.3	110.3	104.8	29	19	32.6	73.8	5			2.9	73.1	4.7
FALSE	High	Master Protein	A0A5Q4E019	30S ribosomal protein S11 OS=Leptolyngbya sp. DLM2.Bin27 OX=2480213 GN=rpsK PE=3 SV=1	0	FALSE	30.782	55	5	6	23	4	130	13.7	11.53	46.97	5	protein metabolism;other metabolic processes	translational apparatus	nucleic acid binding activity;other molecular function			A0A5Q4E019	rpsK				0	1	43.1	42.7	452.9	189.3	128.8	180.1	293.9	228.6	165.3	199	79.1	42.2	45.5	56.3	6.6	9.8	16.5	18.4	79.2	20.4
FALSE	High	Master Protein	A0A2W6ZLF5	Cytochrome c-550 OS=Leptolyngbya sp. OX=47254 GN=psbV PE=3 SV=1	0	FALSE	30.686	35	4	5	64	1	168	18.3	6.18	89.38	4	cell organization and biogenesis;protein metabolism;other metabolic processes	other membranes	other molecular function	Pf14495		A0A2W6ZLF5	psbV				0	0	26.7	28.1	492.3	176.4	104.7	211.2	305.6	315.3	189.5	204.5	69.3	32.2	36.5	45.8	0.7	1.8	9.6		67.5	14.7
FALSE	High	Master Protein	A0A2W6YV14	Type IV pili twitching motility protein PilT OS=Leptolyngbya sp. OX=47254 GN=DCF32_23070 PE=3 SV=1	0	FALSE	30.646	22	6	6	23	6	364	40.8	5.62	37.45	6			other molecular function	Pf00437		A0A2W6YV14					0	0	47	47	463.6	173.3	121.7	170.2	290.3	238.4	178.6	196.1	82.2	38.4	46.7	64	9.9	9.2	12	15.7	74.7	20.3
FALSE	High	Master Protein	P15636	SWISS-PROT:P15636 Protease I precursor Lysyl endopeptidase Achromobacter lyticus.	0	TRUE	30.538	13	4	13	41	4	653	68.1	7.24	39.26	4	protein metabolism	non-structural extracellular	other molecular function	Pf01483, Pf18911							0	0	305	143.7	421.6	313.4	195.1	178.3	104.1	107.5	103	40.8	55.9	55.8	30.9	71.7	37.2	18.9	30.5	32.7	30.5	22.4
FALSE	High	Master Protein	A0A2T2WBV3	30S ribosomal protein S9 OS=filamentous cyanobacterium CCP3 OX=2107704 GN=rpsI PE=3 SV=1	0	FALSE	30.529	52	5	7	66	4	137	15.3	10.18	93.48	5	protein metabolism;other metabolic processes	translational apparatus	other molecular function	Pf00380		A0A2T2WBV3	rpsI				0	1	47.8	54.3	449.1	175.6	114.6	191	299.1	223.4	177.4	196.6	90.1	44.9	45.9	55.3	8.9	10.3	15.1	13	65.7	18.3
FALSE	High	Master Protein	A0A2T2VZG5	Competence protein ComFB OS=filamentous cyanobacterium CCP3 OX=2107704 GN=C8255_23235 PE=4 SV=1	0	FALSE	30.381	31	4	4	32	3	181	20	4.64	72.65	4				Pf10719		A0A2T2VZG5					0	1	51.3	42.5	411.9	201.4	142.7	255	276.9	274.4	159.6	177.9	52.8	37.9	42.8	54.6	4.7	5.4	7.5	11.5	64.4	19.6
FALSE	High	Master Protein	A0A651DYH3	Rod shape-determining protein OS=Leptolyngbya sp. DLM2.Bin15 OX=2480212 GN=EA367_03400 PE=4 SV=1	0	FALSE	30.349	27	7	7	52	4	335	35.6	5.45	103.71	7						A0A651DYH3					0	0	37	43	564.6	185.3	99.8	161.9	210.9	172.4	143.1	145.2	63.8	29.9	67.5	90.6	19	17.8	26.5	29.8	94.7	37
FALSE	High	Master Protein	A0A2P8VVI3	Phosphoenolpyruvate synthase OS=filamentous cyanobacterium CCT1 OX=2107702 GN=C7293_25730 PE=3 SV=1	0	FALSE	30.307	12	8	8	63	3	830	91.5	5.03	86.22	8	other metabolic processes		kinase activity;other molecular function	Pf00391, Pf01326, Pf02896		A0A2P8VVI3					0	5	44	59	688.2	215.7	120.2	190.9	194.7	189.1	132.3	120.3	57.8	35.2	25.5	30.7	10.6	10	13.3	18.8	103.9	40.3
FALSE	High	Master Protein	A0A651DNY6	Glutamate-1-semialdehyde 2,1-aminomutase OS=Leptolyngbya sp. DLM2.Bin15 OX=2480212 GN=hemL PE=3 SV=1	0	FALSE	30.302	21	7	7	35	6	433	46	5.45	52.29	7	other metabolic processes		other molecular function			A0A651DNY6	hemL				0	1	41.2	29.9	601.1	279.5	86.7	139.3	225.4	141.6	135.3	156.1	47.5	26.1	75.1	120.2	14.8	10.5	14.7	23.2	93.7	23.4
FALSE	High	Master Protein	A0A2P8W7E8	DNA recombination-mediator protein A OS=filamentous cyanobacterium CCT1 OX=2107702 GN=C7293_05830 PE=4 SV=1	0	FALSE	30.291	38	4	4	35	4	172	18.8	5.76	85.64	4						A0A2P8W7E8					0	0	49.4	66.4	467.6	165.8	115.3	185.2	261.1	230.6	154.4	169	77	40.4	48.9	56	9.5	15.9	22.8	17.1	66.7	24.1
FALSE	High	Master Protein	A0A2W4W8Z9	Peroxiredoxin OS=Leptolyngbya antarctica OX=268115 GN=DCF17_12935 PE=3 SV=1	0	FALSE	30.154	27	4	4	101	1	211	23.5	5.27	139.08	4	other metabolic processes		other molecular function	Pf00578, Pf10417		A0A2W4W8Z9					0	0	21.4	55	171.6	85.4	72.7	121.3	589.9	213.2	142.9	468.8	104.5	59.4	54	56.3	5.4	11.8	17.7	6.3	31.4	8.8
FALSE	High	Master Protein	A0A1U7J7Q1	Uncharacterized protein OS=Phormidium tenue NIES-30 OX=549789 GN=NIES30_08550 PE=4 SV=1	0	FALSE	30.092	22	5	5	35	1	294	31.7	5.3	68.26	5						A0A1U7J7Q1					0	0	25.6	25.5	452	133.5	210.2	228.8	295.5	360.9	156.7	123.6	52.9	46.4	47.3	62.7				7.1	53.3	19.3
FALSE	High	Master Protein	G4FM14	Catalase-peroxidase OS=Synechococcus sp. WH 8016 OX=166318 GN=katG PE=3 SV=1	0	FALSE	30.083	3	1	2	31	1	730	80.8	5.78	55.93	1	other metabolic processes;stress response		other molecular function	Pf00141		G4FM14	katG				0	0	25.5	28.2	502	239.3	326.1	173.8	278.2	282.5	148	92.8	40.9	29.7	31.3	45.9	0.4	4.9	2.2	3.2	49.2	20.5
FALSE	High	Master Protein	K9XXB2	ATP synthase subunit alpha OS=Stanieria cyanosphaera (strain ATCC 29371 / PCC 7437) OX=111780 GN=atpA PE=3 SV=1	0	FALSE	29.949	7	3	3	33	1	505	54	5.02	65.04	3	other metabolic processes;transport	other membranes	transporter activity;other molecular function	Pf00006, Pf00306, Pf02874		K9XXB2; scs:Sta7437_3229	atpA				0	0	36.9	37.8	887.8	255.7	59.3	143	209.8	131.3	100.3	113.3	43.8	17	46.9	67.3	11.5	7.9	20	23.2	78.3	25.1
FALSE	High	Master Protein	A0A1U7J876	Uncharacterized protein OS=Phormidium tenue NIES-30 OX=549789 GN=NIES30_06660 PE=4 SV=1	0	FALSE	29.782	34	4	4	57	2	164	17.4	4.81	97.4	4		other membranes		Pf06897		A0A1U7J876					0	2	15.9	22.7	616.9	197.3	151.2	146.2	241.8	302.7	194.2	128.9	48	40.3	31.5	35.3	3.5	8.1	9.6	7.9	73.4	23.6
FALSE	High	Master Protein	A0A2T2W2B9	Pilus assembly protein PilM OS=filamentous cyanobacterium CCP3 OX=2107704 GN=C8255_18085 PE=4 SV=1	0	FALSE	29.775	22	6	6	62	5	366	39.9	4.6	100.07	6	other biological processes			Pf11104		A0A2T2W2B9					0	1	37.1	47.1	441	173.2	145.9	164.2	307	235.9	170.5	194.2	63	49.3	44.2	61.4	11.2	8.5	12.3	18.3	67.2	24.8
FALSE	High	Master Protein	A0A2P8W8V2	Ribonuclease E/G OS=filamentous cyanobacterium CCT1 OX=2107702 GN=C7293_03710 PE=4 SV=1	0	FALSE	29.765	8	4	4	21	4	723	78.3	6.52	45.01	4	RNA metabolism OR transcription;other metabolic processes		nucleic acid binding activity;other molecular function	Pf10150		A0A2P8W8V2					0	0	44.5	53.5	375.6	176.1	139.2	173.9	344.6	253.7	160.3	193.6	74.3	51.1	45	58.1	9.7	10.6	14.4	13.6	65	20.8
FALSE	High	Master Protein	B1WT78	Phycocyanin alpha subunit OS=Crocosphaera subtropica (strain ATCC 51142 / BH68) OX=43989 GN=cpcA PE=3 SV=1	0	FALSE	29.562	46	4	5	174	1	162	17.5	5.57	222.52	4	protein metabolism;other metabolic processes	other membranes		Pf00502		B1WT78; cyt:cce_2652	cpcA				0	0	223.1		720.1		363.8	263.5			251.4			108.9	58.8	138.2		8.5		64.7
FALSE	High	Master Protein	A0A2P8W055	50S ribosomal protein L10 OS=filamentous cyanobacterium CCT1 OX=2107702 GN=rplJ PE=3 SV=1	0	FALSE	29.556	46	8	8	50	5	186	20.3	8.59	81.47	8	protein metabolism;other metabolic processes;other biological processes	translational apparatus	nucleic acid binding activity;other molecular function	Pf00466		A0A2P8W055	rplJ				0	3	48.3	55.2	410.2	166.4	120.4	183.7	285.4	211.8	161	195.4	87.9	46.2	50.2	61.1	12.4	16.1	22.4	20.6	72.1	25.5
FALSE	High	Master Protein	Q46K27	ATPase OS=Prochlorococcus marinus (strain NATL2A) OX=59920 GN=PMN2A_0660 PE=3 SV=1	0	FALSE	29.529	10	8	8	104	0	855	94.9	5.95	212.34	8		other cell component	other molecular function	Pf00004, Pf02861, Pf07724, Pf10431, Pf17871		pmn:PMN2A_0660; Q46K27					0	0
FALSE	High	Master Protein	A0A1Y0RRX4	DNA-directed RNA polymerase subunit beta OS=Nostocales cyanobacterium HT-58-2 OX=1940762 GN=rpoB PE=3 SV=1	0	FALSE	29.518	11	9	9	69	1	1099	123.2	5.45	68.05	9	RNA metabolism OR transcription;other metabolic processes		nucleic acid binding activity;other molecular function	Pf00562, Pf04560, Pf04561, Pf04563, Pf04565, Pf10385		A0A1Y0RRX4; ncn:BZZ01_24950	rpoB				0	0		30.1	468.5	264.5	313	242	316.7	319.9	163.3	88.8		48.6		83.2						21
FALSE	High	Master Protein	A0A2T1DVU3	Phycobiliprotein ApcE OS=Leptolyngbya frigida ULC18 OX=2107698 GN=C7B82_26735 PE=3 SV=1	0	FALSE	29.411	5	4	4	98	1	1117	123.7	8.88	138.25	4	protein metabolism;other metabolic processes	other membranes	other molecular function	Pf00427, Pf00502		A0A2T1DVU3					0	0	22.2	39.3	508.1	292.3	163.5	136.7	152.9	151	113.6	95.7	22.2	30.9	93.6	159.8	8.3	8.5	11.8	40.8	115.3	40.5
FALSE	High	Master Protein	K1X6T8	Polyribonucleotide nucleotidyltransferase OS=Arthrospira platensis C1 OX=459495 GN=pnp PE=3 SV=1	0	FALSE	29.385	8	4	4	27	0	720	77.9	5.11	20.7	4	RNA metabolism OR transcription;other metabolic processes	other cell component	nucleic acid binding activity;other molecular function	Pf00013, Pf00575, Pf01138, Pf03725, Pf03726		K1X6T8	pnp				0	0
FALSE	High	Master Protein	A0A2T2W1N4	Uncharacterized protein OS=filamentous cyanobacterium CCP3 OX=2107704 GN=C8255_19555 PE=3 SV=1	0	FALSE	29.307	25	5	5	70	1	257	27.8	4.88	117.73	5				Pf04012		A0A2T2W1N4					0	4	52.8	58.6	506.9	178.5	96.8	179.6	225.5	202.7	154.8	158.4	83.8	38.7	56.3	68.1	12.5	16.5	23.9	24.1	92.5	30.2
FALSE	High	Master Protein	A0A0P4UQL0	DNA-directed RNA polymerase subunit beta' OS=Leptolyngbya sp. NIES-2104 OX=1552121 GN=rpoC2 PE=3 SV=1	0	FALSE	29.266	7	8	8	53	1	1321	144.4	4.88	81	8	RNA metabolism OR transcription;other metabolic processes		nucleic acid binding activity;other molecular function	Pf04983, Pf04998, Pf05000		A0A0P4UQL0	rpoC2				0	0	41.2	48.4	569.1	252.9	100.9	141.5	208.1	141.2	117.8	132.1	51.8	26.3	83.6	92.5	17.5	14.9	22.3	37.1	108.4	37.8
FALSE	High	Master Protein	A0A651DZ51	Dihydrolipoamide acetyltransferase component of pyruvate dehydrogenase complex OS=Leptolyngbya sp. DLM2.Bin15 OX=2480212 GN=EA367_20295 PE=3 SV=1	0	FALSE	29.225	18	6	6	31	6	427	44.6	5.78	50.36	6			other molecular function			A0A651DZ51					0	0	33.6	29.3	615.5	275.7	115	142.6	202.2	135.9	119.7	130.5	52.2	26.5	73.2	104.7	15.8	13.2	19	22.6	114.4	35.6
FALSE	High	Master Protein	A0A651DTE2	Superoxide dismutase OS=Leptolyngbya sp. DLM2.Bin15 OX=2480212 GN=EA367_10165 PE=3 SV=1	0	FALSE	29.123	35	5	5	79	3	199	21.8	5.34	171.04	5	other metabolic processes;stress response		other molecular function			A0A651DTE2					0	2	20.6	34.2	656.8	306.9	112.8	141.4	230.2	199.4	147.5	124.1	27	30.6	48.4	70.3	6.5	7.1	9.9	14.5	85.4	31.8
FALSE	High	Master Protein	A0A2W6ZY27	Pilus assembly protein PilC OS=Leptolyngbya sp. OX=47254 GN=DCF32_08135 PE=3 SV=1	0	FALSE	29.006	13	4	4	33	2	406	44.4	5.88	49.14	4	transport	plasma membrane;other membranes		Pf00482		A0A2W6ZY27					0	0	30.8	58.9	443.2	167	114.9	177.8	278.1	241	170.8	221	84.6	45.3	45.9	54.4	6.6	6.5	16.5	15.5	80.7	22.3
FALSE	High	Master Protein	A0A2T2W1V3	Paraslipin OS=filamentous cyanobacterium CCP3 OX=2107704 GN=C8255_18910 PE=3 SV=1	0	FALSE	28.982	27	7	7	41	6	318	35	5.49	73.27	7		other membranes		Pf01145		A0A2T2W1V3					0	1	38.3	36.5	475	182.2	133.7	160.3	288.7	237.8	192.2	190.6	65.7	43.5	40.5	55.1	12.6	11.8	19.3	14.1	64.5	19
FALSE	High	Master Protein	A0A2P8VDX3	Peptide ABC transporter substrate-binding protein (Fragment) OS=filamentous cyanobacterium CCT1 OX=2107702 GN=C7293_31505 PE=4 SV=1	0	FALSE	28.923	9	3	3	24	3	510	55.6	4.21	50.55	3	transport	plasma membrane;other membranes		Pf00496		A0A2P8VDX3					0	0	39.6	56.1	445.6	161	104.6	164.8	275.3	239.6	169.1	198.8	80.7	47.8	50.2	59.6	9	15.4	15.9	17	79.2	19.6
FALSE	High	Master Protein	A0A651DQT7	Hydroxymethylbilane synthase OS=Leptolyngbya sp. DLM2.Bin15 OX=2480212 GN=EA367_14740 PE=3 SV=1	0	FALSE	28.835	15	3	3	17	3	320	34.9	6.02	50.34	3	other metabolic processes		other molecular function			A0A651DQT7					0	0	14.1	27.4	571.6	246.2	97.3	71	225.8	105.9	122.2	180.8	56.2	17.4	121.6	173.6	12.3	8.1	9.6	43.9	93	31.2
FALSE	High	Master Protein	A0A2P8W6I0	Superoxide dismutase OS=filamentous cyanobacterium CCT1 OX=2107702 GN=C7293_07500 PE=3 SV=1	0	FALSE	28.801	39	5	5	90	3	199	22	5.22	152.36	5	other metabolic processes;stress response		other molecular function	Pf00081, Pf02777		A0A2P8W6I0					0	0	26.8	31.6	575	239.6	170.6	183.9	241.7	291.6	200.6	106.6	38.6	43.5	29.1	54.2	3.7	6	4.1	10.9	55.4	22.3
FALSE	High	Master Protein	A0A2P8VWK4	Uncharacterized protein OS=filamentous cyanobacterium CCT1 OX=2107702 GN=C7293_24445 PE=4 SV=1	0	FALSE	28.762	7	2	2	26	2	376	39.5	5.3	55.96	2						A0A2P8VWK4					0	0	18.9	21.2	452.2	144	176.7	170.4	249.1	277.6	199.4	159.6	76.8	54.3	31.9	78.3	5.1	8.8	15.1	16.6	93.8	27.7
FALSE	High	Master Protein	A0A2W7AFG0	Uncharacterized protein OS=Leptolyngbya sp. OX=47254 GN=DCF32_03700 PE=3 SV=1	0	FALSE	28.707	30	5	5	65	1	257	27.7	4.88	99.93	5				Pf04012		A0A2W7AFG0					0	0	84.8	40.6	434.1	212.9	69.6	202	328.1	254.6	146	147.9	46.6	44.1	46.1	47.6		13.6	21.7	18.4	65.1	29.6
FALSE	High	Master Protein	A0A2P8VV03	Long-chain fatty acid--CoA ligase OS=filamentous cyanobacterium CCT1 OX=2107702 GN=C7293_24555 PE=3 SV=1	0	FALSE	28.639	13	7	7	18	1	649	72.7	6.4	32.03	7			other molecular function	Pf00501		A0A2P8VV03					0	6	54.2	66	408.3	174.3	140.7	160.8	254.9	235.5	213.7	219.8	85.2	53.3	41.5	53.2	15.6	15.2	26.7	16.2	59.9	14.6
FALSE	High	Master Protein	D4TV35	Photosystem II protein D1 OS=Raphidiopsis brookii D9 OX=533247 GN=psbA PE=3 SV=1	0	FALSE	28.503	15	5	5	114	1	360	39.5	5.66	256.56	5	protein metabolism;other metabolic processes;stress response	other membranes	other molecular function	Pf00124		D4TV35	psbA				0	0	47.4	65.3	552.6	192.2	87.5	146.3	208	199.3	150.5	186.9	72.1	37.6	54.9	65.4	13.9	14.2	25.9	26	87.5	30.8
FALSE	High	Master Protein	A0A2P8VYE4	Photosystem II 12 kDa extrinsic protein OS=filamentous cyanobacterium CCT1 OX=2107702 GN=psbU PE=3 SV=1	0	FALSE	28.424	36	5	6	59	2	143	15.4	4.75	134.98	5	other metabolic processes;other biological processes	other membranes		Pf06514		A0A2P8VYE4	psbU				0	4	50.9	35.9	459.8	207.4	117.4	207	262.1	219.2	198	155.3	71.2	49.4	42.1	49.2	12	13.4	15.9	15.1	79.7	23.3
FALSE	High	Master Protein	A0A651DXU0	SPFH/Band 7/PHB domain protein OS=Leptolyngbya sp. DLM2.Bin15 OX=2480212 GN=EA367_04855 PE=4 SV=1	0	FALSE	28.363	22	6	6	26	6	326	36.4	5.92	39.48	6		other membranes				A0A651DXU0					0	0	27.9	27.3	713.9	293.4	109	171.9	123.8	159.6	131.6	84.9	32.5	15.2	69.5	91.3	8.4	6.4	24.3	23.3	113.3	40.9
FALSE	High	Master Protein	A0A4Q7E3S8	Phosphoglycerate kinase OS=Halomicronema excentricum str. Lakshadweep OX=2294035 GN=pgk PE=3 SV=1	0	FALSE	28.275	13	4	4	79	1	401	42	5.05	155.6	4	other metabolic processes	other cell component	kinase activity;other molecular function	Pf00162		A0A4Q7E3S8	pgk				0	0	41.4	48.3	559.3	180.9	109.2	160.1	342.1	184.8	126.9	236.9	44.6	41.9	41.5	47.8	5.3	9.2	13.7	22.1	74.6	20
FALSE	High	Master Protein	A0A2W7B099	Elongation factor G OS=Leptolyngbya sp. OX=47254 GN=fusA PE=3 SV=1	0	FALSE	28.107	10	5	6	30	1	699	77.1	5.17	59.75	5	protein metabolism;other metabolic processes	other cell component	nucleic acid binding activity;other molecular function	Pf00009, Pf00679, Pf03144, Pf03764, Pf14492		A0A2W7B099	fusA				0	0	35.5	39.5	511.2	189.6	115.6	178.5	321.4	233.2	134.1	202.2	33.9	40.9	51.4	55	9.3	14.2	15.4	15.6	77.3	22.8
FALSE	High	Master Protein	A0A1U7J4Y9	Phosphoribulokinase OS=Phormidium tenue NIES-30 OX=549789 GN=NIES30_12085 PE=3 SV=1	0	FALSE	27.761	29	7	7	39	3	336	38.2	5.22	37.58	7	other metabolic processes		kinase activity;other molecular function	Pf00485		A0A1U7J4Y9					0	2	20.8	19.8	517.7	223.6	187.4	151.2	400.8	273.1	162	130.6	26.4	37.2	29.2	41.4	4.8	3.3	5.6	7.6	61.1	16.5
FALSE	High	Master Protein	A0A2P8W6I7	DNA-directed RNA polymerase subunit gamma OS=filamentous cyanobacterium CCT1 OX=2107702 GN=rpoC1 PE=3 SV=1	0	FALSE	27.749	10	5	5	28	2	624	70.6	6.4	29.52	5	RNA metabolism OR transcription;other metabolic processes		nucleic acid binding activity;other molecular function	Pf00623, Pf04983, Pf04997		A0A2P8W6I7	rpoC1				0	0	16.3	34.5	492.2	169.1	144.1	133.9	332	222.9	161.9	211	62.1	44.7	45.2	54.4	13.8	14	11.5	15.2	72.9	22.4
FALSE	High	Master Protein	A0A2P8VUE9	30S ribosomal protein S7 OS=filamentous cyanobacterium CCT1 OX=2107702 GN=rpsG PE=3 SV=1	0	FALSE	27.735	33	4	5	64	3	156	17.7	10.9	136.49	4	protein metabolism;other metabolic processes	translational apparatus	nucleic acid binding activity;other molecular function	Pf00177		A0A2P8VUE9	rpsG				0	0	49.2	57.7	463.2	160.2	101.8	195	281.7	225.5	157.7	219.4	95.2	42	45.5	55.5	10	11.2	16.4	13.3	65.9	18.3
FALSE	High	Master Protein	A0A2P8WKU6	Urea ABC transporter substrate-binding protein OS=filamentous cyanobacterium CCP5 OX=2107701 GN=urtA PE=4 SV=1	0	FALSE	27.684	20	5	5	101	2	438	47.6	4.6	195.38	5				Pf13433		A0A2P8WKU6	urtA				0	0		24	296.2	130.4	125.6	259.5	427.3	427.2	217.1	189.1	27.8	48.8	33.7	65.4					36.6
FALSE	High	Master Protein	A0A2P8W5A6	Peptidase M15 family protein OS=filamentous cyanobacterium CCT1 OX=2107702 GN=C7293_09155 PE=4 SV=1	0	FALSE	27.639	19	7	7	51	5	522	57.3	6.9	99.12	7				Pf08291		A0A2P8W5A6					0	2	44.2	43.4	487.8	180.9	136.2	205.6	250	245.7	178.2	174.5	76.5	40	35.1	47.6	7.4	8	13.1	11	81.1	21.3
FALSE	High	Master Protein	A0A522XKM7	Phycocyanin subunit beta OS=Phormidium sp. SL48-SHIP OX=2518363 GN=EYR95_00135 PE=3 SV=1	0	FALSE	27.599	30	4	4	102	2	172	18.2	5.11	189.94	4	protein metabolism;other metabolic processes	other membranes				A0A522XKM7					0	0	13.9	19.2	464	238.7	69.1	102.2	260.5	132.2	151.8	152.5	47.5	45.5	87.3	187.3	25.1	14.7	19.5	47.2	161	31.8
FALSE	High	Master Protein	A0A651E0W5	Ribosome-associated translation inhibitor RaiA OS=Leptolyngbya sp. DLM2.Bin15 OX=2480212 GN=raiA PE=4 SV=1	0	FALSE	27.404	30	5	5	32	4	206	23.5	6.81	52.63	5	other metabolic processes;other biological processes					A0A651E0W5	raiA				0	1	36	35	694.2	301	91.5	134.2	226	141.6	114	129.8	39.5	19.9	65	89.2	12.4	8.8	14.7	26.7	77.6	27.4
FALSE	High	Master Protein	A0A2T2WB59	Anti-sigma factor antagonist OS=filamentous cyanobacterium CCP3 OX=2107704 GN=C8255_01690 PE=3 SV=1	0	FALSE	27.327	41	4	4	51	4	125	13.5	5.52	63.7	4	other biological processes		other molecular function	Pf01740		A0A2T2WB59					0	0	35.6	59.3	462.7	179	155.7	158.6	257.9	221.7	176.9	170.2	55.8	46.5	56.3	60.7	8.6	14.4	16.6	23.2	67.6	24.5
FALSE	High	Master Protein	P74227	Elongation factor Tu OS=Synechocystis sp. (strain PCC 6803 / Kazusa) OX=1111708 GN=tuf PE=1 SV=1	0	FALSE	27.255	11	3	4	33	0	399	43.7	5.3	60.59	3	protein metabolism;other metabolic processes	other cell component	nucleic acid binding activity;other molecular function	Pf00009, Pf03143, Pf03144		P74227; syn:sll1099	tuf				0	0
FALSE	High	Master Protein	A0A651E2Y6	Type II/IV secretion system protein OS=Leptolyngbya sp. DLM2.Bin15 OX=2480212 GN=EA367_13290 PE=3 SV=1	0	FALSE	27.245	13	6	6	12	5	666	74.6	5.22	9.74	6			other molecular function			A0A651E2Y6					0	1	34.4	33.2	693.1	297.6	126	153.3	165.6	146	134.3	100.1	40.2	20.2	55.2	85.9	9.2	7.8	13	22.5	116.8	37.8
FALSE	High	Master Protein	A0A6I5P5L8	Carbon dioxide-concentrating mechanism protein CcmK OS=Leptolyngbya sp. SIOISBB OX=2607771 GN=F6K00_10985 PE=4 SV=1	0	FALSE	27.203	35	4	4	181	2	102	10.9	6.55	355.68	4						A0A6I5P5L8					0	0	62.6	51.3	482.5	191.7	104.1	165.2	282.7	188.2	149.2	165.8	71.5	41.5	50	62.2	16.8	15.8	24.5	37.4	81.6	23
FALSE	High	Master Protein	A0A651ET98	Catalase-peroxidase OS=Leptolyngbya sp. DLM2.Bin15 OX=2480212 GN=katG PE=3 SV=1	0	FALSE	27.125	9	5	6	53	3	732	80.2	5.31	88.56	5	other metabolic processes;stress response		other molecular function			A0A651ET98	katG				0	0	40.8	38.2	644.1	267.5	116.2	158.3	159.1	155.9	115.1	129.4	49	11.7	64.4	95.1	9.1	5.9	24.4	26.3	123.4	38.5
FALSE	High	Master Protein	A0A1B7VJR6	Photosystem II CP47 reaction center protein OS=Anabaena sp. WA113 OX=1710889 GN=psbB PE=3 SV=1	0	FALSE	26.91	15	6	6	153	1	508	56.3	6.65	326.44	6	protein metabolism;other metabolic processes	other membranes	other molecular function	Pf00421		A0A1B7VJR6	psbB				0	0	67.1	43	520	263.5	117.8	156.8	179.6	132.3	94.6	106.5	43.2	31.7	84	130.2	22	14.9	36.7	31.9	123.4	42
FALSE	High	Master Protein	A0A1Z4V5M4	Phosphoglycerate kinase OS=Dolichospermum compactum NIES-806 OX=1973481 GN=pgk PE=3 SV=1	0	FALSE	26.838	17	5	5	77	1	400	42.2	5.22	153.38	5	other metabolic processes	other cell component	kinase activity;other molecular function	Pf00162		A0A1Z4V5M4	pgk				0	0			922.9	449.4	208.9	122.7	267	138.7		173.9				93.3						23.2
FALSE	High	Master Protein	A0A2P8W068	50S ribosomal protein L1 OS=filamentous cyanobacterium CCT1 OX=2107702 GN=rplA PE=3 SV=1	0	FALSE	26.811	22	3	3	26	3	237	25.8	8.25	60	3	protein metabolism;other metabolic processes;other biological processes	translational apparatus	nucleic acid binding activity;other molecular function	Pf00687		A0A2P8W068	rplA				0	0	17.1	35.5	459.2	193.8	171.8	125.3	322.3	247	179.2	166.8	35	62	41.7	73.7	5.5	8.4	7.1	12.8	75.5	23.4
FALSE	High	Master Protein	A0A651DY51	DNA-directed RNA polymerase subunit alpha OS=Leptolyngbya sp. DLM2.Bin15 OX=2480212 GN=EA367_19650 PE=3 SV=1	0	FALSE	26.776	27	6	7	56	4	314	34.6	4.61	81.01	6	RNA metabolism OR transcription;other metabolic processes		nucleic acid binding activity;other molecular function			A0A651DY51					0	0	44.7	53.6	575	260.9	117.7	141.6	190.6	151.5	111.6	122.2	47.9	30.7	75.4	101.6	15.1	13.7	19.7	28.5	119	38.7
FALSE	High	Master Protein	A0A651DZ88	Peptidyl-prolyl cis-trans isomerase OS=Leptolyngbya sp. DLM2.Bin15 OX=2480212 GN=EA367_17925 PE=3 SV=1	0	FALSE	26.757	26	4	4	15	4	254	26.8	4.44	6.25	4	protein metabolism;other metabolic processes		other molecular function			A0A651DZ88					0	0	40.2	33.8	631.6	268.1	86.3	173.2	152.6	166.8	133	118.6	48.7	23.3	69.5	99.6	9.6	10.6	19.5	25.5	120.9	37.3
FALSE	High	Master Protein	A0A352JF90	DNA-directed RNA polymerase subunit beta OS=Pseudanabaena sp. OX=1153 GN=rpoB PE=3 SV=1	0	FALSE	26.658	11	9	9	59	1	1100	123.7	5.38	66.32	9	RNA metabolism OR transcription;other metabolic processes		nucleic acid binding activity;other molecular function	Pf00562, Pf04560, Pf04561, Pf04563, Pf04565, Pf10385		A0A352JF90	rpoB				0	0			821.9	340.1	356.9	156.7	290.3		245.2	188.9
FALSE	High	Master Protein	A0SKI0	Phycocanin beta subunit (Fragment) OS=uncultured Synechococcus sp. OX=154535 GN=cpcB PE=3 SV=1	0	FALSE	26.653	34	3	5	476	1	85	8.9	5.01	1122.01	3	protein metabolism;other metabolic processes	other membranes		Pf00502		A0SKI0	cpcB				0	0				39.8	256.5	464	592.3		424	213.8	54.5					38.7	47.9	17.5	25.4	20.4
FALSE	High	Master Protein	A0A651DZB4	50S ribosomal protein L5 OS=Leptolyngbya sp. DLM2.Bin15 OX=2480212 GN=EA367_19710 PE=3 SV=1	0	FALSE	26.545	31	4	4	29	4	181	20.4	9.88	59.86	4	protein metabolism;other metabolic processes	translational apparatus	other molecular function			A0A651DZB4					0	0	41.5	56.4	561.3	268.2	112.5	140.8	177.3	131.8	130.1	115.8	44.5	25.9	86.1	119.2	20.6	16	23.7	43.7	101.2	38.5
FALSE	High	Master Protein	A0A2P8W8N9	Red carotenoid-binding protein OS=filamentous cyanobacterium CCT1 OX=2107702 GN=C7293_03840 PE=3 SV=1	0	FALSE	26.534	21	5	5	29	4	319	35.3	4.94	53.69	5	protein metabolism;other metabolic processes;other biological processes	other membranes	other molecular function	Pf02136, Pf09150		A0A2P8W8N9					0	1	27.8	42	479.3	187.3	88.9	134.1	392.1	190.5	169.1	257.1	72.3	37.3	42.3	53.6	11.4	11	14.8	19.9	55.5	12.2
FALSE	High	Master Protein	A0A2P8VYC3	Peptidase S41 OS=filamentous cyanobacterium CCT1 OX=2107702 GN=C7293_22045 PE=3 SV=1	0	FALSE	26.499	17	5	5	25	4	432	46.7	4.45	36.43	5	protein metabolism		other molecular function	Pf03572, Pf13180		A0A2P8VYC3					0	1	40.4	44.7	390.8	147.3	121.3	164.5	341.7	253.4	170.9	229.2	93.8	50.9	50.5	62.6	8	10.8	17.4	12.4	59.2	15.2
FALSE	High	Master Protein	A0A2P8VY33	Cytochrome b6 OS=filamentous cyanobacterium CCT1 OX=2107702 GN=petB PE=3 SV=1	0	FALSE	26.487	23	4	5	47	1	222	25	9.22	92.94	4	other metabolic processes	other membranes	other molecular function	Pf00033		A0A2P8VY33	petB				0	2	14.1	18.6	625.7	237.3	141.2	165.5	379.4	289.4	143.6	166.8	37.4	23.7	25.5	19.8	1.3	1	1.7	2.2	28.9	9.8
FALSE	High	Master Protein	B7JX68	Phycocyanin, alpha subunit OS=Rippkaea orientalis (strain PCC 8801) OX=41431 GN=PCC8801_3075 PE=3 SV=1	0	FALSE	26.412	28	2	2	10	1	162	17.4	6.11	19.68	2	protein metabolism;other metabolic processes	other membranes		Pf00502		B7JX68; cyp:PCC8801_3075					0	0	46.7	8.4	525.2	172.8	137.3		381.7	361.4	207.5	197.2		59.6		64.3	7.7		13.2	31.3	92.3	18.6
FALSE	High	Master Protein	A0A5Q4EEG4	Photosystem I reaction center subunit IV OS=Leptolyngbya sp. DLM2.Bin27 OX=2480213 GN=psaE PE=3 SV=1	0	FALSE	26.37	27	2	3	128	2	74	8.3	9.7	327.2	2	other metabolic processes	other membranes				A0A5Q4EEG4	psaE				0	0	37.4	72.5	416.4	165.5	108.9	157.4	266	242.7	192.1	215.9	102.3	49.7	43.4	52.2	10.3	11	19	10.8	81.3	23.7
FALSE	High	Master Protein	A0A1U7J768	DNA-directed RNA polymerase subunit gamma OS=Phormidium tenue NIES-30 OX=549789 GN=rpoC1 PE=3 SV=1	0	FALSE	26.312	11	6	6	48	2	624	70.6	6.4	65.64	6	RNA metabolism OR transcription;other metabolic processes		nucleic acid binding activity;other molecular function	Pf00623, Pf04983, Pf04997		A0A1U7J768	rpoC1				0	4	46.9	55.9	477.3	171.4	108.4	169	291.9	210	164.7	200.5	81.9	42.9	51.2	61.8	13.6	13.6	19.4	16.8	68.4	19.8
FALSE	High	Master Protein	A0A2T2VZ73	Nucleoside diphosphate kinase OS=filamentous cyanobacterium CCP3 OX=2107704 GN=ndk PE=3 SV=1	0	FALSE	26.285	32	5	5	44	5	149	16.4	5.55	86.86	5	other metabolic processes	other cell component	kinase activity;other molecular function	Pf00334		A0A2T2VZ73	ndk				0	0	23.1	22.9	531.5	211.9	107.2	168.3	359.3	237.3	230.8	207.9	65.2	30.8	20.9	37.4	5	4.6	5.7	6.8	59.9	11.2
FALSE	High	Master Protein	A0A0D6AKW3	Fructose-1,6-bisphosphate aldolase OS=Geminocystis sp. NIES-3709 OX=1617448 GN=GM3709_197 PE=3 SV=1	0	FALSE	26.261	22	7	7	124	1	359	39	5.86	133.7	7	other metabolic processes		other molecular function	Pf01116		A0A0D6AKW3; gen:GM3709_197					0	0	61	69.1	408.6	178.2	95.5	198.2	290.2	223.2	112.7	199.7	58.7	35	65.9	77.8	9.1	13.1	22.3	23.5	71.5	26.5
FALSE	High	Master Protein	A0A2T2W0T3	Uncharacterized protein OS=filamentous cyanobacterium CCP3 OX=2107704 GN=C8255_20815 PE=4 SV=1	0	FALSE	26.15	26	5	5	24	5	313	33	5.73	40.97	5		other membranes		Pf07466		A0A2T2W0T3					0	0	43	56	573.9	197	104.1	161.6	280.8	212.3	157.7	178.8	78.6	38.8	34.1	46.4	8.5	10.6	13.2	12.9	70.7	21.5
FALSE	High	Master Protein	A0A522XFT8	Phycobiliprotein ApcE OS=Phormidium sp. SL48-SHIP OX=2518363 GN=EYR95_09845 PE=3 SV=1	0	FALSE	26.141	7	4	4	54	1	895	100.6	8.76	55.18	4	protein metabolism;other metabolic processes	other membranes	other molecular function			A0A522XFT8					0	0	11.8	19.2	641.8	294.8	105.4	105.7	222.6	190.2	157.5	141.3	48.7	26.8	49.2	93.6	5.8	6.3	12	8.2	122.2	38
FALSE	High	Master Protein	A0A2T2W3I4	Epimerase OS=filamentous cyanobacterium CCP3 OX=2107704 GN=C8255_15870 PE=4 SV=1	0	FALSE	26.128	20	3	3	10	3	206	22.3	7.5	24.66	3				Pf13460		A0A2T2W3I4					0	0	33	42.9	670.3	241.4	143.6	171.7	217.3	226	193.9	74.9	75.9	42.7	7.9	37	1.3	7.5	3.3	1.7	100.3	28.2
FALSE	High	Master Protein	A0A651E1Q6	PSI-F OS=Leptolyngbya sp. DLM2.Bin15 OX=2480212 GN=EA367_15390 PE=3 SV=1	0	FALSE	26.009	19	3	4	106	2	161	17.3	6.54	214.51	3	other metabolic processes	other membranes				A0A651E1Q6					0	2	19.3	23.2	652.5	281.9	158.2	158.3	175.7	152.3	127.9	99.7	48.2	25.4	58.1	103.1	11.5	10.6	17.3	18.5	107.9	37.7
FALSE	High	Master Protein	A0A2P8W728	Valine--tRNA ligase OS=filamentous cyanobacterium CCT1 OX=2107702 GN=valS PE=3 SV=1	0	FALSE	25.896	9	7	7	40	5	1078	120.9	5.11	71.47	7	protein metabolism;RNA metabolism OR transcription;other metabolic processes	other membranes;other cell component	other molecular function	Pf00133, Pf08264, Pf10458, Pf14159		A0A2P8W728	valS				0	2	46.8	69.6	396.4	169.5	85.9	165.6	303.9	215.9	155.5	192.7	97	45.6	43.6	63.2	14.6	18.1	32.6	26	83.6	25.2
FALSE	High	Master Protein	A0A651DYV9	Flotillin family protein OS=Leptolyngbya sp. DLM2.Bin15 OX=2480212 GN=EA367_03175 PE=4 SV=1	0	FALSE	25.87	19	6	6	7	6	461	51.1	5.35	13.46	6		other membranes				A0A651DYV9					0	0	19.2	8.2	758.8	291.4	144.3	151.6	183.5	129.8	135	122.6	43.3	21.3	42.7	95.9	2.4	8.5	12.8	25.2	113.8	26.7
FALSE	High	Master Protein	A0A2T2WAC0	S-layer protein OS=filamentous cyanobacterium CCP3 OX=2107704 GN=C8255_03445 PE=3 SV=1	0	FALSE	25.79	7	4	4	145	1	488	51.9	4.6	276.39	4	transport	other membranes	transporter activity	Pf00395, Pf04966		A0A2T2WAC0					0	0	20.5	46.3	605.1	224.6	100	125.9	309.9	241.6	195.7	199.9	29.4	34.1	30.2	37.4	8.5	7.3	11.2	10	66.8	17.4
FALSE	High	Master Protein	A0A2T2W9G0	Inorganic pyrophosphatase OS=filamentous cyanobacterium CCP3 OX=2107704 GN=ppa PE=3 SV=1	0	FALSE	25.583	35	5	5	21	5	169	18.7	4.64	40.49	5	other metabolic processes	other cell component	other molecular function	Pf00719		A0A2T2W9G0	ppa				0	0	41.3	34.9	468.8	212.6	256.4	149	290.8	223.8	189.8	168.3	51.8	39.1	33.7	47.4	8.2	8.1	9.1	10.8	59.4	17.3
FALSE	High	Master Protein	Q3M9V2	Phycobiliprotein ApcE OS=Trichormus variabilis (strain ATCC 29413 / PCC 7937) OX=240292 GN=Ava_2620 PE=3 SV=1	0	FALSE	25.559	8	7	10	163	2	1132	126.9	9.35	279.92	7	protein metabolism;other metabolic processes	other membranes	other molecular function	Pf00427, Pf00502		ava:Ava_2620; Q3M9V2					0	1	52.3	50.4	564.1	238.6	94.2	168.1	174.8	157.8	123.7	125.5	66.8	28.2	70.2	107.4	13.6	13.1	25.5	28.2	116.9	40.5
FALSE	High	Master Protein	A0A2P8W700	Heavy metal transport/detoxification protein OS=filamentous cyanobacterium CCT1 OX=2107702 GN=C7293_09285 PE=4 SV=1	0	FALSE	25.486	50	3	3	17	3	66	7.2	4.94	39.3	3						A0A2P8W700					0	0	51.2	49.8	670.5	275	120	239.2	151.4	213	185.7	136.9	59	27.4	12.6	15.3	1.7	2	4.4	12.6	75.9	27.4
FALSE	High	Master Protein	A0A1U7J1C7	Ribonuclease R OS=Phormidium tenue NIES-30 OX=549789 GN=rnr PE=3 SV=1	0	FALSE	25.458	10	6	6	18	1	802	89.5	5.16	39.97	6	RNA metabolism OR transcription;other metabolic processes	other cell component	nucleic acid binding activity;other molecular function	Pf00575, Pf00773, Pf08206, Pf17876		A0A1U7J1C7	rnr				0	0
FALSE	High	Master Protein	A0A2T2WBY9	50S ribosomal protein L7/L12 OS=filamentous cyanobacterium CCP3 OX=2107704 GN=rplL PE=3 SV=1	0	FALSE	25.44	39	6	6	139	4	135	14	4.64	271.17	6	protein metabolism;other metabolic processes	translational apparatus	other molecular function	Pf00542, Pf16320		A0A2T2WBY9	rplL				0	2	48.4	46.2	489.2	213.1	106.2	147.9	263.6	169.1	168.9	155.8	72.9	37.6	55.9	61.5	19.6	20.8	23.5	31.7	87.9	26
FALSE	High	Master Protein	A0A2T2VYU3	Glutathione S-transferase OS=filamentous cyanobacterium CCP3 OX=2107704 GN=C8255_24350 PE=4 SV=1	0	FALSE	25.439	29	4	4	19	4	265	28.8	5.33	19.04	4			other molecular function	Pf13410, Pf13417		A0A2T2VYU3					0	0	22.1	24.4	479.8	226.8	364.3	157.7	246.9	219.6	171.6	151.5	68.9	55.9	21.2	55		5.3	2.7	5.8	48.9	18.2
FALSE	High	Master Protein	A0A5Q4EEF4	Ketol-acid reductoisomerase (NADP(+)) OS=Leptolyngbya sp. DLM2.Bin27 OX=2480213 GN=ilvC PE=3 SV=1	0	FALSE	25.389	12	3	3	38	2	331	36.3	5.2	76.15	3	other metabolic processes		other molecular function			A0A5Q4EEF4	ilvC				0	1	35.1	37.1	493.4	164.5	97.4	139.1	357.7	217.9	168.1	224	75.1	36.7	52.6	58.5	9.5	9.7	16.3	15.9	76.3	15.3
FALSE	High	Master Protein	A0A2W4W953	Glutamine synthetase I beta OS=Leptolyngbya antarctica OX=268115 GN=DCF17_11275 PE=3 SV=1	0	FALSE	25.375	8	5	6	25	1	723	78.8	5.44	25.28	5	other metabolic processes		other molecular function	Pf00120, Pf12437, Pf18318		A0A2W4W953					0	0	46.1	43.6		85.6	115.2	289.7	552.4	366.6	160.9	329.6	71.2	46.1	71.9	77.6			19.2
FALSE	High	Master Protein	A0A1U7JBV2	Long-chain fatty acid--CoA ligase OS=Phormidium tenue NIES-30 OX=549789 GN=NIES30_01555 PE=3 SV=1	0	FALSE	25.283	11	6	7	28	1	656	73.1	6.51	27.98	6			other molecular function	Pf00501		A0A1U7JBV2					0	0	45.3	42.8	471.2	164.9	130.4	183.3	288.2	235.3	171	190.4	92	51.9	37.4	45.8	8.4	10.2	14.9	10.5	78.5	19.5
FALSE	High	Master Protein	A0A2P8W3P6	Dihydrolipoyl dehydrogenase OS=filamentous cyanobacterium CCT1 OX=2107702 GN=lpdA PE=3 SV=1	0	FALSE	25.237	18	6	6	25	6	478	50.7	5.26	29.64	6	other metabolic processes;other biological processes		other molecular function	Pf02852, Pf07992		A0A2P8W3P6	lpdA				0	0	36.8	44.6	521.4	203.6	113	150.3	289.6	194.5	147.4	187.8	73.4	40.8	47.4	59	7.7	10.2	15.8	19.3	81.9	27.5
FALSE	High	Master Protein	A0A533NAP5	Photosystem II protein D1 OS=Hormoscilla sp. GUM007 OX=2480854 GN=psbA PE=3 SV=1	0	FALSE	25.188	14	5	5	76	1	360	39.7	5.66	153.92	5	protein metabolism;other metabolic processes;stress response	other membranes	other molecular function			A0A533NAP5	psbA				0	4	30.4	18.5	568.1	211.6	128.2	161.2	292.2	230.4	182.4	167.4	60.8	36.6	34.6	73.2	7.8	7.2	10.4	10.7	84.9	15.2
FALSE	High	Master Protein	A0A2P8W7J6	Transporter OS=filamentous cyanobacterium CCT1 OX=2107702 GN=C7293_05600 PE=3 SV=1	0	FALSE	25.187	15	7	7	32	7	565	61.1	4.41	60.94	7	transport		transporter activity	Pf02321		A0A2P8W7J6					0	0	34	38.5	522.7	199.5	112.8	152.3	311.4	218.1	187.7	181.6	67.5	40	41	52.6	9.8	7.6	9.9	15	77.4	22.3
FALSE	High	Master Protein	A0A2P8W123	Pentapeptide repeat-containing protein OS=filamentous cyanobacterium CCT1 OX=2107702 GN=C7293_15620 PE=4 SV=1	0	FALSE	25.183	40	5	5	24	5	163	17.9	5.6	46.11	5				Pf00805		A0A2P8W123					0	0	66.3	72.5	519.3	210.7	126	239.8	259.3	250.7	176.2	178.9	63.9	42.5	26	26.9	4.7	7	7.2	8.5	37.4	12.7
FALSE	High	Master Protein	A0A5Q4E257	50S ribosomal protein L14 OS=Leptolyngbya sp. DLM2.Bin27 OX=2480213 GN=rplN PE=3 SV=1	0	FALSE	25.175	38	3	3	28	3	121	13.2	10.37	61.15	3	protein metabolism;other metabolic processes	translational apparatus	nucleic acid binding activity;other molecular function			A0A5Q4E257	rplN				0	0	45.3	43.5	449.5	168.8	122.8	169.4	299.1	215.4	159.6	211.9	81.4	44.8	47.3	55.1	9.4	11.8	18.8	20.3	74	22.5
FALSE	High	Master Protein	A0A651EIQ3	50S ribosomal protein L3 OS=Leptolyngbya sp. DLM2.Bin15 OX=2480212 GN=EA367_19770 PE=3 SV=1	0	FALSE	25.156	33	5	5	33	4	212	22.5	10.04	64.14	5	protein metabolism;other metabolic processes	translational apparatus	other molecular function			A0A651EIQ3					0	1	40.5	42.4	655	263.5	86	146.8	205.8	129.3	104.7	141.3	50.9	21.4	76.1	100.6	17.9	13.8	23.5	32.2	95.5	31.9
FALSE	High	Master Protein	A0A651E0V2	Nucleoside-diphosphate kinase OS=Leptolyngbya sp. DLM2.Bin15 OX=2480212 GN=EA367_15005 PE=3 SV=1	0	FALSE	24.932	37	5	5	22	5	149	16.6	5.55	47.02	5	other metabolic processes		kinase activity			A0A651E0V2					0	0	18.6	14.8	790.4	325.1	113.2	123.1	220.7	127.7	126.1	126.8	37.8	20.9	43.4	88.1	6.3	4.6	7.4	13.3	95.8	22.8
FALSE	High	Master Protein	A0A651EIA4	Cytochrome c-550 OS=Leptolyngbya sp. DLM2.Bin15 OX=2480212 GN=EA367_20555 PE=4 SV=1	0	FALSE	24.931	27	2	2	39	2	165	18	5.52	112.38	2	other metabolic processes	other membranes	other molecular function			A0A651EIA4					0	0	42.3	24.6	621.7	326	130	168.4	158	134.6	123.2	99.9	50.6	25.8	71	103.4	10.8	13.7	11.2	18.5	94.6	38.6
FALSE	High	Master Protein	A0A651DR17	Apocytochrome f OS=Leptolyngbya sp. DLM2.Bin15 OX=2480212 GN=EA367_15505 PE=3 SV=1	0	FALSE	24.872	13	3	3	32	3	329	34.8	5.11	58.13	3	other metabolic processes	other membranes	other molecular function			A0A651DR17					0	0	33.9	43.8	597.5	257.8	145.5	138.9	196.7	131.4	111	111.5	42.8	19.7	77.2	119.5	13.6	15.7	22.3	33.1	105.6	32.7
FALSE	High	Master Protein	A0A2T2W171	Uncharacterized protein OS=filamentous cyanobacterium CCP3 OX=2107704 GN=C8255_20055 PE=4 SV=1	0	FALSE	24.839	26	3	3	12	2	171	19.4	7.68	11.66	3						A0A2T2W171					0	1	30.9	54	957.6	360.7	127.2	204.2	74.2	103.9	183.4	50.7	53.3	15.5	7	10	1.9	1.1		7.7	114.2	28.2
FALSE	High	Master Protein	A0A252DAN9	Photosystem II CP47 reaction center protein OS=Nostoc sp. 106C OX=1932667 GN=psbB PE=3 SV=1	0	FALSE	24.792	15	6	6	155	1	509	56.3	6.18	326.44	6	protein metabolism;other metabolic processes	other membranes	other molecular function	Pf00421		A0A252DAN9	psbB				0	0	67.1	43	520	263.5	117.8	156.8	179.6	132.3	94.6	106.5	43.2	31.7	84	130.2	22	14.9	36.7	31.9	123.4	42
FALSE	High	Master Protein	A0A651E4X7	Phosphoribulokinase OS=Leptolyngbya sp. DLM2.Bin15 OX=2480212 GN=EA367_09995 PE=3 SV=1	0	FALSE	24.79	24	7	7	51	5	333	37.8	5.4	42.04	7	other metabolic processes		kinase activity;other molecular function			A0A651E4X7					0	2	44.6	38.4	567.5	246.4	88.1	171.8	256.2	171.7	116.1	157.5	55.5	26.6	66.4	88.2	13.7	11.1	18	26.2	79.9	27.2
FALSE	High	Master Protein	A0A351KYP6	Phycobiliprotein ApcE OS=Cyanobacteria bacterium UBA11371 OX=2055770 GN=DCZ55_04080 PE=3 SV=1	0	FALSE	24.704	7	7	9	111	2	1111	123.8	9.06	117.04	7	protein metabolism;other metabolic processes	other membranes	other molecular function	Pf00427, Pf00502		A0A351KYP6					0	0	53	40.7	667.6	272.2	97.2	181.9	169.5	157	119.5	99.2	53.6	21.5	63.1	83.6	9.4	10.3	18.8	30.8	95.9	40.8
FALSE	High	Master Protein	A0A651E9F0	Nitrate ABC transporter substrate-binding protein OS=Leptolyngbya sp. DLM2.Bin15 OX=2480212 GN=EA367_02140 PE=4 SV=1	0	FALSE	24.703	11	4	4	47	3	435	47.7	4.72	84.79	4						A0A651E9F0					0	0	40	49.6	665	271.7	114.5	159.4	203.4	168	133.3	129.5	48.1	25.7	67.1	99.9	5	4.3	8.3	12.5	63.6	28.2
FALSE	High	Master Protein	A0A1Z4LMV7	Allophycocyanin alpha subunit OS=Calothrix parasitica NIES-267 OX=1973488 GN=apcA PE=3 SV=1	0	FALSE	24.619	66	7	8	470	1	161	17.5	5.06	790.44	7	protein metabolism;other metabolic processes	other membranes		Pf00502		A0A1Z4LMV7	apcA				0	1	35.1	46.9	339.6	201.2	198.1	125.3	236.1	320.9	217.4	136.9	39.6	53.8	53.5	94.9	5.7	6.6	9	10.9	74.5	23.1
FALSE	High	Master Protein	A0A2P8W3Y1	S9 family peptidase OS=filamentous cyanobacterium CCT1 OX=2107702 GN=C7293_11315 PE=3 SV=1	0	FALSE	24.4	14	6	6	21	2	684	76.1	4.83	22	6	protein metabolism		other molecular function	Pf00326, Pf02897		A0A2P8W3Y1					0	4	38.6	45	561.3	190.2	110.8	147.7	298.9	235.6	180.6	186.9	42.1	39.2	38.9	49	6.8	9.8	14.2	15.1	71.2	20.1
FALSE	High	Master Protein	T2JC86	Phycobiliprotein ApcE OS=Crocosphaera watsonii WH 0401 OX=555881 GN=CWATWH0401_793 PE=3 SV=1	0	FALSE	24.298	7	6	6	118	2	897	100.6	9	101.3	6	protein metabolism;other metabolic processes	other membranes	other molecular function	Pf00427, Pf00502		T2JC86					0	0	33	36.4	657.8	270.8	93.7	167.5	185.4	146.9	132	122.7	54.7	24.3	63.3	88.6	12.5	9.6	16.2	19.3	121.6	35.3
FALSE	High	Master Protein	A0A651E0Z7	Ribulose-bisphosphate carboxylase OS=Leptolyngbya sp. DLM2.Bin15 OX=2480212 GN=EA367_02010 PE=3 SV=1	0	FALSE	24.289	23	3	4	85	3	114	13.4	5.48	131.83	3			other molecular function			A0A651E0Z7					0	0	45.9	34.4	504.6	266.4	110.6	154.4	159.9	137.2	149.1	113.8	62.7	32	76.8	141.8	17.8	12	21.2	19.2	153.6	48.8
FALSE	High	Master Protein	A0A2P8W9Q5	Phycobilisome rod-core linker polypeptide CpcG OS=filamentous cyanobacterium CCT1 OX=2107702 GN=C7293_02255 PE=3 SV=1	0	FALSE	24.285	31	7	7	117	1	247	28.2	5.71	206.94	7	other metabolic processes	other membranes		Pf00427		A0A2P8W9Q5					0	0	68.6	53	474.6	197.3	143.2	183.6	294.4	313.1	183.5	155.7	44.8	60.6	35		12.7	9	7.2	16.6	71.5	18.1
FALSE	High	Master Protein	K9WFS1	Phycocyanin, alpha subunit OS=Microcoleus sp. PCC 7113 OX=1173027 GN=Mic7113_2589 PE=3 SV=1	0	FALSE	24.242	44	5	5	193	2	162	17.5	5.26	211.89	5	protein metabolism;other metabolic processes	other membranes		Pf00502		K9WFS1; mic:Mic7113_2589					0	0	36.2	65.5	832.4	378.1	172.8	50	134	123.7	230	77.9	34.2	40.3	84.9	4.5	8.4	9.8	20.4	4	24.6	4.4
FALSE	High	Master Protein	A0A0C1YSR6	ATP synthase F0F1 subunit beta (Fragment) OS=Lyngbya confervoides BDU141951 OX=1574623 GN=QQ91_04245 PE=3 SV=1	0	FALSE	24.034	27	3	3	50	1	147	16.2	4.88	128.71	3	transport		other molecular function			A0A0C1YSR6					0	0	48.6	100.5	184.8	137.2	91			107.2	366.7	352.5	228	73	110.3	105.5	43.8	33.2	48.7	63.2	135.4	27.5
FALSE	High	Master Protein	A0A1U7J2I0	30S ribosomal protein S5 OS=Phormidium tenue NIES-30 OX=549789 GN=rpsE PE=3 SV=1	0	FALSE	24.032	44	8	9	80	3	173	18.2	10.49	135.73	8	protein metabolism;other metabolic processes	translational apparatus	nucleic acid binding activity;other molecular function	Pf00333, Pf03719		A0A1U7J2I0	rpsE				0	6	47.1	52.5	449.3	162.5	106.6	171.5	309	205.6	179	221.9	96.1	43.5	44	55.9	11.9	12	17.4	17.3	68.2	20.1
FALSE	High	Master Protein	A0A2P8W609	Uncharacterized protein OS=filamentous cyanobacterium CCT1 OX=2107702 GN=C7293_08170 PE=4 SV=1	0	FALSE	24.028	46	6	6	37	6	140	15.3	8.46	59.23	6						A0A2P8W609					0	0	27.8	45.2	806	328.6	144.8	179.8	148.2	147.2	195.8	85.9	59.9	28.9	13.2	18	3.9	3.5	2.4	10	93	28.3
FALSE	High	Master Protein	A0A1Z4TFR8	Chaperone protein DnaK OS=Fischerella sp. NIES-4106 OX=2005456 GN=dnaK PE=2 SV=1	0	FALSE	24.006	14	5	5	16	1	635	68.1	4.91	17.74	5	other biological processes		other molecular function	Pf00012		A0A1Z4TFR8	dnaK				0	0	97.8		658.4			362.9	515.3						147.5					53.5		47.4
FALSE	High	Master Protein	A0A2T2W772	PadR family transcriptional regulator OS=filamentous cyanobacterium CCP3 OX=2107704 GN=C8255_09000 PE=4 SV=1	0	FALSE	23.983	35	3	4	26	1	129	15.4	6.79	38.56	3				Pf03551		A0A2T2W772					0	0	66.6	27.5	925.3	176.9	101.1	240.4	166	208.5	157.1	99.2	42.7	27.3	17.5	4.6	3.7	2.5	3.8	10.4	55.9	19.1
FALSE	High	Master Protein	A0A2W7A7R3	RNA-binding protein OS=Leptolyngbya sp. OX=47254 GN=DCF32_10095 PE=4 SV=1	0	FALSE	23.911	52	3	4	38	3	110	11.9	5.14	43.16	3			nucleic acid binding activity	Pf00076		A0A2W7A7R3					0	0	30.2	45.1	475.4	216.1	113.9	175.2	301.2	301.3	171.2	184.1	50.8	42.4	37.1	49.6	4.2	5.9	13.1	9	62.7	19.2
FALSE	High	Master Protein	U5DKV5	Photosystem II CP47 reaction center protein OS=Rubidibacter lacunae KORDI 51-2 OX=582515 GN=psbB PE=3 SV=1	0	FALSE	23.827	11	6	6	119	1	511	56.6	5.33	237.3	6	protein metabolism;other metabolic processes	other membranes	other molecular function	Pf00421		U5DKV5	psbB				0	0		40.5	611.8	307.3	94.1	110.8	196.4	182.4	155.3	162.9		27.2	68.3	106.7	11.1	10.5	24.3	11.5	122.2	33.4
FALSE	High	Master Protein	A0A2W6ZST0	Molecular chaperone HtpG OS=Leptolyngbya sp. OX=47254 GN=DCF32_20240 PE=3 SV=1	0	FALSE	23.718	9	5	5	29	4	658	74.4	4.89	55.31	5	other biological processes		other molecular function	Pf00183, Pf02518		A0A2W6ZST0					0	1	39.8	59.6	397.2	154.4	104.7	151.9	302.3	208	165.1	217.3	83.2	48.5	56.2	65.3	13.3	17.7	23.3	22.3	81.4	24.8
FALSE	High	Master Protein	A0A2W1K3C7	Photosystem I P700 chlorophyll a apoprotein A2 OS=Acaryochloris sp. RCC1774 OX=1764569 GN=psaB PE=3 SV=1	0	FALSE	23.684	6	4	4	112	1	739	82.8	6.86	201.15	4	protein metabolism;other metabolic processes	other membranes	other molecular function	Pf00223		A0A2W1K3C7	psaB				0	0
FALSE	High	Master Protein	A0A651E5A0	Acetate--CoA ligase OS=Leptolyngbya sp. DLM2.Bin15 OX=2480212 GN=acs PE=4 SV=1	0	FALSE	23.562	11	5	5	25	4	656	72.6	5.68	38.15	5	other metabolic processes		other molecular function			A0A651E5A0	acs				0	1	35.1	45.7	631.2	250.5	93.7	135.6	206	152.9	125.3	120.9	38.3	25.2	71.9	98.3	15.9	14	26.2	28.9	113.3	33.2
FALSE	High	Master Protein	A0A1U7JC31	AAA family ATPase OS=Phormidium tenue NIES-30 OX=549789 GN=NIES30_01645 PE=4 SV=1	0	FALSE	23.521	11	4	4	16	3	510	57.4	5.72	28.95	4			other molecular function	Pf00004		A0A1U7JC31					0	1	35.4	59.3	584.6	222.3	112.6	102.4	266.5	200.3	158.9	174.3	61.8	41	48.3	57	6.3	9.9	16.9	9	84.3	31.9
FALSE	High	Master Protein	A0A2P8W8H5	Uncharacterized protein OS=filamentous cyanobacterium CCT1 OX=2107702 GN=C7293_06805 PE=4 SV=1	0	FALSE	23.462	28	3	3	25	1	164	17.5	4.78	28.96	3				Pf06897		A0A2P8W8H5					0	0			691.6	221	183.1	119.5	231.1	356.2	172.6	135.7		37.8	31.5	32.4					61.2	26.3
FALSE	High	Master Protein	A0A2W7ATG1	50S ribosomal protein L5 OS=Leptolyngbya sp. OX=47254 GN=rplE PE=3 SV=1	0	FALSE	23.455	21	2	2	26	2	181	20.4	9.61	82	2	protein metabolism;other metabolic processes	translational apparatus	nucleic acid binding activity;other molecular function	Pf00281, Pf00673		A0A2W7ATG1	rplE				0	0	17.9	37.9	478.7	216.4	166.6	148.2	298	240.2	168.4	158.5	9.9	49.8	55	74.4	5.8	9	8.3	25	71.4	22.6
FALSE	High	Master Protein	A0A2W4WFD9	Uncharacterized protein OS=Leptolyngbya antarctica OX=268115 GN=DCF17_05635 PE=4 SV=1	0	FALSE	23.412	5	4	4	26	4	1183	126.9	4.72	48.66	4						A0A2W4WFD9					0	0	43.9	39.1	538	182.3	111.5	175.8	297.6	235.9	204.7	185.9	72.1	40.6	31	46.1	8.5	7.3	10.6	12.7	66	15.8
FALSE	High	Master Protein	A0A2T2W821	Glutamine synthetase I beta OS=filamentous cyanobacterium CCP3 OX=2107704 GN=C8255_07635 PE=3 SV=1	0	FALSE	23.409	8	5	6	31	1	723	78.9	5.54	36.35	5	other metabolic processes		other molecular function	Pf00120, Pf12437, Pf18318		A0A2T2W821					0	5	26	35.4	277.2	92.3	97	210.8	475.7	314.1	191.6	298.3	86.7	49.3	62.7	66.4	0.5	5.3	16.5	0.7	6.3	0.6
FALSE	High	Master Protein	A0A2W7BD48	Ribonuclease R OS=Leptolyngbya sp. OX=47254 GN=rnr PE=3 SV=1	0	FALSE	23.336	9	5	5	14	1	795	88.7	5.14	30.03	5	RNA metabolism OR transcription;other metabolic processes	other cell component	nucleic acid binding activity;other molecular function	Pf00575, Pf00773, Pf08206, Pf17876		A0A2W7BD48	rnr				0	0	26.9	34.7	526.3	280.6	352.9		328.7	240.5	175.6		28.3	37	55.7	107.4				19.4	80.2	29.2
FALSE	High	Master Protein	A0A651EL27	Carbon dioxide concentrating mechanism protein CcmM OS=Leptolyngbya sp. DLM2.Bin15 OX=2480212 GN=EA367_15470 PE=4 SV=1	0	FALSE	23.273	11	7	7	47	7	671	73.1	8.06	61.29	7						A0A651EL27					0	0	53.2	45.1	536.1	225.3	99.9	164.6	173.9	145.2	127.3	135	60.9	27.9	79.5	122.1	17.4	14	25.9	24.5	129.3	40.5
FALSE	High	Master Protein	A0A533P659	Phosphoglycerate kinase OS=Hormoscilla sp. GUM202 OX=2480853 GN=pgk PE=3 SV=1	0	FALSE	23.234	9	3	3	73	1	400	42.1	5.3	169.9	3	other metabolic processes	other cell component	kinase activity;other molecular function			A0A533P659	pgk				0	0	46	45.9	545.7	184.9	100.4	157.1	354.6	212.8	153.1	204.9	56.4	40.8	39.7	44.3	5.6	7.8	13	20.5	59.4	17.2
FALSE	High	Master Protein	A0A2P8WAP7	50S ribosomal protein L2 OS=filamentous cyanobacterium CCT1 OX=2107702 GN=rplB PE=3 SV=1	0	FALSE	23.141	28	5	5	54	5	287	31.6	10.89	99.64	5	protein metabolism;other metabolic processes	translational apparatus	nucleic acid binding activity;other molecular function	Pf00181, Pf03947		A0A2P8WAP7	rplB				0	0	47.4	59.7	436.8	179.9	167.7	195.5	304.9	232.7	143	207	80.3	43.2	35	52.4	10.9	8.6	13	14	57.9	20.1
FALSE	High	Master Protein	A0A2T2VYB0	Fe(3+) ABC transporter substrate-binding protein OS=filamentous cyanobacterium CCP3 OX=2107704 GN=C8255_26070 PE=3 SV=1	0	FALSE	23.091	21	4	4	7	4	353	38.2	5.03	11.32	4			other molecular function	Pf13343		A0A2T2VYB0					0	0	13	10	433.8	218.5	194.1	128.4	343.2	270.4	186.6	100.8	26.8	36.7	44.7	64.9		12.2	4.2	14.6	120.4	34.8
FALSE	High	Master Protein	A0A651E2B8	Flotillin family protein OS=Leptolyngbya sp. DLM2.Bin15 OX=2480212 GN=EA367_03180 PE=4 SV=1	0	FALSE	22.969	15	5	5	9	5	417	45.2	5.4	17.7	5		other membranes				A0A651E2B8					0	0	46.9	44.6	608.2	258.5	93.6	158.6	166.4	142.3	115.2	113.8	57	26.8	66	94.5	15.7	15.1	31.3	29.6	117.2	41.5
FALSE	High	Master Protein	A0A651E1Q7	Glucose-1-phosphate adenylyltransferase OS=Leptolyngbya sp. DLM2.Bin15 OX=2480212 GN=EA367_12410 PE=4 SV=1	0	FALSE	22.877	17	5	5	19	4	429	48.1	6.71	45.54	5	other metabolic processes		other molecular function			A0A651E1Q7					0	1	24.5	44.5	603.5	254.5	130.9	117.4	182.5	139.3	116.9	142.7	43.8	24.8	81.5	124.6	17.8	11.9	22.4	22.5	117.8	35.2
FALSE	High	Master Protein	A0A1D9G176	Photosystem I reaction center subunit II OS=Moorea producens JHB OX=1454205 GN=BJP36_17075 PE=3 SV=1	0	FALSE	22.862	39	5	5	114	1	141	15.6	5.58	185.48	5	other metabolic processes	other membranes		Pf02531		A0A1D9G176					0	0
FALSE	High	Master Protein	A0A2P8W9W1	ATP synthase subunit delta OS=filamentous cyanobacterium CCT1 OX=2107702 GN=atpH PE=3 SV=1	0	FALSE	22.845	23	3	4	29	2	185	19.8	4.74	63.74	3	other metabolic processes;transport	other membranes	transporter activity	Pf00213		A0A2P8W9W1	atpH				0	1	52.9	42.1	500.9	210	126.3	214.9	273.2	215.8	173.7	172.2	70.8	37	37.7	50	8.1	8.8	10.8	12.7	66.4	21.5
FALSE	High	Master Protein	A0A651E0F3	RNA-binding protein OS=Leptolyngbya sp. DLM2.Bin15 OX=2480212 GN=EA367_01750 PE=4 SV=1	0	FALSE	22.76	29	2	2	14	2	95	10.6	4.94	31.98	2			nucleic acid binding activity			A0A651E0F3					0	0	6.2	23.7	631.2	374.9	164.9	86.3	228.9	206.9	99.7	125.9	14.3	29.6	59.4	119.2	3.5	5.4	7.5	7.2	78.4	31.5
FALSE	High	Master Protein	A0A651DTW4	Peptidylprolyl isomerase OS=Leptolyngbya sp. DLM2.Bin15 OX=2480212 GN=EA367_09100 PE=4 SV=1	0	FALSE	22.734	21	6	6	31	6	379	41.2	4.79	31.52	6	protein metabolism;other metabolic processes	other cell component	other molecular function			A0A651DTW4					0	0	37	30.9	698.3	290.3	112.8	137.8	184.6	132.7	129.1	112.2	51.4	26.7	58.4	91.4	10.6	9.6	15	20	115.5	36.3
FALSE	High	Master Protein	A0A2T2VZ05	Uncharacterized protein OS=filamentous cyanobacterium CCP3 OX=2107704 GN=C8255_23960 PE=4 SV=1	0	FALSE	22.68	14	5	6	56	4	398	42.7	8.66	91.95	5						A0A2T2VZ05					0	1	64.2	61.8	444.8	167.5	112.6	203.3	264.5	233.4	178.6	191	89.3	43.8	44	51.1	10.4	11.4	16.1	11.5	65.9	20.9
FALSE	High	Master Protein	A0A5Q4E4Y5	Probable cytosol aminopeptidase OS=Leptolyngbya sp. DLM2.Bin27 OX=2480213 GN=pepA PE=3 SV=1	0	FALSE	22.65	12	5	5	54	2	491	50.9	5.21	69.52	5	protein metabolism	other cell component	other molecular function			A0A5Q4E4Y5	pepA				0	3	55.9	61.6	565.5	198.3	112.5	206.5	209.5	165.3	121.9	186.8	73	32.8	50.4	59	9.8	12.8	21	23.4	73.1	27.1
FALSE	High	Master Protein	A0A651E436	Phage tail sheath family protein OS=Leptolyngbya sp. DLM2.Bin15 OX=2480212 GN=EA367_00195 PE=3 SV=1	0	FALSE	22.575	13	4	4	29	3	534	58.9	5.59	64.12	4						A0A651E436					0	1	42	33.7	754.7	288	94.9	135.1	121.8	108.6	69.5	59.4	43.9	24.4	77.8	95.7	5.8	14.1	27.1	27	146.6	55.5
FALSE	High	Master Protein	A0A6I5R3Y8	Cytochrome b6 OS=Leptolyngbya sp. SIO1E4 OX=2607768 GN=F6J95_26210 PE=4 SV=1	0	FALSE	22.528	18	3	4	31	1	222	24.9	9.35	57.98	3						A0A6I5R3Y8	petB				0	0	45.2	106.5	493.4	161.7	85.1	167	307.5	216.4	159.5	204.8	96.1	37.8	35.4	46.2	17.2	12.8	18.4	13.2	51.2	18.2
FALSE	High	Master Protein	A0A2T2W7Y1	S9 family peptidase OS=filamentous cyanobacterium CCP3 OX=2107704 GN=C8255_07800 PE=3 SV=1	0	FALSE	22.526	11	5	5	16	1	686	76.2	4.82	16.07	5	protein metabolism		other molecular function	Pf00326, Pf02897		A0A2T2W7Y1					0	0	46.1	45.5	593.7	184.1	91.8	165.2	269.8	240.3	156.3	165.7	76.4	34.5	42.9	58.8		7	15.3	14.7	76.3	19.6
FALSE	High	Master Protein	A0A651ED20	F0F1 ATP synthase subunit B OS=Leptolyngbya sp. DLM2.Bin15 OX=2480212 GN=EA367_09230 PE=3 SV=1	0	FALSE	22.418	20	3	4	48	3	186	20.6	5.2	108.68	3	other metabolic processes;transport	other membranes	transporter activity			A0A651ED20					0	0	46.3	38.6	654.2	255.1	72.5	147.8	185.5	136.1	109.5	141.8	54.1	21.6	80.3	104.9	9.5	9.2	10.8	33.1	105.2	33.5
FALSE	High	Master Protein	A0A651ECU8	AAA family ATPase OS=Leptolyngbya sp. DLM2.Bin15 OX=2480212 GN=EA367_09890 PE=4 SV=1	0	FALSE	22.365	10	3	3	4	2	502	56.6	6.84	10.82	3			other molecular function			A0A651ECU8					0	0	25.5	40.7	684.7	254.3	76.4	132.5	220.3	146.7	132.4	130.8	53.1	20	61.3	94.4	14.2	11.5	22.6	12.1	124.2	32.9
FALSE	High	Master Protein	A0A2W4YQV0	POTRA domain-containing protein OS=Leptolyngbya antarctica OX=268115 GN=DCF17_02300 PE=4 SV=1	0	FALSE	22.182	9	6	6	22	2	788	83.6	4.36	37.4	6		other membranes		Pf01103, Pf07244, Pf08479		A0A2W4YQV0					0	0	28.1	31.4	522.3	219.5	142.4	166.8	295.7	232.1	210.5	183.1	67.1	43.8	31.1	50.8	6.9	8.8	5.8		60.5	19
FALSE	High	Master Protein	A0A651EFU9	Prohibitin family protein OS=Leptolyngbya sp. DLM2.Bin15 OX=2480212 GN=EA367_05435 PE=3 SV=1	0	FALSE	22.18	24	6	6	30	4	270	29.9	6.32	27.6	6		other membranes				A0A651EFU9					0	2	38.8	49.6	598.1	250.2	87.6	145.6	211.5	139.5	133.7	147.5	66.3	27.7	69.4	90.5	17.2	14.4	26.1	25	98.4	33.6
FALSE	High	Master Protein	A0A3S1CIN5	ATP synthase subunit alpha OS=Calothrix desertica PCC 7102 OX=232991 GN=atpA PE=3 SV=1	0	FALSE	22.111	5	2	3	37	1	504	53.9	5.21	76.77	2	other metabolic processes;transport	other membranes	transporter activity;other molecular function	Pf00006, Pf00306, Pf02874		A0A3S1CIN5	atpA				0	0	70	131.6	215.6	110.9	92.5	130.6	160.7	201.8	288.2	356.8	153.6	69.3	72.7	72.4	27.1	24.1	45.1	19.9	48.5	14.8
FALSE	High	Master Protein	A0A2P8W4I4	FAD-dependent oxidoreductase OS=filamentous cyanobacterium CCT1 OX=2107702 GN=C7293_13195 PE=4 SV=1	0	FALSE	22.073	10	7	7	41	3	699	77.9	4.73	71.84	7	other metabolic processes		other molecular function	Pf12831		A0A2P8W4I4					0	4	40.2	44.5	420.1	155.9	146.8	190.3	258.8	251.3	182.5	145.6	76.6	49.2	47.6	73.5	11.2	15.8	22.3	15.9	85.8	21.3
FALSE	High	Master Protein	A0A651E596	Competence protein ComFB OS=Leptolyngbya sp. DLM2.Bin15 OX=2480212 GN=EA367_06635 PE=4 SV=1	0	FALSE	21.984	22	3	3	11	2	187	20.8	4.48	14.63	3						A0A651E596					0	0	41.5		681	336.9	93.7	146.8	193.8	154.7	179.8	54	15	7.3	60.6	87.4	7.1	8.5	15.7	35.8	114.4	31.8
FALSE	High	Master Protein	A0A1U7J0P9	Glucose-6-phosphate isomerase OS=Phormidium tenue NIES-30 OX=549789 GN=pgi PE=3 SV=1	0	FALSE	21.921	10	4	4	25	2	529	57.5	5.39	45.54	4	other metabolic processes	other cell component	other molecular function	Pf00342		A0A1U7J0P9	pgi				0	2	17.7	32.3	535	161.7	113.1	200.2	247	174.3	208.8	209.8	77.9	55.7	45.2	78.8	6.6	7.1	10.3	6.5	74.6	25
FALSE	High	Master Protein	B4XAV8	C-phycocyanin alpha subunit (Fragment) OS=Microcystis aeruginosa 1B5 OX=474416 GN=cpcA PE=3 SV=1	0	FALSE	21.815	26	3	3	551	1	93	10.1	9.7	1653.14	3	protein metabolism;other metabolic processes	other membranes		Pf00502		B4XAV8	cpcA				0	0	73.6		601.1	276.2	36	283.6	307.3	304.5	165		17.3	44.1	48.9	75.6		4.1	9.7	6.6	82.9	15.9
FALSE	High	Master Protein	A0A5Q4EBC8	MSMEG_0572 family nitrogen starvation response protein OS=Leptolyngbya sp. DLM2.Bin27 OX=2480213 GN=EA368_04925 PE=4 SV=1	0	FALSE	21.786	26	3	4	53	1	160	17.6	5.76	69.39	3						A0A5Q4EBC8					0	2	46.7	93.7	456.5	133.7	84.1	139	290.8	212.5	181.7	230.4	79.1	39.5	48	53.9	9	7.7	19.9	8.8	65.4	24.3
FALSE	High	Master Protein	A0A2T2W4R4	Uncharacterized protein OS=filamentous cyanobacterium CCP3 OX=2107704 GN=C8255_13740 PE=4 SV=1	0	FALSE	21.786	23	4	4	67	4	229	24.5	9.04	76.3	4						A0A2T2W4R4					0	0	45.9	58.1	402.9	138.1	138.8	181.8	280.6	253.2	175.4	191.4	98.1	55.7	47.5	57.5	16.6	12.8	16.1	19.5	72.7	21.1
FALSE	High	Master Protein	K9S5G7	Photosystem II protein D1 OS=Geitlerinema sp. PCC 7407 OX=1173025 GN=psbA PE=3 SV=1	0	FALSE	21.675	11	4	4	74	1	360	39.6	5.82	141.6	4	protein metabolism;other metabolic processes;stress response	other membranes	other molecular function	Pf00124		gei:GEI7407_0907; K9S5G7	psbA				0	0	29.1	18	695.5	300.3	116.8	148.9	181	149.8	144.9	128	48.2	20.2	63.8	127.3	9.8	8.7	10.5	10.1	103.6	19.4
FALSE	High	Master Protein	A0A2T2VYN0	Uncharacterized protein OS=filamentous cyanobacterium CCP3 OX=2107704 GN=C8255_24640 PE=4 SV=1	0	FALSE	21.512	9	4	4	13	4	608	68	6.1	18.59	4		other membranes		Pf05990		A0A2T2VYN0					0	0	21	38.4	415.5	153.7	122.1	134	329.2	220.7	136.3	181.2	48.5	45.3	76.8	93.2	11.4	16.7	28	13.1	79.2	22
FALSE	High	Master Protein	A0A2T2WBL5	Threonine--tRNA ligase OS=filamentous cyanobacterium CCP3 OX=2107704 GN=thrS PE=3 SV=1	0	FALSE	21.493	10	4	4	23	3	607	69	5.5	51.74	4	protein metabolism;RNA metabolism OR transcription;other metabolic processes	other cell component	nucleic acid binding activity;other molecular function	Pf00587, Pf03129, Pf07973		A0A2T2WBL5	thrS				0	1	33.7	36.7	534.5	206.7	164.1	108.3	293.2	232.3	179.8	207.4	46.4	44.9	44	47.6	5.9	4.6	9.3	11.8	79.4	24.5
FALSE	High	Master Protein	A0A651DQ97	Uncharacterized protein OS=Leptolyngbya sp. DLM2.Bin15 OX=2480212 GN=EA367_15660 PE=4 SV=1	0	FALSE	21.468	11	6	6	30	6	760	81.1	4.42	54.26	6		other membranes				A0A651DQ97					0	0	45.8	38.6	613.9	251.1	92.2	151.3	184.4	127.3	115.5	106.2	55.4	25.5	78.3	109.6	18.7	14.3	25.7	34.7	121.8	39.1
FALSE	High	Master Protein	A0A2P8VTQ6	Dihydroxy-acid dehydratase OS=filamentous cyanobacterium CCT1 OX=2107702 GN=ilvD PE=3 SV=1	0	FALSE	21.468	10	5	5	10	5	631	67.7	5.4	17.56	5	other metabolic processes		other molecular function	Pf00920		A0A2P8VTQ6	ilvD				0	0	47.2	50.7	459.5	163.5	123.3	165.1	305.3	216.6	176.7	217.8	90.3	43.5	44.4	52.4	8.4	9	13.3	11.8	68.8	18.8
FALSE	High	Master Protein	A0A2P8W2H9	Epimerase OS=filamentous cyanobacterium CCT1 OX=2107702 GN=C7293_13555 PE=4 SV=1	0	FALSE	21.413	23	3	3	35	3	229	24.6	6.04	60.59	3				Pf13460		A0A2P8W2H9					0	0	56	63.9	412.6	171.9	162.4	188.5	221.1	243.5	160.7	153.5	96.6	52.7	48.8	61.4	9.5	15.3	21.9	18.6	78.8	27.2
FALSE	High	Master Protein	A0A651DN27	50S ribosomal protein L4 OS=Leptolyngbya sp. DLM2.Bin15 OX=2480212 GN=EA367_19765 PE=3 SV=1	0	FALSE	21.358	25	4	4	17	3	210	23.4	10.3	36.71	4	protein metabolism;other metabolic processes	translational apparatus	other molecular function			A0A651DN27					0	0	19.8	37.1	678.8	300.1	89.5	117.7	213.6	139.5	108.5	146.6	46.9	20.7	76.2	121.1	9.9	7.6	14	6.5	103.3	32
FALSE	High	Master Protein	A0A1U7J6H2	Peptidylprolyl isomerase OS=Phormidium tenue NIES-30 OX=549789 GN=NIES30_10470 PE=4 SV=1	0	FALSE	21.257	17	5	5	42	2	376	41.1	4.94	22.15	5	protein metabolism;other metabolic processes	other cell component	other molecular function	Pf00160		A0A1U7J6H2					0	3	41.9	45	498.1	188.1	104.6	172.6	325.2	245	160.4	212.1	55.1	46.2	38.3	44.1	6.8	7.3	10.6	15.4	67.9	19
FALSE	High	Master Protein	A0A2T2W422	Phosphoenolpyruvate synthase OS=filamentous cyanobacterium CCP3 OX=2107704 GN=C8255_14905 PE=3 SV=1	0	FALSE	21.093	8	6	6	43	1	830	91.4	5.06	52	6	other metabolic processes		kinase activity;other molecular function	Pf00391, Pf01326, Pf02896		A0A2T2W422					0	0	76.9	73.1	642.1	212	96.9	270.1	203.9	200.9	105.5	122.1	57	24	24.2	25.1	5.8	8	11.2	16.7	95.9	31
FALSE	High	Master Protein	A0A2P8W3J6	VWFA domain-containing protein OS=filamentous cyanobacterium CCT1 OX=2107702 GN=C7293_11915 PE=4 SV=1	0	FALSE	21.077	7	2	2	4	1	570	62.4	4.56	9.84	2				Pf00092, Pf13531		A0A2P8W3J6					0	0	38.9		314.8	274.5	386.5		210.1	508.5	223.3	116.9		36	33.7	83.8				11.9	37.1
FALSE	High	Master Protein	A0A2P8W4X9	Glutamate-1-semialdehyde 2,1-aminomutase OS=filamentous cyanobacterium CCT1 OX=2107702 GN=hemL PE=3 SV=1	0	FALSE	21.045	20	5	5	33	2	433	45.9	5.55	45.42	5	other metabolic processes	other cell component	other molecular function	Pf00202		A0A2P8W4X9	hemL				0	2	37.7	40.8	461.3	167.3	124.6	167.3	324.8	206.2	157.9	244	93.3	48.2	46.5	61.8	10.3	12	8.1	15.1	65.6	18
FALSE	High	Master Protein	A0A401ILB6	Phycocyanin subunit alpha OS=Aphanothece sacrum FPU1 OX=1920663 GN=AsFPU1_3466 PE=3 SV=1	0	FALSE	20.976	30	4	4	167	1	162	17.4	6.11	152.24	4	protein metabolism;other metabolic processes	other membranes		Pf00502		A0A401ILB6					0	0	16.9	37.2	523.5	304.4	193.2	175.2	151.3	199	133.7	82.7	16	36.4	66.1	139	5	4.6	4.1	18.8	87.6	59.4
FALSE	High	Master Protein	A0A5Q4E3W6	PSI-F OS=Leptolyngbya sp. DLM2.Bin27 OX=2480213 GN=EA368_12795 PE=3 SV=1	0	FALSE	20.945	15	3	3	173	1	166	17.7	5.96	262.15	3	other metabolic processes	other membranes				A0A5Q4E3W6					0	1	16.8	22.1	423.4	207.7	262.2	124.5	269.6	251.9	249.9	144	69.2	57.7	24.3	65.1	5.5	5.7	7.2	9.3	73	23.5
FALSE	High	Master Protein	A0A2P8W486	D-3-phosphoglycerate dehydrogenase OS=filamentous cyanobacterium CCT1 OX=2107702 GN=C7293_10955 PE=3 SV=1	0	FALSE	20.902	13	6	6	24	6	526	56.3	5.38	34.83	6	other metabolic processes		other molecular function	Pf00389, Pf01842, Pf02826		A0A2P8W486					0	0	37.2	47.9	506.5	177.9	104.5	148.8	313.2	210.6	155.1	211.5	83.5	42.3	47.9	59.8	9.2	13.6	16.6	16.8	68.9	18.8
FALSE	High	Master Protein	A0A2A2TKX0	D-fructose 1,6-bisphosphatase class 2/sedoheptulose 1,7-bisphosphatase OS=Calothrix elsteri CCALA 953 OX=987040 GN=glpX PE=3 SV=1	0	FALSE	20.705	16	5	6	84	1	345	37.1	5.22	133.16	5	other metabolic processes		other molecular function	Pf03320		A0A2A2TKX0	glpX				0	0		36	463.2	242.4		233.2	553.3	419.4	226.2				50.7	60.9	11.7	16	23.3			19.2
FALSE	High	Master Protein	A0A2P8W8U9	4-hydroxy-tetrahydrodipicolinate synthase OS=filamentous cyanobacterium CCT1 OX=2107702 GN=dapA PE=3 SV=1	0	FALSE	20.647	19	4	4	11	4	301	31.9	5.15	26.93	4	other metabolic processes	other cell component	other molecular function	Pf00701		A0A2P8W8U9	dapA				0	0	52.2	59.1	471.9	186.9	116.2	155.2	271.9	226.4	170.8	184.1	85.3	44.4	46.1	55.2	11.5	12	20.3	17.8	75.8	22.5
FALSE	High	Master Protein	A0A2P8VLS4	Cyanate hydratase OS=filamentous cyanobacterium CCT1 OX=2107702 GN=cynS PE=3 SV=1	0	FALSE	20.606	40	4	4	25	4	147	16.2	4.96	48.6	4	other metabolic processes		nucleic acid binding activity;other molecular function	Pf02560		A0A2P8VLS4	cynS				0	0	60	92.5	461.4	128.2	143.1	99.7	334.4	159.4	151.7	213.6	87.5	43.5	55.6	61.4	19.7	12.5	16.3	16.4	54.8	15.9
FALSE	High	Master Protein	A0A0G8AVK0	Phycocyanin OS=Candidatus Synechococcus spongiarum 15L OX=1608419 GN=TQ37_04915 PE=3 SV=1	0	FALSE	20.592	24	2	2	97	1	162	17.4	5.5	225.08	2	protein metabolism;other metabolic processes	other membranes		Pf00502		A0A0G8AVK0					0	0		32.7	522.2	356	293.6	243.8	198.7	332.3	94.2				39.6	152.1					54.9
FALSE	High	Master Protein	A0A5Q4E7G0	Amino acid ABC transporter substrate-binding protein OS=Leptolyngbya sp. DLM2.Bin27 OX=2480213 GN=EA368_08820 PE=3 SV=1	0	FALSE	20.536	13	3	3	59	1	351	37.2	4.27	71.34	3						A0A5Q4E7G0					0	0	22.2	46.8	378.8	193.6	282.1	129.9	268.8	334.2	86.7	159.8		64.1	58.6	85.7	4.5	3.4		13.9	55.7	31.7
FALSE	High	Master Protein	A0A651EBJ0	ABC transporter ATP-binding protein OS=Leptolyngbya sp. DLM2.Bin15 OX=2480212 GN=EA367_01315 PE=4 SV=1	0	FALSE	20.243	11	3	3	23	3	361	39.9	7.69	46.85	3	transport	plasma membrane;other membranes	transporter activity;other molecular function			A0A651EBJ0					0	0	27	39.1	656.7	341.6	122.5	163.2	139.5	114.8	131.2	99.6	34.4	19.6	50.1	96.8	11	8.8	18.2	21.6	169.3	41.3
FALSE	High	Master Protein	A0A2T2W8I5	Transketolase OS=filamentous cyanobacterium CCP3 OX=2107704 GN=C8255_06585 PE=4 SV=1	0	FALSE	20.19	10	4	4	18	1	734	78.1	5.47	36.05	4	other metabolic processes		other molecular function	Pf03894, Pf09364		A0A2T2W8I5					0	0	11.4	30.2	445.4	200	196.4	139.5	394.7	210.6	137.7	198.4	38	48.8	48.3	58.3	3.4	5.4	3.8	15.3	59	26.4
FALSE	High	Master Protein	A0A2W4YEM1	UDP-glucose 6-dehydrogenase OS=Leptolyngbya antarctica OX=268115 GN=DCF17_00590 PE=3 SV=1	0	FALSE	20.057	11	4	4	14	3	462	49.8	5.44	21.84	4	other metabolic processes		other molecular function	Pf00984, Pf03720, Pf03721		A0A2W4YEM1					0	1	21.3	42.1	438.5	158.8	98.9	152	378.3	249	173.7	280.5	92.8	47.2	55.3	52.3	7.2	8.4	7.1	9.5	59.1	11.8
FALSE	High	Master Protein	A0A6B3P711	Photosystem I reaction center subunit II OS=Okeania sp. SIO1F9 OX=2607813 GN=F6K60_18975 PE=3 SV=1	0	FALSE	19.937	30	4	4	83	1	142	15.8	7.18	100.96	4	other metabolic processes	other membranes				A0A6B3P711					0	0	33.3	21	541.9	240.6	132.9	175.2	244.1	172.3	167	174.6	73.7	41.5	40.4	66.9	10.4	9.9	15.1	14.1	100.3	31.9
FALSE	High	Master Protein	A0A651E2A2	Porin OS=Leptolyngbya sp. DLM2.Bin15 OX=2480212 GN=EA367_01025 PE=3 SV=1	0	FALSE	19.915	11	6	6	57	5	625	66.4	4.36	115.31	6	transport	other membranes	transporter activity			A0A651E2A2					0	1	48.8	43.8	592	188.2	96.2	203.5	227.8	156.3	100.3	123	60.3	26.8	65.5	99.8	13.3	11	19.2	24.5	128	40.3
FALSE	High	Master Protein	A0A2T2RWS4	Photosystem I iron-sulfur center OS=Cyanobacteria bacterium SW_9_47_5 OX=1919145 GN=psaC PE=3 SV=1	0	FALSE	19.9	58	4	5	76	2	81	8.9	5.95	143.1	4	other metabolic processes	other membranes	other molecular function	Pf12838		A0A2T2RWS4	psaC				0	0	40.1	32.1	842.8	257.5	122.1	274.5	209.8	198.9	133.5	63.9	30.2	11.6	34	37.2				5	50.3	16.9
FALSE	High	Master Protein	A0A5Q4E7I9	ABC transporter ATP-binding protein OS=Leptolyngbya sp. DLM2.Bin27 OX=2480213 GN=EA368_08905 PE=4 SV=1	0	FALSE	19.767	13	3	3	11	1	355	39	7.3	16.63	3			other molecular function			A0A5Q4E7I9					0	0	15.1	61.1	526.3	219.3	238.4	175.2	254.7	191.1	150.3	141.5	43.3	40.3	44.1	28.6			7.3	18	73.5	29
FALSE	High	Master Protein	A0A2T2W6U1	FAD-dependent oxidoreductase OS=filamentous cyanobacterium CCP3 OX=2107704 GN=C8255_09805 PE=4 SV=1	0	FALSE	19.754	9	5	5	36	1	699	77.8	4.78	77.94	5	other metabolic processes		other molecular function	Pf12831		A0A2T2W6U1					0	0	37	77.8	407.3	148.8	85.7	164.3	259.5	242.5	156.4	171.8	96.1	44.9	57.9	66.7	15.7	22.5	45.1	13.6	79.2	29.4
FALSE	High	Master Protein	A0A2T2W337	Uncharacterized protein OS=filamentous cyanobacterium CCP3 OX=2107704 GN=C8255_16790 PE=4 SV=1	0	FALSE	19.744	18	4	4	66	1	199	20.3	9.99	72.15	4						A0A2T2W337					0	0	27.1	24.8	640.2	232.8	119.3	167.6	279.9	237.6	231.2	161.8	48.1	30.8	27	52.1	5.1	8.2	6.1	3.4	46.5	9
FALSE	High	Master Protein	A0A2T2W785	DUF4090 domain-containing protein OS=filamentous cyanobacterium CCP3 OX=2107704 GN=C8255_09370 PE=4 SV=1	0	FALSE	19.733	42	2	4	31	2	95	10.1	7.42	38.18	2				Pf13319		A0A2T2W785					0	0	46.8	53.4	445.6	189.1	112.9	169.5	248.8	228.8	172	179.4	72.8	49.2	63.4	57.8	10.5	14.1	16.9	22.9	70.6	27.4
FALSE	High	Master Protein	A0A651DP22	Phycobilisome rod-core linker polypeptide CpcG OS=Leptolyngbya sp. DLM2.Bin15 OX=2480212 GN=EA367_17935 PE=4 SV=1	0	FALSE	19.662	23	5	6	38	5	250	28.5	6.8	52.98	5	other metabolic processes	other membranes				A0A651DP22					0	0	51	33.3	636.7	292.7	109.3	168.9	149.6	147.3	140.3	92.2	57.5	27.1	62.4	91.3	9.6	11.6	18.5	21.9	138.4	40.6
FALSE	High	Master Protein	A0A2T2WA24	Beta sliding clamp OS=filamentous cyanobacterium CCP3 OX=2107704 GN=C8255_04885 PE=3 SV=1	0	FALSE	19.66	14	4	4	21	4	376	40.6	4.68	43.14	4	DNA metabolism;other metabolic processes	other cell component	nucleic acid binding activity;other molecular function	Pf00712, Pf02767, Pf02768		A0A2T2WA24					0	0	37.6	36.2	551.7	172.1	138.2	131.3	281.4	189.3	175.6	212.7	88.4	49.3	37.4	59.8	7.1	9.8	17	15.1	75.6	22.1
FALSE	High	Master Protein	A0A1C0V0K4	Probable cytosol aminopeptidase OS=Nostoc sp. MBR 210 OX=1881015 GN=pepA PE=3 SV=1	0	FALSE	19.623	10	4	4	49	1	492	51.8	5.17	71.68	4	protein metabolism	other cell component	other molecular function	Pf00883, Pf02789		A0A1C0V0K4	pepA				0	0	16.7	15.4	688.9	301.3	120.2	116.8	206.9	149.2	145.6	132.1	50.6	30.4	60.1	103.4	12.4	11.9		8.5	97.1	38.6
FALSE	High	Master Protein	A0A353QSL8	Molecular chaperone GroEL (Fragment) OS=Cyanobacteria bacterium UBA9971 OX=2055776 GN=groEL PE=3 SV=1	0	FALSE	19.6	11	3	3	48	1	255	26.9	4.94	86.2	3			other molecular function	Pf00118		A0A353QSL8	groEL				0	0	72.8	149.3	197.9	138.9	67.8	106.9	201.8	176.5	313	347.9	180	62.4	54.5	49.7	34.2	24.9	46.8	52.1	52.5	14.6
FALSE	High	Master Protein	A0A2W6ZUH5	Phycobilisome rod-core linker polypeptide CpcG OS=Leptolyngbya sp. OX=47254 GN=DCF32_08010 PE=3 SV=1	0	FALSE	19.589	22	5	5	93	1	252	28.3	5.34	159.41	5	other metabolic processes	other membranes		Pf00427		A0A2W6ZUH5					0	0	45.8	38.4	600.3	199.9	156.6	26.8	295.4	313.8	213.1	181.8	89.9	53.2	4.8	6.3	6.6	1.1	7.4	19.1	73.8	17.9
FALSE	High	Master Protein	A0A6H2NM73	Preprotein translocase subunit SecA OS=Leptolyngbya sp. LCM1.Bin17 OX=2480211 GN=secA PE=4 SV=1	0	FALSE	19.533	6	5	5	15	2	929	105	5.17	30.16	5						A0A6H2NM73	secA				0	3	41	37.2	480.1	164.7	113.6	164.6	327.9	192.1	173.3	221.2	91.6	50.9	42.3	62.7	6.4	7.8	12.5	14.2	79.8	20.3
FALSE	High	Master Protein	A0A651EM26	Type II secretion system F family protein OS=Leptolyngbya sp. DLM2.Bin15 OX=2480212 GN=EA367_13300 PE=3 SV=1	0	FALSE	19.408	13	4	4	26	2	407	44.6	7.12	41.21	4		plasma membrane;other membranes				A0A651EM26					0	2	24.6	35.5	580.7	264	153	135.5	245.5	188.8	166.8	153.8	31.3	32.9	55.1	80.9	4.8	4.3	10.2	16.9	93.6	25.2
FALSE	High	Master Protein	A0A6G9S9S0	Catalase/peroxidase HPI OS=Tolypothrix sp. PCC 7910 OX=2099387 GN=katG PE=4 SV=1	0	FALSE	19.324	9	4	5	53	1	731	80.4	5.43	81.61	4	other metabolic processes		other molecular function			A0A6G9S9S0	katG				0	0	78		327.2		1578.1		200.4	156.7			59.6
FALSE	High	Master Protein	A0A2P8VXC7	RNA-binding protein OS=filamentous cyanobacterium CCT1 OX=2107702 GN=C7293_21115 PE=4 SV=1	0	FALSE	19.23	47	3	3	31	3	136	14.4	4.86	37.95	3			nucleic acid binding activity	Pf00076		A0A2P8VXC7					0	0	56.2	91.2	333.3	159.4	111.3	129.9	278.9	208.9	181	202.9	109.6	55.3	59.2	55.3	21.5	23.7	30.4	33.6	67.4	20.2
FALSE	High	Master Protein	A0A651EE00	ABC transporter substrate-binding protein (Fragment) OS=Leptolyngbya sp. DLM2.Bin15 OX=2480212 GN=EA367_00345 PE=4 SV=1	0	FALSE	19.222	16	3	3	7	3	354	39.2	4.39	15.26	3		other membranes				A0A651EE00					0	0	13	29.4	675.6	483.8	279.1	91	120	126.5	61.7	79.2	1.8	21.2	38.8	84.2		1.6	3.1	25.8	123.2	60.8
FALSE	High	Master Protein	V9NEL9	DNA-directed RNA polymerase (Fragment) OS=Leptolyngbya sp. CY-013 OX=1346528 GN=rpoB PE=3 SV=1	0	FALSE	19.176	28	5	5	8	1	281	31	5.12	15.79	5	RNA metabolism OR transcription;other metabolic processes		nucleic acid binding activity;other molecular function	Pf00562, Pf04565, Pf10385		V9NEL9	rpoB				0	0	52.3	64.9	577.6	218.8	85.3	144.1	197.9	148	103	124.3	52.8	28.7	85.6	99.7	16.5	14.9	28	37.4	108.1	37.6
FALSE	High	Master Protein	A0A2T2VXY8	30S ribosomal protein S2 OS=filamentous cyanobacterium CCP3 OX=2107704 GN=rpsB PE=3 SV=1	0	FALSE	19.17	20	5	6	52	4	259	29	5.19	89.28	5	protein metabolism;other metabolic processes	translational apparatus	other molecular function	Pf00318		A0A2T2VXY8	rpsB				0	1	45.4	53.1	436.3	155.9	104.8	174	312.6	225.8	159.3	213.4	88.3	42.6	46.9	54.8	11.6	13.4	21.9	18.8	68	20.8
FALSE	High	Master Protein	A0A2T2VYN9	Thioredoxin-dependent thiol peroxidase OS=filamentous cyanobacterium CCP3 OX=2107704 GN=C8255_24555 PE=4 SV=1	0	FALSE	19.144	29	3	3	17	1	154	17	5.39	30.42	3	other metabolic processes		other molecular function	Pf00578		A0A2T2VYN9					0	2	37.3	51.6	461.9	175.9	143.1	165.6	308	238.3	162.9	192.3	63.8	42.9	42.2	55.1	8.9	10.9	14.8	13.2	70.1	21.3
FALSE	High	Master Protein	A0A651DUB0	NAD(P)-dependent oxidoreductase OS=Leptolyngbya sp. DLM2.Bin15 OX=2480212 GN=EA367_08200 PE=4 SV=1	0	FALSE	19.132	13	4	4	4	4	436	47.3	5.03	5.42	4	other metabolic processes		other molecular function			A0A651DUB0					0	0	27.5	17.9	649.9	406.9	136.9	131	266.2	125.5	91.2	121.5	39.1	17	44.4	83.5	7.8	2.3	10.2	16.2	84.1	33.9
FALSE	High	Master Protein	A0A0U1Z5D8	Phycocyanin alpha chain (Fragment) OS=Leptolyngbya sp. PCC 9716 OX=1616873 GN=cpcA PE=3 SV=1	0	FALSE	19.12	25	2	2	471	1	105	11.3	8.85	1653.38	2	protein metabolism;other metabolic processes	other membranes		Pf00502		A0A0U1Z5D8	cpcA				0	0			808.9	380.4	113	237.2	201.1			168.6		30.3	90.9	115.9		15.8			125.2	72.6
FALSE	High	Master Protein	A0A651DUF1	NAD-dependent epimerase/dehydratase family protein OS=Leptolyngbya sp. DLM2.Bin15 OX=2480212 GN=EA367_08195 PE=4 SV=1	0	FALSE	19.106	22	7	7	14	7	370	41.7	5.25	14.44	7		other membranes	other molecular function			A0A651DUF1					0	0	25.8	31.2	692	282.2	123.8	180.7	191.4	171.4	128.6	126.8	50.7	27.3	40.5	73.5	8.3	7.7	9.6	12.4	103.2	27.8
FALSE	High	Master Protein	U7QKS8	C-phycocyanin beta chain OS=Lyngbya aestuarii BL J OX=1348334 GN=cpcB PE=3 SV=1	0	FALSE	19.083	13	1	3	77	1	143	15.1	6.61	230.75	1	protein metabolism;other metabolic processes	other membranes		Pf00502		U7QKS8	cpcB				0	0	28.5	44.3	467.7	253	196	189.7	217.9	197	141	172.6	75.2	33.4	43.5	67.3	10.2	8.2	14.3	17.6	85.7	30.6
FALSE	High	Master Protein	K9YR58	DNA-directed RNA polymerase subunit beta' OS=Dactylococcopsis salina PCC 8305 OX=13035 GN=rpoC2 PE=3 SV=1	0	FALSE	19.052	5	6	6	39	1	1289	141.5	4.91	51.22	6	RNA metabolism OR transcription;other metabolic processes		nucleic acid binding activity;other molecular function	Pf04983, Pf04998, Pf05000		dsl:Dacsa_0620; K9YR58	rpoC2				0	0	22.7	33.7	537.2	182.2	168.2	113.9	313.7	241.6	155.8	194.3	73.9	31.9	50	76	12.8	11.3	13.1	11.2	53.7	14.9
FALSE	High	Master Protein	K9VE97	Phycocyanin, beta subunit OS=Oscillatoria nigro-viridis PCC 7112 OX=179408 GN=Osc7112_2009 PE=3 SV=1	0	FALSE	18.962	40	4	6	82	3	172	18.1	5.31	117.31	4	protein metabolism;other metabolic processes	other membranes		Pf00502		K9VE97; oni:Osc7112_2009					0	0	29.2	31.2	475.9	286.4	159.8	213.5	183.8	202.8	131.2	136.6	62.6	24.2	52.4	83	9.6	9.1	14.6	20.9	113.5	37.9
FALSE	High	Master Protein	W6FV44	Chaperone protein DnaK OS=Nodularia spumigena CCY9414 OX=313624 GN=dnaK PE=2 SV=1	0	FALSE	18.945	11	4	4	13	1	615	66	4.93	12.36	4	other biological processes		other molecular function	Pf00012		W6FV44	dnaK				0	0	14.4	34		267.3	356.5	183.7	348.1	358.7	166.3	170.1	61	42.3	56.4	77.5	7.6	6.8	6.5	15.9	76.7	23.7
FALSE	High	Master Protein	A0A1U7JAB5	Chaperone protein DnaK OS=Phormidium tenue NIES-30 OX=549789 GN=dnaK PE=2 SV=1	0	FALSE	18.944	8	4	4	20	1	651	69.8	4.64	42.69	4	other biological processes		other molecular function	Pf00012		A0A1U7JAB5	dnaK				0	0	24.7	63.2	472.7	152.4	69	116	338.6	204.7	167.6	287.9	37.3	44.3	59.8	59.4	17.7	13.1	22.4	23	65.3	20.2
FALSE	High	Master Protein	A0A2P8VTF8	Uncharacterized protein (Fragment) OS=filamentous cyanobacterium CCT1 OX=2107702 GN=C7293_27030 PE=4 SV=1	0	FALSE	18.941	19	4	4	23	4	319	36	5.68	20.31	4		other membranes				A0A2P8VTF8					0	0	44.6	47.6	517.3	191.2	100.5	164.2	256.5	253.8	165.9	154.6	73.2	46.9	45	46.5	9.1	9.7	18.6	21.4	83.6	21.1
FALSE	High	Master Protein	A0A2P8W3S9	Glucose-6-phosphate 1-dehydrogenase OS=filamentous cyanobacterium CCT1 OX=2107702 GN=zwf PE=3 SV=1	0	FALSE	18.878	9	4	4	20	4	509	58.2	6.11	28.77	4	other metabolic processes		other molecular function	Pf00479, Pf02781		A0A2P8W3S9	zwf				0	0	26.8	41	535.1	190.8	123.9	172.5	298.1	353.7	193.3	168.8	20.7	32.1	28.5	30.9	6	2.8	12.2	13.1	57.8	17.8
FALSE	High	Master Protein	A0A1U7J6P9	Peptidase M15 family protein OS=Phormidium tenue NIES-30 OX=549789 GN=NIES30_09075 PE=4 SV=1	0	FALSE	18.701	9	4	4	54	2	515	56.6	7.55	101.15	4				Pf08291		A0A1U7J6P9					0	0	70.7	91.4	437.5	158.2	99.7	197.4	254.1	203.7	167.4	171.9	94.2	45.1	46.6	43.3	13.2	16.8	23.8	23.6	70.7	25.1
FALSE	High	Master Protein	A0A651E242	Phycobilisome 7.8 kDa linker polypeptide, allophycocyanin-associated, core OS=Leptolyngbya sp. DLM2.Bin15 OX=2480212 GN=EA367_12740 PE=3 SV=1	0	FALSE	18.701	64	4	5	257	1	67	7.8	10.43	360.96	4	other metabolic processes	other membranes				A0A651E242					0	4	60.3	52	600.8	236.6	95.1	219.6	182.2	166.7	127.7	113.7	60	26.1	58.9	85.1	10.7	11.2	18.7	19.8	95.3	34.7
FALSE	High	Master Protein	A0A1U7JB50	Peroxiredoxin OS=Phormidium tenue NIES-30 OX=549789 GN=NIES30_02695 PE=4 SV=1	0	FALSE	18.668	33	3	3	19	1	154	16.9	5.39	38.87	3	other metabolic processes;other biological processes		other molecular function	Pf00578		A0A1U7JB50					0	0	36.1	37.9	494.1	195.2	102	146.5	322.4	197.8	162.2	235.2	96.7	45.2	39.7	53.7	7.5	8.2	11.8	14.5	74	26.2
FALSE	High	Master Protein	A0A533P3B4	Phycocyanin subunit alpha OS=Hormoscilla sp. GUM202 OX=2480853 GN=cpcA PE=3 SV=1	0	FALSE	18.652	30	4	4	167	1	162	17.5	6.07	152.24	4	protein metabolism;other metabolic processes	other membranes				A0A533P3B4	cpcA				0	0	28.4	39.7	481.2	303.3	189.8	166.6	393.1	188.7	87.3	39.7	10.6	42.5	37.5	101	2.4		9.2	19.2	58.2	40.2
FALSE	High	Master Protein	A0A651DRY2	Dihydrolipoyl dehydrogenase OS=Leptolyngbya sp. DLM2.Bin15 OX=2480212 GN=lpdA PE=3 SV=1	0	FALSE	18.651	12	4	4	19	4	476	50.4	5.85	28.05	4	other metabolic processes;other biological processes		other molecular function			A0A651DRY2	lpdA				0	0	48.4	56.6	554.6	246.4	87.2	144.5	195.4	130.2	104.9	137.8	59.3	28.7	99.6	116.4	21.9	13.7	37.5	46.5	104.9	38
FALSE	High	Master Protein	A0A352X2S8	Geranylgeranyl reductase OS=Cyanobacteria bacterium UBA11367 OX=2055774 GN=chlP PE=3 SV=1	0	FALSE	18.643	16	5	5	33	2	407	44.6	8.4	60.71	5	other metabolic processes		other molecular function	Pf07992		A0A352X2S8	chlP				0	3	40.9	36.3	496.6	182.7	80.7	124.4	337.9	183.5	129.7	211.1	69.3	34.5	80.4	101.2	11	12.5	19.1	13.9	76.7	21.6
FALSE	High	Master Protein	A0A651E279	Cysteine synthase A OS=Leptolyngbya sp. DLM2.Bin15 OX=2480212 GN=cysK PE=4 SV=1	0	FALSE	18.635	20	4	4	8	3	319	33.7	5.19	8.23	4	other metabolic processes		other molecular function			A0A651E279	cysK				0	1	28.3	26.9	686.1	275.3	110.7	183.4	295.9	145.1	108.1	118.6	47.5	25.3	42.3	87.5	8.8	7.5		20.4	70.9	25.8
FALSE	High	Master Protein	A0A2P8W0E5	PSI-F OS=filamentous cyanobacterium CCT1 OX=2107702 GN=C7293_16730 PE=3 SV=1	0	FALSE	18.548	16	4	5	206	3	166	17.8	7.24	279.56	4	other metabolic processes	other membranes		Pf02507		A0A2P8W0E5					0	1	46.8	71.8	442.9	168.7	105.4	179.9	260.9	227.3	169.4	178.3	86	49.2	47.4	54	14.1	15.3	21.3	22.7	68.4	26.7
FALSE	High	Master Protein	A0A1Q4R3Q6	PSI-F OS=Limnothrix rosea IAM M-220 OX=454133 GN=NIES208_11085 PE=3 SV=1	0	FALSE	18.527	15	2	3	63	0	170	18.6	6.55	97.4	2	other metabolic processes	other membranes		Pf02507		A0A1Q4R3Q6					0	0
FALSE	High	Master Protein	A0A651E067	Amino acid ABC transporter substrate-binding protein OS=Leptolyngbya sp. DLM2.Bin15 OX=2480212 GN=EA367_02520 PE=3 SV=1	0	FALSE	18.525	9	2	2	26	2	443	45.5	4.07	62.61	2	transport					A0A651E067					0	0	41.3	45.7	531.8	324	115.1	172.6	145.2	154.2	121.5	85.7	47	28.8	70.2	90.5	14.8	11	18.3	27	141.3	50.6
FALSE	High	Master Protein	A0A6H2NNE9	ATP-dependent Clp protease proteolytic subunit OS=Leptolyngbya sp. LCM1.Bin17 OX=2480211 GN=EA342_08190 PE=4 SV=1	0	FALSE	18.5	17	3	3	47	2	229	25.3	5.71	87.98	3	protein metabolism		other molecular function			A0A6H2NNE9	clpP				0	0	41.8	58.4	408	167.6	139.7	162.9	298.8	230.2	171.9	199.1	68.4	51	51.5	68.3	9	12.9	20.8	20	68.7	20.3
FALSE	High	Master Protein	A0A0P7ZN22	Phosphoglycerate kinase OS=Phormidesmis priestleyi Ana OX=1666911 GN=pgk PE=3 SV=1	0	FALSE	18.464	11	3	4	10	1	401	41.9	5.05	18.28	3	other metabolic processes	other cell component	kinase activity;other molecular function	Pf00162		A0A0P7ZN22	pgk				0	0	68.5	47.4	584.4	192.9	111.4	196.1	352.1	226.2	159.8	217.2	39.3	40	29.6						61.7	16.5
FALSE	High	Master Protein	A0A2T1DUP9	Red carotenoid-binding protein OS=Leptolyngbya frigida ULC18 OX=2107698 GN=C7B82_28020 PE=3 SV=1	0	FALSE	18.394	8	2	2	45	1	319	35	5.02	108.82	2	protein metabolism;other metabolic processes;other biological processes	other membranes	other molecular function	Pf02136, Pf09150		A0A2T1DUP9					0	0	26.5	21.5	681.9	308.8	126.3	153.3	174.7	128.8	136.5	103.8	52.4	25.2	56.1	104.2	11.6	12.4	16.1	16.6	108.9	33.3
FALSE	High	Master Protein	A0A2T2W2S4	Anthranilate phosphoribosyltransferase OS=filamentous cyanobacterium CCP3 OX=2107704 GN=trpD PE=3 SV=1	0	FALSE	18.361	10	2	2	13	2	352	36	5.25	19.24	2	other metabolic processes		other molecular function	Pf00591, Pf02885		A0A2T2W2S4	trpD				0	0	35.1	52.3	389.2	179.3	120.6	182.5	411.1	260.1	120.6	206.1	65.3	46.1	46.2	54.8	6.6	7.7	9.2	14.6	55.2	14.6
FALSE	High	Master Protein	A0A2P8W6F5	RNA-binding protein OS=filamentous cyanobacterium CCT1 OX=2107702 GN=C7293_07700 PE=4 SV=1	0	FALSE	18.32	60	3	3	16	2	107	11.4	5.07	36.06	3			nucleic acid binding activity	Pf00076		A0A2P8W6F5					0	1	33.1	24.2	547	299.7	146.2	181	267.6	223.6	172.3	140.3	52.4	37	27	61.8	4.4	3	7.8	11.7	81.9	19.2
FALSE	High	Master Protein	A0A2W4WJY6	Uncharacterized protein OS=Leptolyngbya antarctica OX=268115 GN=DCF17_01660 PE=4 SV=1	0	FALSE	18.316	16	2	2	18	1	172	19.5	7.15	35.01	2						A0A2W4WJY6					0	0	32	61.4	833.7	396	114.4	187.1	91.3	126.5	186.4	57.6	27.3	17	14.4	17.1	3.7	2.2	2.3	14.9	145.7	36.6
FALSE	High	Master Protein	A0A2P8W3I2	Uncharacterized protein OS=filamentous cyanobacterium CCT1 OX=2107702 GN=C7293_11985 PE=4 SV=1	0	FALSE	18.302	8	4	4	11	4	583	66	4.69	20.26	4						A0A2P8W3I2					0	0	25.2	54.1	490.9	172.4	100.1	152.2	342.4	237.4	168.1	229.5	75.6	42.9	44.3	57.4	3	7.8	7	10.5	51.4	15
FALSE	High	Master Protein	A0A651E3T7	Photosystem II reaction center Psb28 protein OS=Leptolyngbya sp. DLM2.Bin15 OX=2480212 GN=EA367_11790 PE=3 SV=1	0	FALSE	18.172	45	3	5	16	3	111	12.7	4.64	20.36	3	other metabolic processes	other membranes				A0A651E3T7					0	0	41	35.6	655.8	305.6	101	180.8	165.2	146	114.5	109.7	30.5	21.5	67.7	94.2	9.4	9.6	16.1	32.2	100.8	35.8
FALSE	High	Master Protein	K9YYN8	ATP synthase subunit alpha OS=Dactylococcopsis salina PCC 8305 OX=13035 GN=atpA PE=3 SV=1	0	FALSE	18.168	7	2	2	12	1	506	54.9	4.91	27.15	2	other metabolic processes;transport	other membranes	transporter activity;other molecular function	Pf00006, Pf00306, Pf02874		dsl:Dacsa_3585; K9YYN8	atpA				0	0	42.7	30.6	685.7		52.6	381.5	387.1	205.9	228.5		97.8	21.6		85.7			21.2		82
FALSE	High	Master Protein	A0A2T2WA10	CAAD domain-containing protein OS=filamentous cyanobacterium CCP3 OX=2107704 GN=C8255_04110 PE=4 SV=1	0	FALSE	18.168	25	3	4	57	3	144	15.9	4.64	131.5	3		other membranes;other cell component		Pf14159		A0A2T2WA10					0	0	10.8	24.8	558.1	223.7	217.9	134.3	250.6	221.3	203.5	162.7	57.9	42.4	30.2	50.4	6	8.1	10.2	3.9	80.2	23.6
FALSE	High	Master Protein	A0A651E0L3	Transaldolase OS=Leptolyngbya sp. DLM2.Bin15 OX=2480212 GN=EA367_14445 PE=3 SV=1	0	FALSE	18.136	13	5	5	38	3	392	42.6	4.87	69.45	5	other metabolic processes	other cell component	other molecular function			A0A651E0L3					0	0	25	35.8	740.2	298.8	129.4	128.9	189.4	128	117.3	107.5	42.6	25.6	58.9	85.7	9.5	9.8	16.1	16.8	98.4	30.5
FALSE	High	Master Protein	A0A2P8W039	Transcription termination/antitermination protein NusG OS=filamentous cyanobacterium CCT1 OX=2107702 GN=nusG PE=3 SV=1	0	FALSE	18.092	25	5	5	15	4	234	26.5	5.11	19.96	5	RNA metabolism OR transcription;other metabolic processes;other biological processes			Pf00467, Pf02357		A0A2P8W039	nusG				0	1	42.5	50.9	422.8	160	115.4	160.8	302.6	226	176.6	203.3	99.3	52.5	51.2	67.9	10.1	13.2	19	14.4	74	21.7
FALSE	High	Master Protein	B7K5Q4	Phycobilisome protein OS=Rippkaea orientalis (strain PCC 8801) OX=41431 GN=PCC8801_2786 PE=3 SV=1	0	FALSE	18.066	43	4	5	303	2	161	17.2	4.83	521.48	4	protein metabolism;other metabolic processes	other membranes		Pf00502		B7K5Q4; cyp:PCC8801_2786					0	0	6.4	17.6	130.5	76.6	96.1	81.9	1527.1	152.1	66.5	56.1	17.1	23	18.7	36.4					25.9	11.3
FALSE	High	Master Protein	A0A2W4WEK4	DNA gyrase subunit B OS=Leptolyngbya antarctica OX=268115 GN=gyrB PE=3 SV=1	0	FALSE	18.062	8	4	4	18	2	646	72.3	6.2	23.19	4	cell organization and biogenesis;DNA metabolism;other metabolic processes	other cell component	nucleic acid binding activity;other molecular function	Pf00204, Pf00986, Pf01751, Pf02518		A0A2W4WEK4	gyrB				0	0	53.7	56.2	425.3	158.9	121.9	176.1	323.1	211	137	224.3	53.3	48.9	60.5	56.3	8.8	14.8	18.6	24.6	72.4	21
FALSE	High	Master Protein	A0A5Q4E242	VWA domain-containing protein OS=Leptolyngbya sp. DLM2.Bin27 OX=2480213 GN=EA368_14480 PE=4 SV=1	0	FALSE	18.022	5	2	2	5	1	563	61.8	4.63	12.63	2						A0A5Q4E242					0	1	27.4	40.8	471.8	185.6	171.9	185.8	301.6	265.8	180.1	143.8	48.3	44.5	43	59.7	3.4	5.9	6.6	10.8	68	16.2
FALSE	High	Master Protein	A0A651DY62	30S ribosomal protein S8 OS=Leptolyngbya sp. DLM2.Bin15 OX=2480212 GN=EA367_19705 PE=3 SV=1	0	FALSE	18.018	20	3	3	15	3	133	14.7	9.92	29.85	3	protein metabolism;other metabolic processes	translational apparatus	other molecular function			A0A651DY62					0	0	49.5	48.2	625.3	229.4	81.7	143.8	213.6	127.9	115.8	132	61	25.3	75.8	101.3	21.6	15.8	29.8	38.9	97.4	39.2
FALSE	High	Master Protein	A0A2P8WA83	Twitching motility protein PilT OS=filamentous cyanobacterium CCT1 OX=2107702 GN=C7293_01285 PE=3 SV=1	0	FALSE	17.963	17	5	5	35	4	374	40.9	6.65	51.47	5			other molecular function	Pf00437		A0A2P8WA83					0	1	59.5	56.9	441.7	172.8	113.1	204.9	274.4	221.8	161.3	202.9	89.5	41.5	48.9	62.4	10.8	12.8	14.6	17.1	65.2	20.5
FALSE	High	Master Protein	A0A2T2W7R5	Peptidyl-prolyl cis-trans isomerase OS=filamentous cyanobacterium CCP3 OX=2107704 GN=C8255_08295 PE=3 SV=1	0	FALSE	17.951	49	5	8	44	5	174	18.4	5.8	35.18	5	protein metabolism;other metabolic processes;other biological processes		other molecular function	Pf00160		A0A2T2W7R5					0	0	50.4	45.3	492.6	197.2	110.1	195	293.9	243.4	193.8	203.8	81.9	34.4	30.2	42.9	7.8	7.3	9.1	9.3	65.4	14.8
FALSE	High	Master Protein	A0A2P8WAF1	Chaperone protein DnaK OS=filamentous cyanobacterium CCT1 OX=2107702 GN=dnaK PE=2 SV=1	0	FALSE	17.853	7	4	4	26	1	651	69.8	4.6	38.25	4	other biological processes		other molecular function	Pf00012		A0A2P8WAF1	dnaK				0	0	49.5	72.5	357.9	142.7	96.6	185.2	323.6	217.8	133.7	253.8	68.8	51.3	60.3	73.3	13.1	13.5	18.3	24.3	80.5	23.1
FALSE	High	Master Protein	A0A1Z4JF04	Phycocyanin alpha subunit OS=Leptolyngbya boryana NIES-2135 OX=1973484 GN=NIES2135_21880 PE=3 SV=1	0	FALSE	17.835	23	4	6	118	3	162	17.5	5.96	71.25	4	protein metabolism;other metabolic processes	other membranes		Pf00502		A0A1Z4JF04					0	0	33.3	20.3	714.1	161.9	86.8	244.7	255.9	221.8	131.5	148.5	55.9	30	32.5	50.8	5.2	5.9	9.1	14.4	74.6	23.8
FALSE	High	Master Protein	A0A651DTJ7	Photosystem reaction center subunit H OS=Leptolyngbya sp. DLM2.Bin15 OX=2480212 GN=EA367_09850 PE=4 SV=1	0	FALSE	17.762	18	3	3	15	3	266	28.8	5.01	18.48	3						A0A651DTJ7					0	0	53.5	41.1	673.1	275	110.3	173.8	204.9	169.4	90.9	86.1	35.5	20.9	55.3	83.4	8.7	9.5	17.7	19.3	111.5	46.3
FALSE	High	Master Protein	A0A2P8VYP3	P/Homo B domain-containing protein OS=filamentous cyanobacterium CCT1 OX=2107702 GN=C7293_19135 PE=4 SV=1	0	FALSE	17.733	14	4	5	31	4	410	43.2	4.68	36.17	4	cell adhesion;protein metabolism	other membranes	other molecular function	Pf01457, Pf01483		A0A2P8VYP3					0	0	32.7	23	489.6	186.3	139	176	312	244.5	185.8	199.6	78.2	44.4	35.9	48.2	8.3	6.8	12.1	11.3	73	17.2
FALSE	High	Master Protein	I4HRP5	Phosphoribulokinase OS=Microcystis aeruginosa PCC 9809 OX=1160285 GN=prk PE=3 SV=1	0	FALSE	17.678	15	4	4	23	1	333	37.7	5.41	23.6	4	other metabolic processes		kinase activity;other molecular function	Pf00485		I4HRP5	prk				0	0			606.5	229.9	164.3	105.1	325	253.9	281.5	118.9	19.8	49.5	13.4	86.1			4.9	7.9	76.5	10.1
FALSE	High	Master Protein	A0A2T2W3Z7	Uncharacterized protein OS=filamentous cyanobacterium CCP3 OX=2107704 GN=C8255_15675 PE=4 SV=1	0	FALSE	17.663	40	4	4	46	4	84	9.7	6.28	51.78	4						A0A2T2W3Z7					0	0	61.2	41	472.1	186.2	116.1	207.7	258.1	248.1	181.9	179.8	85.9	47.5	32.9	41.5	12.3	8.8	22.5	10.5	76.6	18.7
FALSE	High	Master Protein	A0A651DTT0	ATP-dependent zinc metalloprotease FtsH (Fragment) OS=Leptolyngbya sp. DLM2.Bin15 OX=2480212 GN=hflB PE=3 SV=1	0	FALSE	17.661	16	6	6	23	2	395	43.5	5.16	30.59	6	protein metabolism	other membranes	other molecular function			A0A651DTT0	hflB				0	3	39.1	45	563.7	252.3	98	156.9	217.7	151.8	100.2	118.8	68.8	26.7	81	117.1	16.2	13.5	23.9	30.8	105.2	37
FALSE	High	Master Protein	A0A2P8VY66	Homoserine dehydrogenase OS=filamentous cyanobacterium CCT1 OX=2107702 GN=C7293_20070 PE=3 SV=1	0	FALSE	17.637	11	4	4	17	4	436	46.3	5.39	28.19	4	other metabolic processes		other molecular function	Pf00742, Pf01842, Pf03447		A0A2P8VY66					0	0	43.7	49.2	514.4	168.2	107.1	167.3	303	210.5	159.3	203.8	92.7	45.4	43.7	49.1	9.6	8.9	12.9	9.5	74.1	25.4
FALSE	High	Master Protein	A0A2T2W4A5	Protein GrpE OS=filamentous cyanobacterium CCP3 OX=2107704 GN=grpE PE=3 SV=1	0	FALSE	17.615	15	3	3	38	3	235	25.9	4.54	71.92	3	other biological processes	other cell component	enzyme regulator activity;other molecular function	Pf01025		A0A2T2W4A5	grpE				0	0	30.7	41	428.1	184.3	166.2	164.9	325.6	235.3	174.1	203.1	53.8	45	45.5	64.9	7.4	8.1	11	13.1	69.1	20.9
FALSE	High	Master Protein	A0A5Q4EH09	DNA nickase OS=Leptolyngbya sp. DLM2.Bin27 OX=2480213 GN=EA368_00560 PE=4 SV=1	0	FALSE	17.549	14	3	3	11	3	341	37.8	5.25	16.68	3						A0A5Q4EH09					0	0	21.3	49.1	885.2	366.7	187.3	204.3	45.3	156.5	217.3	31.2	46.9	27.4	4.4	5				7.7	106.2	33.1
FALSE	High	Master Protein	A0A6G3Z4V5	Carbon dioxide-concentrating mechanism protein CcmK OS=Leptolyngbya sp. SIO1D8 OX=2607807 GN=F6K42_22665 PE=4 SV=1	0	FALSE	17.478	40	3	4	92	0	112	12	7.42	184.75	3						A0A6G3Z4V5					0	0
FALSE	High	Master Protein	A0A651DQL8	Ribulose-phosphate 3-epimerase OS=Leptolyngbya sp. DLM2.Bin15 OX=2480212 GN=EA367_14975 PE=3 SV=1	0	FALSE	17.41	14	3	4	30	2	235	25.3	5.77	42.22	3	other metabolic processes		other molecular function			A0A651DQL8					0	1	38.1	25.4	509	235.8	100.8	145.3	246.9	155.2	136.1	160.7	64.6	35.6	81.6	115.6	19.7	15.7	22	26.2	95.4	29.7
FALSE	High	Master Protein	A0A651DUY7	Glucose-1-phosphate cytidylyltransferase OS=Leptolyngbya sp. DLM2.Bin15 OX=2480212 GN=rfbF PE=4 SV=1	0	FALSE	17.348	20	4	4	12	4	261	29.6	6.02	25.26	4	other metabolic processes		other molecular function			A0A651DUY7	rfbF				0	0	48.8	43.5	614.9	259.7	113.2	166.9	175.4	164.7	129.9	125.2	63.8	28.7	66.7	89.3	11.1	10.8	17	16	99.8	32.7
FALSE	High	Master Protein	A0A651DVK9	Glucosylglycerol-phosphate synthase OS=Leptolyngbya sp. DLM2.Bin15 OX=2480212 GN=ggpS PE=3 SV=1	0	FALSE	17.309	10	3	3	21	3	506	57.9	6.07	25.28	3	other metabolic processes		other molecular function			A0A651DVK9	ggpS				0	0	31.1	27.5	521.5	268	128.2	164	265.6	179.5	172.8	208.9	65.8	27.4	41.8	67.5	10.6	7.6	11.3	15.2	86.1	20.4
FALSE	High	Master Protein	A0A1Z4K998	Allophycocyanin alpha chain 2 OS=Calothrix brevissima NIES-22 OX=1973478 GN=NIES22_56520 PE=3 SV=1	0	FALSE	17.276	27	3	3	258	1	161	17.9	6.74	517.32	3	protein metabolism;other metabolic processes	other membranes		Pf00502		A0A1Z4K998					0	0	41.2	55	651		153.4	133.7	170.5	258.8	148.8	117.3	31.9	37.4	99.6		11.4	10	17.4	34.5	146.1	47.5
FALSE	High	Master Protein	A0A5Q4E353	S-adenosylmethionine synthase OS=Leptolyngbya sp. DLM2.Bin27 OX=2480213 GN=metK PE=3 SV=1	0	FALSE	17.242	15	5	5	21	5	384	41.6	5.57	28.7	5	other metabolic processes	other cell component	other molecular function			A0A5Q4E353	metK				0	0	38.1	48.2	459.8	167.2	105.2	142.6	359.2	224.5	169.3	240.3	69.6	48.7	49.9	61.5	14.2	10	14.1	14.4	59.4	14.1
FALSE	High	Master Protein	A0A651DSZ3	Histidine kinase OS=Leptolyngbya sp. DLM2.Bin15 OX=2480212 GN=EA367_12030 PE=4 SV=1	0	FALSE	17.136	3	4	4	6	3	1761	190.8	4.12	10.86	4	protein metabolism;other metabolic processes;signal transduction;other biological processes	other cell component	kinase activity			A0A651DSZ3					0	1	33.6	40.2	762.6	325.9	105.1	151.8	163.7	154.4	123	52.8	30.9	12.3	59.5	82.3	9.2	11	15.5	22.9	110.9	40
FALSE	High	Master Protein	A0A651DN71	ABC transporter substrate-binding protein OS=Leptolyngbya sp. DLM2.Bin15 OX=2480212 GN=EA367_19430 PE=4 SV=1	0	FALSE	17.129	5	1	1	6	1	459	50	4.84	17.47	1						A0A651DN71					0	0	33.2	25.8	473.7	269.6	534.7	166.9	123.8	199.7	202.1	50.7	15.5	26.3	31.7	97.4			2.9		48.4	22.3
FALSE	High	Master Protein	A0A2Z5X114	DNA-directed RNA polymerase subunit beta' OS=Pseudanabaena sp. ABRG5-3 OX=685565 GN=rpoC2 PE=3 SV=1	0	FALSE	17.117	5	6	6	32	1	1326	145.5	4.82	51.22	6	RNA metabolism OR transcription;other metabolic processes		nucleic acid binding activity;other molecular function	Pf04983, Pf04998, Pf05000		A0A2Z5X114; pser:ABRG53_2890	rpoC2				0	0	89.6	96.1		302.5		336.9			280.7	432.9	153.3	82.1	95.5	114.3	19.5	23	31.9	34.8	134.2	36.2
FALSE	High	Master Protein	A0A1B7V7N5	General secretion pathway protein GspD OS=Anabaena sp. LE011-02 OX=1710892 GN=AN482_08090 PE=3 SV=1	0	FALSE	17.109	2	1	1	4	1	779	82.6	9.44	12.18	1	transport	other membranes		Pf00263, Pf03958, Pf07660, Pf11741		A0A1B7V7N5					0	0	40.6	4.8	499.5	283.6	769.1	111.6	155.2	192.1	77.8	81.4		6	11.2	74.5				3.7	22.9	8.8
FALSE	High	Master Protein	A0A2P8WA11	Uncharacterized protein OS=filamentous cyanobacterium CCT1 OX=2107702 GN=C7293_01510 PE=4 SV=1	0	FALSE	17.101	37	4	6	34	4	119	13	8.73	38.59	4						A0A2P8WA11					0	0	68.6	95.5	627.9	248.6	135.3	234.9	145.8	169.2	226.4	118.4	84.8	31.4	24.4	21.9	4.2	6.9	9.1	19.6	48.4	24.5
FALSE	High	Master Protein	A0A3S1CIX6	Photosystem II CP47 reaction center protein OS=Calothrix desertica PCC 7102 OX=232991 GN=psbB PE=3 SV=1	0	FALSE	17.095	12	5	5	109	1	509	56.3	6.6	199.82	5	protein metabolism;other metabolic processes	other membranes	other molecular function	Pf00421		A0A3S1CIX6	psbB				0	0		2.6	897.8	322.7	123.9	108.4	165.3	158.4	185.1	81.3	10.7	27	17.1	110.2			3.7		130.5	22.9
FALSE	High	Master Protein	K9PUK2	Glutathione-dependent peroxiredoxin OS=Calothrix sp. PCC 7507 OX=99598 GN=Cal7507_6163 PE=3 SV=1	0	FALSE	17.062	10	1	3	7	1	182	20.4	5.39	17.15	1	other metabolic processes;other biological processes		other molecular function	Pf08534		calo:Cal7507_6163; K9PUK2					0	0	10.9	7.3	987.1	369.2	79.4	135	209.6	131.8	54.9	43	25.9	11.6	49.8	88.2	1.6			19.9	117.9	18.4
FALSE	High	Master Protein	A0A2P8WAQ6	50S ribosomal protein L23 OS=filamentous cyanobacterium CCT1 OX=2107702 GN=rplW PE=3 SV=1	0	FALSE	17.026	52	4	4	44	4	101	11.4	9.91	66.09	4	protein metabolism;other metabolic processes	translational apparatus	nucleic acid binding activity;other molecular function	Pf00276		A0A2P8WAQ6	rplW				0	0	31.2	45.5	459.5	172.6	153.9	152.4	298.3	220.1	159.9	197.2	65.9	47.2	55.2	64.4	13.1	16.4	16.9	15.5	64.6	23.3
FALSE	High	Master Protein	A0A2W7BBP8	Pilus assembly protein PilM OS=Leptolyngbya sp. OX=47254 GN=DCF22_05395 PE=4 SV=1	0	FALSE	17.019	10	3	3	14	2	371	40.3	4.84	20.49	3				Pf11104		A0A2W7BBP8					0	0	24.3	12.2	704.5	322.7	110.2	135.2	183.7	135.3	133.2	118.3	46.2	26.5	51.8	94.1	11.5	5.6	17.3	15.2	118.5	32.8
FALSE	High	Master Protein	A0A0N8KLM8	Uncharacterized protein OS=Phormidesmis priestleyi Ana OX=1666911 GN=HLUCCA11_23855 PE=4 SV=1	0	FALSE	16.95	14	2	3	30	2	288	30.3	4.07	31.96	2						A0A0N8KLM8					0	0	32.1	34.7	609.9	210.3	92.4	184.2	345.4	242.9	141.9	210.9	53.8	28.4	28.6	36.7	5.4	5.7	7	9.6	52.5	16.3
FALSE	High	Master Protein	A0A5Q4EHQ1	Nitrate ABC transporter substrate-binding protein OS=Leptolyngbya sp. DLM2.Bin27 OX=2480213 GN=EA368_00200 PE=4 SV=1	0	FALSE	16.922	9	3	3	21	1	437	48	4.83	43.95	3						A0A5Q4EHQ1					0	0	21.7	34.1	505.1	232.5	188.5	104.4	387.8	325.3	169.7	108.2	16.5	49.5	19.4	56.8			4.5	5	48	18.1
FALSE	High	Master Protein	A0A2P8W1D7	Uncharacterized protein OS=filamentous cyanobacterium CCT1 OX=2107702 GN=C7293_15125 PE=4 SV=1	0	FALSE	16.904	15	4	4	16	4	304	32.9	4.41	21.53	4		other membranes				A0A2P8W1D7					0	0	57.8	40	477.2	181.8	123.8	249.3	263.4	259	169.7	153.7	68.7	41	41.1	49.1	11	3.5	11.6	14.1	59.7	20.2
FALSE	High	Master Protein	A0A2T2VZH9	TPR_REGION domain-containing protein OS=filamentous cyanobacterium CCP3 OX=2107704 GN=C8255_23205 PE=4 SV=1	0	FALSE	16.895	11	4	4	21	4	524	57.1	4.46	41.83	4		other membranes		Pf13181, Pf13414, Pf13432		A0A2T2VZH9					0	0	28.3	39.9	614.4	202.9	127.1	183.1	219	271	158.8	153.4	47	33.8	33.2	47.2	7.3	6.6	13.3	17.9	77.5	21.8
FALSE	High	Master Protein	A0A2P8W846	BON domain-containing protein OS=filamentous cyanobacterium CCT1 OX=2107702 GN=C7293_04725 PE=4 SV=1	0	FALSE	16.883	16	2	3	52	2	153	15.9	5.24	113.47	2				Pf04972		A0A2P8W846					0	0	103.1	88.6	511.8	202.9	112.3	214.8	174.4	188.2	182.1	118.9	94.7	42.7	31.7	31.2	12.4	14.7	15.3	30	68.4	34.6
FALSE	High	Master Protein	A0A2P8W0M3	Chromophore lyase CpcS/CpeS OS=filamentous cyanobacterium CCT1 OX=2107702 GN=cpcS PE=3 SV=1	0	FALSE	16.851	21	3	4	6	2	184	21.4	5.08	7.26	3	protein metabolism;other metabolic processes		other molecular function	Pf09367		A0A2P8W0M3	cpcS				0	1	22.5	39.2	567.1	220.6	245.2	156.1	239.2	256.2	184.7	142.8	37.6	39.6	26	52.5	3.7		4.5	12.8	60.9	14.7
FALSE	High	Master Protein	A0A651DS49	Photosystem II protein Psb27 OS=Leptolyngbya sp. DLM2.Bin15 OX=2480212 GN=psb27 PE=4 SV=1	0	FALSE	16.825	24	3	5	65	3	131	14.4	9.72	93.45	3	cell organization and biogenesis;other metabolic processes					A0A651DS49	psb27				0	0	40.7	47.6	691.8	252.9	106.7	182	140.6	109.8	91.6	127.5	56.8	20	74.5	96.6	15	13.6	24.9	28.9	98.5	35.7
FALSE	High	Master Protein	A0A0V7ZLT1	Allophycocyanin OS=Mastigocoleus testarum BC008 OX=371196 GN=BC008_41625 PE=3 SV=1	0	FALSE	16.757	44	6	7	467	1	161	17.5	5.03	787.79	6	protein metabolism;other metabolic processes	other membranes		Pf00502		A0A0V7ZLT1					0	0	39.8	43.3	491.6	287.4	127.4	175.7	160.9	136.2	129.2	127.7	59.8	35.8	80.1	113.6	19.8	14.4	21.1	28	127.7	45.8
FALSE	High	Master Protein	A0A2P8VVX6	Nitrogen regulatory protein P-II OS=filamentous cyanobacterium CCT1 OX=2107702 GN=C7293_23135 PE=3 SV=1	0	FALSE	16.737	35	3	3	48	1	112	12.5	6.81	91.15	3	other biological processes		enzyme regulator activity	Pf00543		A0A2P8VVX6					0	2	32.8	29.8	563.3	222.7	120.8	149.5	265.6	207.2	179.7	169.5	68.6	37	43.3	65.9	9.8	10.3	14.8	14.4	80	22.2
FALSE	High	Master Protein	A0A651E2A6	50S ribosomal protein L11 OS=Leptolyngbya sp. DLM2.Bin15 OX=2480212 GN=rplK PE=3 SV=1	0	FALSE	16.668	27	3	3	24	2	141	14.9	9.23	30.98	3	protein metabolism;other metabolic processes	translational apparatus	nucleic acid binding activity;other molecular function			A0A651E2A6	rplK				0	1	52.8	44.7	616.8	230.9	93.9	158.8	233	165.5	136.9	158.7	73.5	27.2	67.6	90.6	11	11.4	12.6	17.7	73.4	27.1
FALSE	High	Master Protein	A0A2P8VXL0	Superoxide dismutase, Ni OS=filamentous cyanobacterium CCT1 OX=2107702 GN=sodN PE=4 SV=1	0	FALSE	16.614	23	3	3	27	1	157	17.6	6.52	58.75	3	other metabolic processes;stress response		other molecular function	Pf09055		A0A2P8VXL0	sodN				0	0	93.5	95.7	223.6	78.9	103	232.2	213.1	146.9	183.3	171.4	161.1	59.6	78.4	92.1	19.3	20.8	62.7	10.9	78.3	16.8
FALSE	High	Master Protein	A0A651DV08	P-II family nitrogen regulator OS=Leptolyngbya sp. DLM2.Bin15 OX=2480212 GN=EA367_13495 PE=4 SV=1	0	FALSE	16.611	35	3	3	37	1	112	12.5	6.81	67.38	3	other biological processes		enzyme regulator activity			A0A651DV08					0	0	24.3	20.6	611.2	294.4	168.6	116.9	188.9	156.4	133.1	108	50	26.9	71.9	156.1	19.9	16.6	15.1	15.1	90.3	26.5
FALSE	High	Master Protein	A0A651EAC3	50S ribosomal protein L10 OS=Leptolyngbya sp. DLM2.Bin15 OX=2480212 GN=EA367_14400 PE=3 SV=1	0	FALSE	16.6	19	3	3	27	3	190	20.3	8.59	31.77	3	other biological processes	translational apparatus				A0A651EAC3					0	0	32.4	31.3	685.2	266.5	92.6	139.3	224.4	136.8	120.6	132.1	52.2	21.9	60.6	100.6	15	11.8	17.7	23.2	95.9	29.9
FALSE	High	Master Protein	A0A5Q4HAC9	Geranylgeranyl reductase OS=Arthrospira sp. PLM2.Bin9 OX=2599626 GN=chlP PE=3 SV=1	0	FALSE	16.599	13	4	4	29	1	406	44.7	8.25	49.65	4	other metabolic processes		other molecular function			A0A5Q4HAC9	chlP				0	0	37.9	35.8	440.2	169.7	71.6	138.2	459.7	252.5	166.1	296.3	78.3	32.9	30.6	33.5	5	5.7	6.3	7.5	46.7	8.3
FALSE	High	Master Protein	A0A2P8W1A9	Bifunctional purine biosynthesis protein PurH OS=filamentous cyanobacterium CCT1 OX=2107702 GN=purH PE=3 SV=1	0	FALSE	16.578	10	4	4	13	1	515	54.9	5.38	22.68	4	other metabolic processes		other molecular function	Pf01808, Pf02142		A0A2P8W1A9	purH				0	0	58.8	66.5	454.8	187.6	141.6	199.4	343.8	270.7	173.7	246.1	106.6	54.5			20.9	23.5		29.3
FALSE	High	Master Protein	A0A651DS61	SLH domain-containing protein OS=Leptolyngbya sp. DLM2.Bin15 OX=2480212 GN=EA367_19185 PE=3 SV=1	0	FALSE	16.556	9	3	3	32	1	508	54.2	4.44	76	3	transport	other membranes	transporter activity			A0A651DS61					0	0	90.4	125	443.7	109.5	87.7	93.1	600.5	304.6	77.3	116.6	79.1		165.1	12.1			7.5	10.8
FALSE	High	Master Protein	K9VWJ6	Microcompartments protein OS=Crinalium epipsammum PCC 9333 OX=1173022 GN=Cri9333_1588 PE=3 SV=1	0	FALSE	16.508	37	3	4	144	0	113	12.1	7.42	280.14	3				Pf00936		cep:Cri9333_1588; K9VWJ6					0	2	20.9	29.3	453.4	244.2	255.2	173.5	331.6	372.6	132.1	150.3	23.9	29.5	19.1	40	2.6		4.1	5.2	27.3	14.7
FALSE	High	Master Protein	A0A651DY74	50S ribosomal protein L2 OS=Leptolyngbya sp. DLM2.Bin15 OX=2480212 GN=rplB PE=3 SV=1	0	FALSE	16.504	17	4	4	14	4	287	31.7	11.14	20.12	4	protein metabolism;other metabolic processes	translational apparatus	nucleic acid binding activity;other molecular function			A0A651DY74	rplB				0	0	52.8	60.4	583.8	244.1	103.1	133	218.4	131.1	120.8	150.1	54.9	22.8	78.3	102.3	27	16.5	23.8	38.6	89	29.7
FALSE	High	Master Protein	A0A651E166	6-phosphogluconate dehydrogenase, decarboxylating OS=Leptolyngbya sp. DLM2.Bin15 OX=2480212 GN=gnd PE=3 SV=1	0	FALSE	16.463	5	3	3	16	1	468	51	5.14	32.72	3	other metabolic processes		other molecular function			A0A651E166	gnd				0	0			1168.3	386.1		130.7	112.8			129.3			68.8	109.4	13.9		21.8	11.2	185.7	49.9
FALSE	High	Master Protein	A0A651E3D5	Adenosylhomocysteinase (Fragment) OS=Leptolyngbya sp. DLM2.Bin15 OX=2480212 GN=EA367_00455 PE=3 SV=1	0	FALSE	16.342	12	4	4	16	3	414	44.9	6.14	37.46	4	other metabolic processes		other molecular function			A0A651E3D5					0	1	27.8	24.4	537.8	190.2	98.1	129.2	340	195.3	157.7	213.1	72.2	34.1	63.1	94.8	13.1	11.4	12.9	13.7	63.5	14.9
FALSE	High	Master Protein	A0A1U7IYY4	DNA-binding response regulator OS=Phormidium tenue NIES-30 OX=549789 GN=NIES30_23295 PE=4 SV=1	0	FALSE	16.298	13	3	4	16	3	238	25.7	4.88	28.08	3	signal transduction;other biological processes		nucleic acid binding activity	Pf00072, Pf00196		A0A1U7IYY4					0	0	39.2	49	704.2	236.4	171.2	176.9	170.4	201.7	170.1	118.9	56.7	29.2	20.4	34.9	8	7.1	8.6	14.2	90.8	24.9
FALSE	High	Master Protein	A0A2P8W9X5	GuaB3 family IMP dehydrogenase-related protein OS=filamentous cyanobacterium CCT1 OX=2107702 GN=C7293_01795 PE=4 SV=1	0	FALSE	16.166	12	4	4	23	4	387	40	5.58	38.21	4	other metabolic processes		other molecular function	Pf00478		A0A2P8W9X5					0	0	46.1	64.1	432.9	147.3	94	153.6	344.7	236.9	161.3	230.9	90.6	47.1	52.1	57.9	13.7	12.9	13.6	14.2	50.3	17.1
FALSE	High	Master Protein	A0A651E9I9	3-oxoacyl-[acyl-carrier-protein] reductase OS=Leptolyngbya sp. DLM2.Bin15 OX=2480212 GN=fabG PE=3 SV=1	0	FALSE	16.158	26	5	5	18	3	250	26.1	6.05	22.27	5	other metabolic processes		other molecular function			A0A651E9I9	fabG				0	2	46	36.4	558.2	221.4	106.7	159	258	173	134.2	165.2	69.1	31.6	62.6	86.3	13.6	14.5	16.8	18	89.8	25.9
FALSE	High	Master Protein	A0A2T2W303	50S ribosomal protein L9 OS=filamentous cyanobacterium CCP3 OX=2107704 GN=rplI PE=3 SV=1	0	FALSE	16.148	45	4	5	29	4	152	16.8	8.32	33.44	4	protein metabolism;other metabolic processes	translational apparatus	nucleic acid binding activity;other molecular function	Pf01281, Pf03948		A0A2T2W303	rplI				0	0	44	58.4	458.8	169.4	100	169.7	280.9	210	169.1	199.1	91.8	45.5	52.5	58.7	11.8	16.3	22.2	19.2	71.3	23.7
FALSE	High	Master Protein	A0A2T2W5E3	Superoxide dismutase, Ni OS=filamentous cyanobacterium CCP3 OX=2107704 GN=sodN PE=4 SV=1	0	FALSE	16.12	22	3	3	47	1	157	17.6	6.61	88.28	3	other metabolic processes;stress response		other molecular function	Pf09055		A0A2T2W5E3	sodN				0	2	67.9	111.3	237.1	113.1	105	229.3	183.3	168.8	184.9	206.3	152.4	64.7	73.7	79.8	17.1	18.7	35.7	15.6	82.3	20
FALSE	High	Master Protein	A0A2N5JMP8	Phycobilisome 7.8 kDa linker polypeptide, allophycocyanin-associated, core OS=Cyanobacteria bacterium M5B4 OX=2054928 GN=CV045_11570 PE=3 SV=1	0	FALSE	16.116	51	3	4	239	1	67	7.8	10.67	396.24	3	other metabolic processes	other membranes		Pf01383		A0A2N5JMP8					0	0	48.5	44.1	496.9	164.3	122.1	194	268.9	229.5	183.6	201	96.4	42.3	33.8	51.2	7.4	8.8	12.7	12.8	84.1	16.1
FALSE	High	Master Protein	A0A2K8WN26	Alkyl hydroperoxide reductase subunit C-like protein OS=Cyanobacterium sp. HL-69 OX=2054282 GN=AA637_04685 PE=3 SV=1	0	FALSE	16.094	16	3	3	34	2	211	23.6	5.03	46.08	3	other metabolic processes		other molecular function	Pf00578, Pf10417		A0A2K8WN26; cyl:AA637_04685					0	0	28	26.7	297.6	113.3	78.8	158.3	419.4	208.2	167.3	311.6	86	31.8	102.6	139.4	7	10.4	20.8	7	48.6	8.5
FALSE	High	Master Protein	A0A2P8VXR1	ABC transporter substrate-binding protein (Fragment) OS=filamentous cyanobacterium CCT1 OX=2107702 GN=C7293_20545 PE=4 SV=1	0	FALSE	16.07	12	4	4	15	4	396	44.2	4.56	23.61	4				Pf13416		A0A2P8VXR1					0	0	34.9	52.3	365.9	143.8	124.7	160	328.9	216.6	143.1	192	70.3	42.5	75.6	87.7	13.8	16.3	26.2	17.7	75.3	21.3
FALSE	High	Master Protein	A0A651DQA0	NAD(P)H-quinone oxidoreductase OS=Leptolyngbya sp. DLM2.Bin15 OX=2480212 GN=EA367_16930 PE=4 SV=1	0	FALSE	15.939	32	3	3	5	2	114	12.7	4.78	5.51	3	other metabolic processes	other membranes	other molecular function			A0A651DQA0					0	1	12.7	18.8	673.5	291.9	112.3	148.7	216.1	142.4	142.1	119.6	54.1	21.7	60.3	106.1	6.6	9	14.8	23	107.8	32.7
FALSE	High	Master Protein	P00315	Allophycocyanin alpha chain OS=Mastigocladus laminosus OX=83541 GN=apcA PE=1 SV=1	0	FALSE	15.912	34	5	6	375	1	160	17.1	5.03	668.71	5	protein metabolism;other metabolic processes	other membranes		Pf00502		P00315	apcA				0	0	60.1	47.7	769.5	248.5		275.3	276.2	347	211.6	155.7					5.3
FALSE	High	Master Protein	A0A2P8VXB3	Enoyl-[acyl-carrier-protein] reductase [NADH] OS=filamentous cyanobacterium CCT1 OX=2107702 GN=C7293_23450 PE=3 SV=1	0	FALSE	15.897	17	4	4	41	1	258	27.5	5.83	58.67	4	other metabolic processes		other molecular function	Pf13561		A0A2P8VXB3					0	2	48.3	52.5	483.8	165.6	93.7	160.6	324.7	212.2	171.3	217	90.3	42.9	41.6	51.2	11.7	10	13	15.8	70.3	20.2
FALSE	High	Master Protein	A0A2P8VNQ6	S-methyl-5'-thioadenosine phosphorylase OS=filamentous cyanobacterium CCP5 OX=2107701 GN=mtnP PE=3 SV=1	0	FALSE	15.882	7	1	1	7	1	292	31.7	5.36	16.21	1	other metabolic processes		other molecular function	Pf01048		A0A2P8VNQ6	mtnP				0	0		39.4	471.1	211	153.3	108.4	327.6	279.4	206.5	188.1	43.7	43	54.6	74.6					56.5	20.2
FALSE	High	Master Protein	A0A2T2W7Z9	Asparagine--tRNA ligase OS=filamentous cyanobacterium CCP3 OX=2107704 GN=asnS PE=3 SV=1	0	FALSE	15.879	6	2	2	10	1	461	51.9	5.02	26.04	2	protein metabolism;RNA metabolism OR transcription;other metabolic processes	other cell component	nucleic acid binding activity;other molecular function	Pf00152, Pf01336		A0A2T2W7Z9	asnS				0	0		26	446.7	225.4	292	163.4	340.4	253	159.7	184.8		52.2	30.9	57.6				3.3	58.3	25.1
FALSE	High	Master Protein	A0A2W4W264	Bifunctional purine biosynthesis protein PurH OS=Leptolyngbya antarctica OX=268115 GN=purH PE=3 SV=1	0	FALSE	15.835	9	4	4	14	1	515	54.6	6.02	29.53	4	other metabolic processes		other molecular function	Pf01808, Pf02142		A0A2W4W264	purH				0	3	45.9	49.9	489.5	194.7	112.5	170.7	291	209.6	162.3	172.2	87.3	41.6	48.5	59.9	13.6	11	16.6	17.1	75.7	24.1
FALSE	High	Master Protein	A0A2W4WTN3	Sugar ABC transporter ATP-binding protein OS=Leptolyngbya antarctica OX=268115 GN=DCF17_02250 PE=4 SV=1	0	FALSE	15.823	12	3	3	25	1	354	38.8	7.08	33.01	3			other molecular function	Pf00005, Pf17912		A0A2W4WTN3					0	2	61.3	66.5	561.2	204.5	141.2	178	245.4	188.6	166	158.5	81.9	36.3	20.2	26.5	10.4	10.7	16.5	16.8	82.4	28.7
FALSE	High	Master Protein	A0A2T2W9N6	Uncharacterized protein OS=filamentous cyanobacterium CCP3 OX=2107704 GN=C8255_04700 PE=4 SV=1	0	FALSE	15.759	28	3	3	79	3	111	11.5	5.52	71.44	3						A0A2T2W9N6					0	0	70.2	86.7	359.1	147.9	109.4	231.9	243.7	227.3	146.9	198.4	83.8	44.6	57.5	59.8	12.1	13.9	22.6	25.6	78.3	27.2
FALSE	High	Master Protein	A0A2P8W6S4	Serine--tRNA ligase OS=filamentous cyanobacterium CCT1 OX=2107702 GN=serS PE=3 SV=1	0	FALSE	15.696	18	5	5	11	5	425	47.7	5.48	15.19	5	protein metabolism;RNA metabolism OR transcription;other metabolic processes	other cell component	other molecular function	Pf00587, Pf02403		A0A2P8W6S4	serS				0	0	31.1	43.4	537.4	184.6	122.5	180.4	290.4	238.7	163.2	164.6	68.1	44.6	42.2	46.6	6.3	9.6	13.4	14	72.2	19.6
FALSE	High	Master Protein	K9WND5	30S ribosomal protein S5 OS=Microcoleus sp. PCC 7113 OX=1173027 GN=rpsE PE=3 SV=1	0	FALSE	15.514	23	4	5	47	0	173	18.2	11	65.63	4	protein metabolism;other metabolic processes	translational apparatus	nucleic acid binding activity;other molecular function	Pf00333, Pf03719		K9WND5; mic:Mic7113_6333	rpsE				0	0
FALSE	High	Master Protein	A0A651E7R4	Uncharacterized protein OS=Leptolyngbya sp. DLM2.Bin15 OX=2480212 GN=EA367_03700 PE=4 SV=1	0	FALSE	15.462	20	3	4	6	3	184	20.8	5.41	11.14	3			other molecular function			A0A651E7R4					0	0	24.6	27.9	895.9	304.4	122	185.3	156.9	153.5	101.6	84.5	19	21.3	33	55.1		3.4	8.5	5.8	92.9	28.3
FALSE	High	Master Protein	A0A433N2F7	Allophycocyanin alpha chain OS=Chlorogloeopsis fritschii PCC 6912 OX=211165 GN=apcA PE=3 SV=1	0	FALSE	15.443	23	2	3	167	1	161	17.9	8.68	400.46	2	protein metabolism;other metabolic processes	other membranes		Pf00502		A0A433N2F7	apcA				0	0
FALSE	High	Master Protein	A0A2W7B1J0	Thioredoxin OS=Leptolyngbya sp. OX=47254 GN=DCF21_00025 PE=3 SV=1	0	FALSE	15.439	38	4	4	34	4	112	12.3	4.41	50.1	4	other metabolic processes;other biological processes		other molecular function	Pf00085		A0A2W7B1J0					0	0	39.4	61.8	467.4	185	97.4	165.1	296.9	238.6	181.6	221.4	76.7	46	37.6	45.6	10.9	11.3	16.6	14.6	62.5	20.2
FALSE	High	Master Protein	A0A651EIP2	50S ribosomal protein L14 OS=Leptolyngbya sp. DLM2.Bin15 OX=2480212 GN=EA367_19720 PE=3 SV=1	0	FALSE	15.424	24	2	2	8	2	121	13.2	10.32	18.09	2	protein metabolism;other metabolic processes	translational apparatus	nucleic acid binding activity;other molecular function			A0A651EIP2					0	0	24.8	23.1	620.9	273.4	117	130.1	226.2	135.2	121.7	148	45.1	24.7	63.9	117.3	17.4	11.9	20.4	29.4	108.5	28.2
FALSE	High	Master Protein	A0A2W7A1L1	Ribosome-recycling factor OS=Leptolyngbya sp. OX=47254 GN=frr PE=3 SV=1	0	FALSE	15.409	20	3	3	25	3	186	20.7	5.25	49.84	3	cell organization and biogenesis;protein metabolism;other metabolic processes	other cell component		Pf01765		A0A2W7A1L1	frr				0	0	49.6	55	430.5	162.9	107.7	161.3	291.8	202.8	162	219.5	90.9	47.9	54	59.8	12.5	16.2	22.8	25.5	75.3	22.3
FALSE	High	Master Protein	A0A651E7L0	AICAR transformylase (Fragment) OS=Leptolyngbya sp. DLM2.Bin15 OX=2480212 GN=purH PE=3 SV=1	0	FALSE	15.398	8	3	3	12	1	506	54.4	5.26	24.11	3	other metabolic processes		other molecular function			A0A651E7L0	purH				0	0			684.5	323.8	116.4	189.5	319.3	207.9	178.2	149.6			37.3	75.7	7.8			12.1	87.4
FALSE	High	Master Protein	A0A651EMW3	Uncharacterized protein OS=Leptolyngbya sp. DLM2.Bin15 OX=2480212 GN=EA367_11680 PE=4 SV=1	0	FALSE	15.343	20	5	5	6	5	295	32.4	6.38	5.42	5						A0A651EMW3					0	0	56.4	34.1	594.4	311.8	113.4	119.2	194.9	150.8	76.4	153	46.9	22.2	79.2	101.3	11	8.1	16.4	28.3	104.2	40.1
FALSE	High	Master Protein	A0A2W7AF71	Peptidyl-prolyl cis-trans isomerase OS=Leptolyngbya sp. OX=47254 GN=DCF21_15895 PE=3 SV=1	0	FALSE	15.33	17	3	3	15	3	189	19.9	4.41	19.22	3	protein metabolism;other metabolic processes		other molecular function	Pf00254		A0A2W7AF71					0	0	32	16.8	526.2	207.6	220.8	184.3	269.5	261.9	247.2	144.4	70.3	31.5	23.7	35.6	5.2	5.6	5.9	6.5	46.7	12.6
FALSE	High	Master Protein	A0A2P8VZ10	GntR family transcriptional regulator OS=filamentous cyanobacterium CCT1 OX=2107702 GN=C7293_18655 PE=4 SV=1	0	FALSE	15.278	16	4	4	6	4	328	36.4	5.17	10.31	4	other biological processes		other molecular function	Pf00392		A0A2P8VZ10					0	0	40.5	33	529	197.3	121.5	169.4	288.9	230.3	163	167.9	77.8	45	40.1	56.4	5.8	12.1	16.2	5.5	76.4	21.5
FALSE	High	Master Protein	A0A140K000	30S ribosomal protein S10 OS=Stanieria sp. NIES-3757 OX=1807358 GN=rpsJ PE=3 SV=1	0	FALSE	15.246	34	3	3	55	2	105	12.1	9.77	96.45	3	protein metabolism;other metabolic processes	translational apparatus	nucleic acid binding activity;other molecular function	Pf00338		A0A140K000; stan:STA3757_00270	rpsJ				0	1	39.6	43.9	503.7	199.8	112.5	154.2	267.1	184.2	151.6	192.2	85.4	38.2	64.4	79.1	12.5	13.8	18.4	16.3	77.1	25.8
FALSE	High	Master Protein	A0A6I5N8R3	30S ribosomal protein S5 OS=Leptolyngbya sp. SIO4C1 OX=2607770 GN=rpsE PE=4 SV=1	0	FALSE	15.217	28	5	5	52	0	173	18.2	10.4	77.25	5		translational apparatus				A0A6I5N8R3	rpsE				0	2	47.1	48.1	565.8	246.7	86.8	146.3	189.4	131.8	109.3	138.4	52.4	24.1	88.4	122.5	18.2	12.6	23.8	41	113.6	45.4
FALSE	High	Master Protein	A0A1Z3HVH7	Protein translocase subunit SecY OS=Halomicronema hongdechloris C2206 OX=1641165 GN=secY2 PE=3 SV=1	0	FALSE	15.207	8	3	4	19	3	437	47.2	9.83	35.49	3	transport	plasma membrane;other membranes		Pf00344		A0A1Z3HVH7; hhg:XM38_052740	secY2				0	0	14.4	17.2	503.3	186.3	110.2	132.9	381.2	238.3	194.7	218	79.3	43.1	34	33.6	7.9	8.3	10.7	8.2	75.6	10
FALSE	High	Master Protein	A0A2T2RQ41	Phycobiliprotein ApcE OS=Cyanobacteria bacterium QH_9_48_43 OX=1919126 GN=BRC41_12050 PE=3 SV=1	0	FALSE	15.194	3	2	2	32	1	909	102.2	8.94	46.35	2	protein metabolism;other metabolic processes	other membranes	other molecular function	Pf00427, Pf00502		A0A2T2RQ41					0	0	54.2	90.7	663.7	244.4	125.1	226.8	117.9	225.4	156.3	94.4	81.4	39.6	17.6	19.1	5.4	8.2	10	11	93.1	37.2
FALSE	High	Master Protein	K9SAY0	NAD(P)H-quinone oxidoreductase subunit H OS=Geitlerinema sp. PCC 7407 OX=1173025 GN=ndhH PE=3 SV=1	0	FALSE	15.176	14	5	5	18	3	394	45.5	6.32	13.21	5	other metabolic processes	other membranes	other molecular function	Pf00346		gei:GEI7407_2474; K9SAY0	ndhH				0	2	27.5	26.8	607.4	233.1	100.2	135.9	280.6	188.1	166.5	172.2	64.1	31	49.5	76.6	10.9	7.8	8.4	14.1	89.6	21.9
FALSE	High	Master Protein	A0A2W4WFE9	DUF11 domain-containing protein OS=Leptolyngbya antarctica OX=268115 GN=DCF17_05630 PE=4 SV=1	0	FALSE	15.153	7	1	1	22	1	289	30.5	4.88	34.56	1				Pf01345		A0A2W4WFE9					0	0	35.2	46.9	439.3	250.1	211.5	188.7	247.4	258.4	220.8	117.3	78.3	52	43	79.2					46.2	12.5
FALSE	High	Master Protein	A0A651E5R6	TerB family tellurite resistance protein OS=Leptolyngbya sp. DLM2.Bin15 OX=2480212 GN=EA367_05985 PE=4 SV=1	0	FALSE	15.134	28	3	4	18	3	161	18	4.35	43.14	3						A0A651E5R6					0	0	44.8	28.1	578.6	330.6	128.6	237.5	144.9	137.9	119.4	89.6	35.3	24.5	61.1	89.6	8.5	11.4	15	16.1	125.4	37.6
FALSE	High	Master Protein	A0A651DNW2	ATP-dependent Clp protease proteolytic subunit OS=Leptolyngbya sp. DLM2.Bin15 OX=2480212 GN=EA367_19790 PE=3 SV=1	0	FALSE	15.129	17	3	3	21	2	229	25	5	18.93	3	protein metabolism		other molecular function			A0A651DNW2					0	1	52.8	31.1	638.3	235.4	99.3	139.1	240.9	156.2	195.7	134.9	57	46.4	53.1	76.1	12.1	10.8	14.4	20.6	65.7	25.8
FALSE	High	Master Protein	A0A651E9K6	DNA starvation/stationary phase protection protein Dps OS=Leptolyngbya sp. DLM2.Bin15 OX=2480212 GN=EA367_16060 PE=3 SV=1	0	FALSE	15.094	29	3	4	22	3	175	19.4	5.01	44.94	3	other biological processes		other molecular function			A0A651E9K6					0	0	40.5	39.5	694.6	318.4	103.5	175	158.8	126.4	123.5	113.9	50	20.4	52.7	80.1	17.5	10.1	13.1	20.9	112.9	36.9
FALSE	High	Master Protein	A0A2P8VX39	Aspartyl/glutamyl-tRNA(Asn/Gln) amidotransferase subunit B OS=filamentous cyanobacterium CCT1 OX=2107702 GN=gatB PE=3 SV=1	0	FALSE	15.091	14	5	5	7	4	495	55	5.27	11.06	5	protein metabolism;other metabolic processes		other molecular function	Pf02637, Pf02934		A0A2P8VX39	gatB				0	1	34.6	37.1	476	181.5	137.7	164	287.8	233.2	178.6	171.1	68.8	50.6	37.3	65.8	7.1	12	12.6	14.2	88.8	26.8
FALSE	High	Master Protein	A0A5Q4EFE2	Photosystem II 12 kDa extrinsic protein OS=Leptolyngbya sp. DLM2.Bin27 OX=2480213 GN=psbU PE=3 SV=1	0	FALSE	15.083	21	4	5	56	1	151	16.2	4.56	119.95	4	other metabolic processes;other biological processes	other membranes				A0A5Q4EFE2	psbU				0	0	96	77.7	487.8	172.9	90.5	245.7	233.6	190.9	143.8	142.2	86.4	41.3	44.1	41.3	13.7	20.3	25.5	17.1	53.9	25.1
FALSE	High	Master Protein	A0A3M2GX76	ATP-dependent Clp protease ATP-binding subunit OS=Cyanobacteria bacterium J007 OX=2420339 GN=D6680_00175 PE=3 SV=1	0	FALSE	15.036	5	4	4	52	1	825	91.8	5.45	99.5	4	protein metabolism	other cell component	other molecular function	Pf00004, Pf02861, Pf07724, Pf10431, Pf17871		A0A3M2GX76					0	0	38.3	47.9	651	235.3	79.2	117.2	222.3	144.4	107.4	151.7	48.3	22.5	79.2	101.8	14.1	12.3	24.4	36.3	96.3	31.9
FALSE	High	Master Protein	A0A2P8W405	TPR_REGION domain-containing protein OS=filamentous cyanobacterium CCT1 OX=2107702 GN=C7293_11285 PE=4 SV=1	0	FALSE	15.016	5	4	4	8	4	959	108.6	4.97	6.92	4		other membranes		Pf07719, Pf13414, Pf13432		A0A2P8W405					0	0	32	43.3	497.3	178	97	172.8	306.4	251.9	169.2	218.8	76.5	40.5	35.7	41.1	9	6.7	11.9	19.3	72.7	22.6
FALSE	High	Master Protein	A0A651DS13	Aconitate hydratase B OS=Leptolyngbya sp. DLM2.Bin15 OX=2480212 GN=acnB PE=3 SV=1	0	FALSE	14.98	6	4	4	6	4	868	93.8	5.1	7.93	4	other metabolic processes	cytosol	nucleic acid binding activity;other molecular function			A0A651DS13	acnB				0	0	59.5	59.3	598.4	211.4	92.1	88.3	173.8	149.1	87.3	141.5	51.6	27.7	85.9	114.5	21.2	23.4	30.5	31.9	127.6	45.4
FALSE	High	Master Protein	A0A6H2NKB1	Amino acid ABC transporter substrate-binding protein OS=Leptolyngbya sp. LCM1.Bin17 OX=2480211 GN=EA342_13605 PE=4 SV=1	0	FALSE	14.925	7	2	3	22	1	351	37.7	4.32	44.69	2						A0A6H2NKB1					0	0	22.1	30	703.7	365	175.8	158.9	168.6	183.2	164.4	47.2	33.6	23	39.9	99.9		1.6		8.7	61.2	19.3
FALSE	High	Master Protein	A0A2P8WAD9	Serine protease OS=filamentous cyanobacterium CCT1 OX=2107702 GN=C7293_01405 PE=4 SV=1	0	FALSE	14.898	15	4	4	18	3	369	38.8	4.92	13.97	4	protein metabolism		other molecular function	Pf13180, Pf13365		A0A2P8WAD9					0	1	38.3	35.2	470.7	163.7	129.4	191	277	237.6	182.1	181.2	89.2	50.4	45.4	59.5	6.1	14.5	13	9.8	75.2	23.8
FALSE	High	Master Protein	A0A2T2W7T1	DUF2267 domain-containing protein OS=filamentous cyanobacterium CCP3 OX=2107704 GN=C8255_08020 PE=4 SV=1	0	FALSE	14.894	14	4	4	17	4	291	32.2	4.86	3.44	4				Pf10025		A0A2T2W7T1					0	0	55.6	108.3	576.7	267.6	104.8	187.8	131.7	138.4	213.6	129.9	88.5	30.2	32.5	37.3	18.5	11.3	17.8	35.1	118.6	22.9
FALSE	High	Master Protein	A0A1U7IH35	Enoyl-[acyl-carrier-protein] reductase [NADH] OS=Phormidium ambiguum IAM M-71 OX=454136 GN=NIES2119_16960 PE=3 SV=1	0	FALSE	14.887	17	4	4	29	2	259	27.6	5.6	26.05	4	other metabolic processes		other molecular function	Pf13561		A0A1U7IH35					0	2	57	44	612.1	250.3	96.9	174.2	220	176.2	108.2	132.7	56.1	26.1	61.8	89.2	19	8.6	16.9	13.5	98.4	34.7
FALSE	High	Master Protein	F5UHP4	Fructose-1,6-bisphosphate aldolase OS=Microcoleus vaginatus FGP-2 OX=756067 GN=MicvaDRAFT_2737 PE=3 SV=1	0	FALSE	14.877	8	3	3	93	0	359	38.9	6.2	93.9	3	other metabolic processes		other molecular function	Pf01116		F5UHP4					0	0
FALSE	High	Master Protein	A0A2P8WLQ2	Potassium-transporting ATPase ATP-binding subunit OS=filamentous cyanobacterium CCP5 OX=2107701 GN=kdpB PE=3 SV=1	0	FALSE	14.861	6	3	3	7	3	695	72.9	5.57	8.95	3	transport	plasma membrane;other membranes	transporter activity;other molecular function	Pf00122, Pf00702		A0A2P8WLQ2	kdpB				0	0	61.1	71.9	600.2	223.4	121.6	145.6	166.5	123.5	112.1	103.4	93.2	44.8	93.9	98.6	17.7	14.4	34.8	26	66.9	17.5
FALSE	High	Master Protein	A0A651DZC4	50S ribosomal protein L23 OS=Leptolyngbya sp. DLM2.Bin15 OX=2480212 GN=EA367_19760 PE=3 SV=1	0	FALSE	14.857	45	5	5	21	5	103	11.7	9.85	21.39	5	protein metabolism;other metabolic processes	translational apparatus	other molecular function			A0A651DZC4					0	0	25.8	26.9	587.3	277.1	115.9	135.5	204.7	132.1	122.9	149.3	39.1	29.6	89.8	128	22.6	17.6	20.1	19.2	97.1	39
FALSE	High	Master Protein	A0YQS7	Urease subunit alpha OS=Lyngbya sp. (strain PCC 8106) OX=313612 GN=ureC PE=3 SV=1	0	FALSE	14.789	5	2	2	15	2	572	61.9	5.35	32.97	2	other metabolic processes	other cell component	other molecular function	Pf00449, Pf01979		A0YQS7	ureC				0	0	25.1	42	450.7	183.3	160.6	192	297	298.3	171.9	167.8	76.9	45.4	21.8	51.4	6.1	6.9	11.8	9.1	66.6	13.7
FALSE	High	Master Protein	Q05UX4	Chaperone protein DnaK OS=Synechococcus sp. RS9916 OX=221359 GN=dnaK PE=2 SV=1	0	FALSE	14.781	8	3	3	9	1	635	67.6	4.87	17.26	3	other biological processes		other molecular function	Pf00012		Q05UX4	dnaK				0	0	28.1	42.4	521.6	283.5	198.6	137	170	167.3	108.6	64.3	13.3	27.6	96.6	128.9	6.2	9	9.4	37.1	123.2	39.4
FALSE	High	Master Protein	A0A2P8VSJ1	Molybdenum cofactor biosynthesis protein MoeB (Fragment) OS=filamentous cyanobacterium CCP5 OX=2107701 GN=C7271_25890 PE=4 SV=1	0	FALSE	14.716	13	2	2	7	1	321	35.2	5.05	9.5	2			other molecular function	Pf00581, Pf00899		A0A2P8VSJ1					0	0	18.3		557.7	221	377.3	26.6	286.1	293.1	142.6	145.9		61.4	30.7	60.5	4.6	3.6		10.3	36.1	29.3
FALSE	High	Master Protein	A0A2P8VTU3	Uncharacterized protein OS=filamentous cyanobacterium CCT1 OX=2107702 GN=C7293_26200 PE=4 SV=1	0	FALSE	14.711	29	3	3	6	3	183	19.8	5.99	10.64	3						A0A2P8VTU3					0	0	42.6	41.6	1086.6	381.4	108.3	211	60.3	99.8	127.1	43.3	22.6	11			2.7			11.2	114.7	24.3
FALSE	High	Master Protein	A0A2T2WC48	TPR_REGION domain-containing protein OS=filamentous cyanobacterium CCP3 OX=2107704 GN=C8255_00275 PE=4 SV=1	0	FALSE	14.594	15	3	3	8	3	336	36.2	4.78	11.79	3				Pf13424		A0A2T2WC48					0	0	46.2	51.5	454.4	198.6	137.7	204.6	282.4	257.4	182.3	187	57.7	39.4	37.9	54.5	5.3	2.9	7.7	10.2	73.6	20.3
FALSE	High	Master Protein	A0A651DVX3	Cysteine synthase A OS=Leptolyngbya sp. DLM2.Bin15 OX=2480212 GN=EA367_06355 PE=4 SV=1	0	FALSE	14.555	14	3	3	4	1	325	34.5	5.38	6.93	3						A0A651DVX3					0	0	46.9	54.7	614.4	255.6	89	152.8	195.5	138.8	106.5	145.3	61.3	26.2	82.4	90.6	10.3		26.4	38.3	105.1	33.6
FALSE	High	Master Protein	A0A1Q8ZFK5	10 kDa chaperonin OS=Leptolyngbya sp. 'hensonii' OX=1922337 GN=groS PE=3 SV=1	0	FALSE	14.524	54	4	4	39	3	103	10.9	5.25	96.92	4	other biological processes	other cell component	other molecular function	Pf00166		A0A1Q8ZFK5	groS				0	1	47.9	49.5	487.1	222	98.6	139.6	229	173.3	170.2	195.6	88.8	39.8	79.6	103.9	16.4	14.6	22.9	22.2	69.4	23
FALSE	High	Master Protein	A0A651DZE2	NAD(P)H-quinone oxidoreductase subunit J OS=Leptolyngbya sp. DLM2.Bin15 OX=2480212 GN=EA367_19870 PE=4 SV=1	0	FALSE	14.512	28	4	4	25	4	174	20.2	4.7	42.75	4	other metabolic processes		other molecular function			A0A651DZE2					0	0	56.8	63.4	510.9	266.5	83.4	150.8	172.2	128.8	98.4	121.2	46	25.8	93.6	117.1	25.8	22.5	31.6	49.9	105.8	45.8
FALSE	High	Master Protein	A0A2W7ATG9	50S ribosomal protein L4 OS=Leptolyngbya sp. OX=47254 GN=rplD PE=3 SV=1	0	FALSE	14.476	20	4	4	11	3	210	23.5	9.92	18.79	4	protein metabolism;other metabolic processes	translational apparatus	nucleic acid binding activity;other molecular function	Pf00573		A0A2W7ATG9	rplD				0	1	27.1	21.4	409.9	133	88.1	101.7	445.6	317.8	232	270.2	58.4	65	24.2	39.6	10.8	8.8	10.1	7.8	50	11.1
FALSE	High	Master Protein	A0A2T2W3K1	Flavin oxidoreductase OS=filamentous cyanobacterium CCP3 OX=2107704 GN=C8255_15820 PE=3 SV=1	0	FALSE	14.466	8	3	3	13	1	558	60.7	6.23	22.85	3	other metabolic processes		other molecular function	Pf00258, Pf01613		A0A2T2W3K1					0	0	40.3	56.1	493.3	169.7	110.8	162.2	341.7	267.1	148.1	223.1	80.2	44.7	39	49.5		9.1	10.6		66.6
FALSE	High	Master Protein	A0A5Q4ECX2	PadR family transcriptional regulator OS=Leptolyngbya sp. DLM2.Bin27 OX=2480213 GN=EA368_04410 PE=4 SV=1	0	FALSE	14.451	27	3	3	18	1	129	15.3	6.13	38.51	3						A0A5Q4ECX2					0	2	4.6	29.1	745.2	259	156.5	190.4	189.7	227.3	198.9	114.2	46	35.1	15.2	30.2	7	4.6	4	4.7	75.9	21.4
FALSE	High	Master Protein	A0A5Q4DYP9	Photosystem II manganese-stabilizing polypeptide OS=Leptolyngbya sp. DLM2.Bin27 OX=2480213 GN=EA368_18900 PE=3 SV=1	0	FALSE	14.444	27	6	6	145	1	274	29.4	4.81	243.82	6	cell organization and biogenesis;other metabolic processes;other biological processes	other membranes	other molecular function			A0A5Q4DYP9					0	0		78.3	900.8	6.9	22.4	22.7	586.8	65.6	263	55.2		2.2	5.8	75.1	9.8		18.1		138.5
FALSE	High	Master Protein	A0A2P8VZP8	Pentapeptide repeat-containing protein OS=filamentous cyanobacterium CCT1 OX=2107702 GN=C7293_17900 PE=4 SV=1	0	FALSE	14.428	17	2	2	12	2	175	18.3	4.92	28.42	2				Pf00805, Pf13599		A0A2P8VZP8					0	0	45.7	75.7	507.8	202	120.5	164.6	262.5	230.2	210.1	160.5	97.8	42.4	33.1	44.3	5.9	7.2	12.6	18.4	45.4	20.5
FALSE	High	Master Protein	A0A0D6KGJ5	Uncharacterized protein (Fragment) OS=Tolypothrix sp. PCC 7601 OX=1188 GN=FDUTEX481_03958 PE=3 SV=1	0	FALSE	14.405	22	2	2	30	1	103	11.3	5.66	57.93	2	protein metabolism;other metabolic processes	other membranes	other molecular function	Pf00124		A0A0D6KGJ5					0	0	22	28.3	481.5	220.4	169.7	138	256.7	229.2	153.2	153.1	35.2	50.2	45.5	113.8	13.8	13.4	24.4	12.2	97.1	23.3
FALSE	High	Master Protein	A0A2P8VZ40	Glycine cleavage system H protein OS=filamentous cyanobacterium CCT1 OX=2107702 GN=gcvH PE=3 SV=1	0	FALSE	14.395	38	3	3	14	3	130	14.3	4.09	20.33	3	other metabolic processes	other cell component		Pf01597		A0A2P8VZ40	gcvH				0	0	31.3	51.2	477	192.1	113.1	178.4	272.5	266.6	186.9	184.4	67.5	42	40.4	53	6.7	7.7	17.5	10.2	68.6	21.4
FALSE	High	Master Protein	K9UKH9	Membrane protease subunit, stomatin/prohibitin OS=Chamaesiphon minutus (strain ATCC 27169 / PCC 6605) OX=1173020 GN=Cha6605_3732 PE=3 SV=1	0	FALSE	14.383	16	4	4	28	1	269	29.8	5.43	18.47	4	protein metabolism	other membranes	other molecular function	Pf01145		cmp:Cha6605_3732; K9UKH9					0	0	26.6	29.5	826.4	266.9	90.5	128.4	186.7	125.6	93.8	107.1	40.1	21.2	56	75.4	14.8	11.8	16.5	29	99.9	32.8
FALSE	High	Master Protein	A0A2P8W3H9	Photosystem II reaction center Psb28 protein OS=filamentous cyanobacterium CCT1 OX=2107702 GN=psb28 PE=3 SV=1	0	FALSE	14.312	29	3	3	18	3	133	15	5.03	31.21	3	other metabolic processes	other membranes		Pf03912		A0A2P8W3H9	psb28				0	0	26.9	26	554.5	208.3	142.5	170.4	242.3	236.2	184.3	161.5	55.2	50.3	35.1	54.5	5.5	10.4	14.1	12.1	89.1	24.6
FALSE	High	Master Protein	A0A651DN08	30S ribosomal protein S13 OS=Leptolyngbya sp. DLM2.Bin15 OX=2480212 GN=EA367_19660 PE=3 SV=1	0	FALSE	14.31	25	3	4	36	2	127	14.5	11.05	78.94	3	protein metabolism;other metabolic processes	translational apparatus	nucleic acid binding activity;other molecular function			A0A651DN08					0	0	23.6	43.6	606	264	74	119.3	223.4	148.8	124.4	175.1	48.6	22.1	81.5	99.7	18.1	11.5	25.1	21.2	111	32.4
FALSE	High	Master Protein	A0A2T2VZ51	TPR_REGION domain-containing protein OS=filamentous cyanobacterium CCP3 OX=2107704 GN=C8255_24700 PE=4 SV=1	0	FALSE	14.277	6	2	2	2	2	615	67.4	5.86	5.23	2				Pf13424		A0A2T2VZ51					0	0		16.5	497.5	175.5	222.6	170.2	286.4	279.1	167.7	179.2	37	44.4	31.7	69.9				8.4	68.6	16.9
FALSE	High	Master Protein	A0A6G3Z7U9	Dihydroxy-acid dehydratase OS=Leptolyngbya sp. SIO1D8 OX=2607807 GN=ilvD PE=4 SV=1	0	FALSE	14.257	8	3	3	9	3	561	59.2	5.77	16.38	3			other molecular function			A0A6G3Z7U9	ilvD				0	0	41	47.5	643.8	261.6	76.2	157	166.9	103.1	95.9	110	48.6	19.4	86.5	109	16.9	14.8	30.1	33.8	122.4	41.4
FALSE	High	Master Protein	A0A651ERH9	SLH domain-containing protein OS=Leptolyngbya sp. DLM2.Bin15 OX=2480212 GN=EA367_05745 PE=3 SV=1	0	FALSE	14.254	7	4	4	28	2	618	65.3	4.49	59.93	4	transport	other membranes	transporter activity			A0A651ERH9					0	1	31.9	22.4	688.4	238.8	98.6	163	247.6	169	141.9	130.3	59.6	26.5	40.2	76.2	7.8	3	11	20.9	133.1	24.3
FALSE	High	Master Protein	A0A0C1V1Z4	60 kDa chaperonin OS=Lyngbya confervoides BDU141951 OX=1574623 GN=groEL PE=3 SV=1	0	FALSE	14.25	7	3	3	15	2	546	57.7	4.91	19.46	3	other biological processes	other cell component	other molecular function	Pf00118		A0A0C1V1Z4	groEL				0	1	42.3	125.7	254.2	99.2	90	68.1	206.8	185.9	336.9	330.8	211.7	63.4	49.6	49.4	33.7	20.3	47.8	43.2	57.6	12.1
FALSE	High	Master Protein	A0A651E3A8	SDR family oxidoreductase OS=Leptolyngbya sp. DLM2.Bin15 OX=2480212 GN=EA367_00440 PE=4 SV=1	0	FALSE	14.183	18	3	3	5	3	221	23.9	5.87	12.36	3	other metabolic processes		other molecular function			A0A651E3A8					0	0	33.9	29.3	657	260	109.7	160.7	184.6	145.8	109.5	115	43.8	23.1	68.2	116.6	13.5	11.3	21.3	23.2	121.3	38.5
FALSE	High	Master Protein	A0YNI2	Chaperone protein DnaK OS=Lyngbya sp. (strain PCC 8106) OX=313612 GN=dnaK PE=2 SV=1	0	FALSE	14.177	5	2	3	21	1	641	69.2	4.88	43.29	2	other biological processes		other molecular function	Pf00012		A0YNI2	dnaK				0	0	28.1	42.4	521.6	283.5	198.6	137	170	167.3	108.6	64.3	13.3	27.6	96.6	128.9	6.2	9	9.4	37.1	123.2	39.4
FALSE	High	Master Protein	A0A2T2W5L4	Uncharacterized protein OS=filamentous cyanobacterium CCP3 OX=2107704 GN=C8255_11955 PE=4 SV=1	0	FALSE	14.166	29	1	2	17	1	63	6.7	4.61	7.04	1						A0A2T2W5L4					0	0	105	129	615.3	382.1	96.6	255.9	31.8	276.3	135.3	113	58.8	16.3	15.2	7.2			12.3	26.9	64.2	16
FALSE	High	Master Protein	A0A2P8W7Z2	NAD(P)H-quinone oxidoreductase subunit M OS=filamentous cyanobacterium CCT1 OX=2107702 GN=ndhM PE=3 SV=1	0	FALSE	14.157	22	2	2	8	1	118	13.4	4.73	20.63	2	other metabolic processes	other membranes	other molecular function	Pf10664		A0A2P8W7Z2	ndhM				0	0	15.8	29.1	627.1	216.7	90.4	61.3	322.6	206.3	202.2	211.8	54.8	34.5	37.7	45.7	13.1	10.1	13.5	13.4	86.4	17.7
FALSE	High	Master Protein	A0A2T2VZL8	Peptidoglycan-binding protein (Fragment) OS=filamentous cyanobacterium CCP3 OX=2107704 GN=C8255_23015 PE=4 SV=1	0	FALSE	14.146	32	4	4	15	4	173	18.3	11.71	21.53	4				Pf01471		A0A2T2VZL8					0	0	40.2	46.2	462.5	168.7	141.6	175.6	261.1	224.6	170.8	173.8	83.8	47.2	49.8	60.2	9.9	14.3	23.8	17.8	87.6	22.6
FALSE	High	Master Protein	A0A0C1XZT4	Flagellar motor protein MotA (Fragment) OS=Lyngbya confervoides BDU141951 OX=1574623 GN=QQ91_36015 PE=3 SV=1	0	FALSE	14.141	25	3	3	12	3	173	18.4	4.82	29.9	3	transport	plasma membrane;other membranes		Pf01618		A0A0C1XZT4					0	0	51.2	96.9	211.7	162.3	48	61.3	138	102.6	173.5	284	157.9	52.4	110.3	69.4	72.8	50.7	70.6	70.1	152.2	42.8
FALSE	High	Master Protein	A0A5Q4DYE4	Translation initiation factor IF-2 OS=Leptolyngbya sp. DLM2.Bin27 OX=2480213 GN=infB PE=3 SV=1	0	FALSE	14.132	4	4	4	18	3	1021	110.1	5.58	18.95	4	protein metabolism;other metabolic processes	other cell component	nucleic acid binding activity;other molecular function			A0A5Q4DYE4	infB				0	1	53.4	58.2	419.9	166.4	117.4	169.9	294.4	201.4	138.3	199.8	74.6	46.6	60.8	74.1	12.5	16.3	22	23.7	80.4	25.3
FALSE	High	Master Protein	A0A651DX45	Uncharacterized protein OS=Leptolyngbya sp. DLM2.Bin15 OX=2480212 GN=EA367_05060 PE=4 SV=1	0	FALSE	14.109	7	3	3	4	3	585	67.6	4.68	12.43	3						A0A651DX45					0	0	20.6	20	669	280.8	120.4	142	194	140.5	112.8	123.2	39.8	21	64.7	100.3	11.3	10.7	17.4	18.3	121.5	35.9
FALSE	High	Master Protein	A0A651DRM8	Alpha-1,4 glucan phosphorylase (Fragment) OS=Leptolyngbya sp. DLM2.Bin15 OX=2480212 GN=glgP PE=3 SV=1	0	FALSE	14.082	6	4	4	7	3	640	73.5	5.63	2.3	4	other metabolic processes		other molecular function			A0A651DRM8	glgP				0	1	39.5	48.6	680	279.2	84.1	151.9	189.7	146.3	115.2	122.9	50.6	22.1	66.9	74.1	12.5	9.9	15.9	29.5	104.6	33.7
FALSE	High	Master Protein	A0A5Q4DZ82	50S ribosomal protein L6 OS=Leptolyngbya sp. DLM2.Bin27 OX=2480213 GN=rplF PE=3 SV=1	0	FALSE	14.055	32	5	5	30	5	179	19.4	10.08	30.11	5	protein metabolism;other metabolic processes	translational apparatus	nucleic acid binding activity;other molecular function			A0A5Q4DZ82	rplF				0	0	28.5	29	480.4	170.6	154.7	154.2	309.1	227	172.7	202.9	93.7	43.8	38.8	58.9	5.9	8	12.8	12.6	77.5	19.2
FALSE	High	Master Protein	A0A651DYZ0	50S ribosomal protein L9 OS=Leptolyngbya sp. DLM2.Bin15 OX=2480212 GN=EA367_03015 PE=3 SV=1	0	FALSE	14.048	21	2	2	12	2	155	16.7	9.41	23.83	2	protein metabolism;other metabolic processes	translational apparatus	nucleic acid binding activity;other molecular function			A0A651DYZ0					0	0	10.9	13.1	617.4	352.8	171.6	161.6	201.7	142	175.8	77.5	53.8	22.8	68.9	146				7.6	80.1	23.8
FALSE	High	Master Protein	A0A2P8W946	Transketolase OS=filamentous cyanobacterium CCT1 OX=2107702 GN=C7293_03130 PE=4 SV=1	0	FALSE	14.045	8	4	4	11	1	734	78.1	5.67	18.57	4	other metabolic processes		other molecular function	Pf03894, Pf09364		A0A2P8W946					0	2	24	28.4	520.7	203.8	92.4	163.1	427.5	222.7	168.5	236.5	62.7	32.1	28.1	37.9	3.3	3.7	10.2	13.7	54.2	6.9
FALSE	High	Master Protein	A0A651EDQ1	Tetratricopeptide repeat protein OS=Leptolyngbya sp. DLM2.Bin15 OX=2480212 GN=EA367_00230 PE=4 SV=1	0	FALSE	14.023	11	3	3	4	3	467	50.6	4.82	6.18	3						A0A651EDQ1					0	0	34.2	24.2	868.6	421.8	195.3	122.9	104.5	144.1	96	51.8	18.1	17.6	16.8	69.9				7.4	72.3	42.8
FALSE	High	Master Protein	A0A651DNU1	30S ribosomal protein S5 OS=Leptolyngbya sp. DLM2.Bin15 OX=2480212 GN=rpsE PE=3 SV=1	0	FALSE	13.98	23	4	4	37	1	173	18.1	10.84	65.69	4	protein metabolism;other metabolic processes	translational apparatus	nucleic acid binding activity;other molecular function			A0A651DNU1	rpsE				0	0	36.2	26.9	582.3	263	94.9	145.4	216.5	128.5	143.9	152.4	57.8	24.7	71.5	124.5	19.4	12.2	18.3	20.1	117.9	34.5
FALSE	High	Master Protein	A0A0C2M173	Phycocyanin OS=Scytonema tolypothrichoides VB-61278 OX=1233231 GN=SD80_24720 PE=3 SV=1	0	FALSE	13.957	30	4	4	166	1	162	17.4	7.08	152.24	4	protein metabolism;other metabolic processes	other membranes		Pf00502		A0A0C2M173					0	0
FALSE	High	Master Protein	A0A2P8W5W3	Glucose-1-phosphate adenylyltransferase OS=filamentous cyanobacterium CCT1 OX=2107702 GN=C7293_08240 PE=3 SV=1	0	FALSE	13.944	11	3	3	3	2	429	48.2	6.62	4.91	3	other metabolic processes		other molecular function	Pf00483		A0A2P8W5W3					0	0	18.2	35.1	571.4	191.8	176.9	206.1	205	269.8	173.5	199.1	81.9	47.3	34.5	24.5	8.5	8.3	6.3		60	20.9
FALSE	High	Master Protein	A0A355CJ81	Phycocyanin subunit beta (Fragment) OS=Microcoleaceae bacterium UBA10368 OX=2055793 GN=DD001_08975 PE=3 SV=1	0	FALSE	13.938	38	4	4	52	2	97	10.5	8.18	66.73	4	protein metabolism;other metabolic processes	other membranes		Pf00502		A0A355CJ81					0	0	6.5		727.4	422.5	175.5	175.1	177.3	191.1	171.1	73.3	20.4	20.6	18.9	48.4			1.3	6.7	54.9	17.1
FALSE	High	Master Protein	A0A1U7J5E0	Protein translocase subunit SecA OS=Phormidium tenue NIES-30 OX=549789 GN=secA PE=3 SV=1	0	FALSE	13.919	5	4	4	19	2	929	105.1	5.21	42.74	4	transport	plasma membrane;other membranes;other cell component	other molecular function	Pf01043, Pf07516, Pf07517		A0A1U7J5E0	secA				0	0	15.5	40.4	444.4	186.9	145.1	155.3	367	247.8	198	178.3	33.4	51.5	42	56.2	2.4			16	71.1	23.8
FALSE	High	Master Protein	A0A651DNF0	Uncharacterized protein OS=Leptolyngbya sp. DLM2.Bin15 OX=2480212 GN=EA367_20575 PE=4 SV=1	0	FALSE	13.818	21	2	2	8	2	144	15.6	6.67	10.41	2						A0A651DNF0					0	0	39.8	27.3	705	289	120.9	195.4	122.4	150.9	115.2	113.1	40.1	24.7	53.5	86.5	6.6	5.6	11.8	23.3	120.1	39
FALSE	High	Master Protein	A0A651E2T5	Protein translocase subunit SecA OS=Leptolyngbya sp. DLM2.Bin15 OX=2480212 GN=secA PE=3 SV=1	0	FALSE	13.767	4	3	3	13	1	970	110.2	5.12	23.58	3	transport	plasma membrane;other membranes	other molecular function			A0A651E2T5	secA				0	0	40.4	50.2	611.4	243.5	71.7	150.3	201.8	153.1	113.5	126.4	53.4	25.6	85.8	111.9	16.4	15.1	23.2	27.4	98.4	35.8
FALSE	High	Master Protein	A0A651DVD8	Anti-sigma factor antagonist OS=Leptolyngbya sp. DLM2.Bin15 OX=2480212 GN=EA367_13070 PE=3 SV=1	0	FALSE	13.751	28	2	2	3	2	124	13.6	6.77	6.52	2	other biological processes		other molecular function			A0A651DVD8					0	0	23.7	27.4	664	261.3	145.9	138.5	205.5	112.3	122.9	122.8	53.6	20.8	69.8	102.6	6.9	7.9	11.9	28.9	114.4	37.5
FALSE	High	Master Protein	A0A2W4WK78	50S ribosomal protein L22 OS=Leptolyngbya antarctica OX=268115 GN=rplV PE=3 SV=1	0	FALSE	13.707	26	1	6	8	1	118	13	10.07	11.35	1	protein metabolism;other metabolic processes	translational apparatus	nucleic acid binding activity;other molecular function	Pf00237		A0A2W4WK78	rplV				0	0		64.1	538	173.3	199.8	138.5	323.4	311.8	194.7	155.8	14.8	50.3	30	53.8					54.3	6.6
FALSE	High	Master Protein	A0A2W4Y8U6	Allophycocyanin OS=Pseudanabaena frigida OX=945775 GN=DCF19_13450 PE=3 SV=1	0	FALSE	13.663	34	4	5	374	1	161	17.3	5.03	668.71	4	protein metabolism;other metabolic processes	other membranes		Pf00502		A0A2W4Y8U6					0	0				508.7			674.8	76.3		1028
FALSE	High	Master Protein	K9X9D5	Microcompartments protein OS=Gloeocapsa sp. PCC 7428 OX=1173026 GN=Glo7428_0668 PE=3 SV=1	0	FALSE	13.662	54	4	4	138	1	114	12.3	7.42	256.34	4				Pf00936		glp:Glo7428_0668; K9X9D5					0	0			853.4	227.6	141.9	129	243.5	200.8	196.9	146.5	37.4	32		73.1					117.8
FALSE	High	Master Protein	A0A0U1Z948	Phycocyanin alpha chain (Fragment) OS=Synechococcus sp. (strain ATCC 29403 / PCC 7335) OX=91464 GN=cpcA PE=3 SV=1	0	FALSE	13.639	39	4	4	169	1	105	11.3	9.13	163.81	4	protein metabolism;other metabolic processes	other membranes		Pf00502		A0A0U1Z948	cpcA				0	0			675.1		54.8	69.1	629.4	324.3	221.8	288	34.5	19.8	35.4		5.9	25.8	9.3	4.1
FALSE	High	Master Protein	A0A2W6Z7G8	Signal recognition particle receptor FtsY OS=Leptolyngbya sp. OX=47254 GN=ftsY PE=3 SV=1	0	FALSE	13.613	5	1	2	3	1	551	58.3	4.48	8.15	1	transport	plasma membrane;other membranes;other cell component	other molecular function	Pf00448, Pf02881		A0A2W6Z7G8	ftsY				0	0	14.7	30.7	373	243.6	254.6	193.7	350	198.7	201.7	127.6	20.7	54.6	36	86.5				13.3	66.7	16
FALSE	High	Master Protein	A0A3S1BX28	Twitching motility protein PilT OS=Calothrix desertica PCC 7102 OX=232991 GN=pilT PE=3 SV=1	0	FALSE	13.587	13	4	4	17	3	372	40.9	7.52	38.8	4			other molecular function	Pf00437		A0A3S1BX28	pilT				0	0	39.6	44.5	747.7	284.4	118.5	143.6	175.4	126.9	120	117.2	49	24.7	65.1	88.6	14.4	10	15.9	18	79.8	29.9
FALSE	High	Master Protein	A0A0F5YE14	Phosphoribulokinase OS=Limnoraphis robusta CS-951 OX=1637645 GN=WN50_16240 PE=3 SV=1	0	FALSE	13.505	10	2	2	4	1	334	38.1	5.59	5.64	2	other metabolic processes		kinase activity;other molecular function	Pf00485		A0A0F5YE14					0	0	13.3	34.6	672.5	390.4		140.5	242.4	235.6	154.6	120.9		35.3	40.1	132					65.4	33.3
FALSE	High	Master Protein	A0A651E405	Heme oxygenase (Biliverdin-producing) OS=Leptolyngbya sp. DLM2.Bin15 OX=2480212 GN=EA367_11515 PE=4 SV=1	0	FALSE	13.488	17	3	3	12	3	238	27	5.96	20.63	3	other metabolic processes		other molecular function			A0A651E405					0	0	27.2	19.4	521.9	201.4	108	115	297.5	171.6	143.4	225.5	68.3	33.8	86.1	129.1	9.6	14.7	18.5	14.5	67.1	17.8
FALSE	High	Master Protein	A0A2P8VY63	Protein Thf1 OS=filamentous cyanobacterium CCT1 OX=2107702 GN=thf1 PE=3 SV=1	0	FALSE	13.48	16	3	3	10	3	250	27.7	5.34	19.18	3	cell organization and biogenesis;other metabolic processes			Pf11264		A0A2P8VY63	thf1				0	0	69.7	85.9	485.9	159.9	65.5	122.4	357.6	176.8	129.5	198.5	71.1	45.1	53	54	15.3	15.2	30.7	34.7	59.8	19.1
FALSE	High	Master Protein	A0A651E0Q8	NADPH-protochlorophyllide oxidoreductase OS=Leptolyngbya sp. DLM2.Bin15 OX=2480212 GN=EA367_14170 PE=3 SV=1	0	FALSE	13.474	9	2	2	12	2	321	35.7	8.47	12.91	2	other metabolic processes		other molecular function			A0A651E0Q8					0	0	37.5		593.7	248.3	97.9	165.6	189.2	165.5	127	92.8	46.9	28.3	77.1	160	3.3	7.8	11.8	39.1	133.9	40.6
FALSE	High	Master Protein	A0A2W6ZX54	Primosomal protein OS=Leptolyngbya sp. OX=47254 GN=DCF32_06375 PE=3 SV=1	0	FALSE	13.444	14	4	4	30	2	284	30.8	5.58	37.88	4		other membranes		Pf01145		A0A2W6ZX54					0	1	41.3	56	513.8	181.5	104.6	164.7	339.6	186.7	171.6	199.7	85.4	39.7	39	43.9	9.2	12.4	14.2	12.1	64	20.1
FALSE	High	Master Protein	K8GMA2	Photosystem II CP47 reaction center protein OS=Oscillatoriales cyanobacterium JSC-12 OX=864702 GN=psbB PE=3 SV=1	0	FALSE	13.435	8	3	3	44	1	510	56.3	6.65	87	3	protein metabolism;other metabolic processes	other membranes	other molecular function	Pf00421		K8GMA2	psbB				0	0	31.2	45.8	567.1	349.6	144.7	95.6	140.9	202	73.1	64.2		30.9	89.6	180.9	10.5	12.6	15.1	39.7	111.2	33.4
FALSE	High	Master Protein	A0A0C2QF09	NADPH-protochlorophyllide oxidoreductase OS=Scytonema tolypothrichoides VB-61278 OX=1233231 GN=SD80_19030 PE=3 SV=1	0	FALSE	13.435	10	2	2	6	1	322	35.4	8.62	11.02	2	other metabolic processes		other molecular function	Pf00106		A0A0C2QF09					0	0	15.8	32.5	386.8	183.1	235.1	157.9	365.3	329.1	204.1	169.6	27.8	56.3	29.2	49.6		2.3		7.6	44.4	18
FALSE	High	Master Protein	A0A2T2W038	Quaternary ammonium transporter OS=filamentous cyanobacterium CCP3 OX=2107704 GN=C8255_22775 PE=4 SV=1	0	FALSE	13.434	14	3	3	14	1	303	32.6	4.2	25.57	3	transport	plasma membrane;other membranes	transporter activity	Pf04069		A0A2T2W038					0	0	36.3	55.2	344.8	268.9	168.5	175.4	258.8	293.1	147.1	129	10.4	60.8	48.2	82.6	4		11.9		101.8	33
FALSE	High	Master Protein	A0A2P8W7W4	Uncharacterized protein OS=filamentous cyanobacterium CCT1 OX=2107702 GN=C7293_05240 PE=4 SV=1	0	FALSE	13.433	28	3	3	15	3	144	15.5	4.81	23.89	3				Pf09619		A0A2P8W7W4					0	0	47.2	48.4	459.1	171.7	139.9	208.8	268.2	270.7	169	157.5	62.7	50.3	40.6	56.3	10.1	11.7	14.3	11.9	72.8	19.7
FALSE	High	Master Protein	K9UHB6	DNA-directed RNA polymerase subunit beta OS=Chamaesiphon minutus (strain ATCC 27169 / PCC 6605) OX=1173020 GN=rpoB PE=3 SV=1	0	FALSE	13.347	4	3	3	11	1	1100	123	6	13.02	3	RNA metabolism OR transcription;other metabolic processes		nucleic acid binding activity;other molecular function	Pf00562, Pf04560, Pf04561, Pf04563, Pf04565, Pf10385		cmp:Cha6605_3006; K9UHB6	rpoB				0	0			723.7	446.3	150.3	129.6	232.4	181.7	126.3	106.3			42.6	75.8				11.5	80.1	26.8
FALSE	High	Master Protein	A0A2T2WBG8	Phosphoribosylformylglycinamidine synthase subunit PurL OS=filamentous cyanobacterium CCP3 OX=2107704 GN=purL PE=3 SV=1	0	FALSE	13.323	6	3	3	4	3	797	84.8	4.89	6.15	3	other metabolic processes	other cell component	other molecular function	Pf00586, Pf02769, Pf18072		A0A2T2WBG8	purL				0	0	30.4	48.3	547.1	175.8	115.6	123.9	309.7	240.1	175.1	183	72.5	39.7	51	58.7		3.1	14.3	14.6	80	19.4
FALSE	High	Master Protein	A0A2T2W0U7	Bicarbonate-binding protein (Fragment) OS=filamentous cyanobacterium CCP3 OX=2107704 GN=C8255_20850 PE=4 SV=1	0	FALSE	13.312	15	6	6	35	1	378	42	4.97	30.9	6				Pf13379		A0A2T2W0U7					0	0	39.3	39.1	553.5	197.8	69.7	115.8	371.1	191.4	152.9	214.1	60.5	37.8	32.4	49.4	13.5	10.7	8.8	7.9	77.5	22
FALSE	High	Master Protein	A0A651E3Z2	CAAD domain-containing protein OS=Leptolyngbya sp. DLM2.Bin15 OX=2480212 GN=EA367_09350 PE=4 SV=1	0	FALSE	13.288	15	3	4	45	3	144	15.9	4.28	58.09	3		other membranes;other cell component				A0A651E3Z2					0	0	19.9	42.4	629.2	286	98.7	167.4	177.5	153.3	119.1	129.5	54.7	19.9	64.3	93	11.3	5.9	18.1	8.9	124.5	44.6
FALSE	High	Master Protein	A0A563W0P5	C-phycocyanin beta chain OS=Hyella patelloides LEGE 07179 OX=945734 GN=cpcB PE=3 SV=1	0	FALSE	13.249	17	3	3	34	2	172	18.1	5.31	71.23	3	protein metabolism;other metabolic processes	other membranes				A0A563W0P5	cpcB				0	0	10.5	21.8	807.7	365.8	183.5	152.2	163.1	210	152.8	68.4	6.6	16.6	24.4	82.6		2		4.4	50.7	16.7
FALSE	High	Master Protein	A0A2P8VVE4	Uncharacterized protein OS=filamentous cyanobacterium CCT1 OX=2107702 GN=C7293_23900 PE=4 SV=1	0	FALSE	13.215	25	4	4	24	4	187	19.4	4.5	37.55	4						A0A2P8VVE4					0	0	52.6	76.6	420.5	166.1	95	208.8	301	229.3	177.5	197.3	92.8	42.5	40.5	41.7	6.7	8.9	13.7	11.8	53.7	19.8
FALSE	High	Master Protein	A0A2P8W3I1	Uncharacterized protein OS=filamentous cyanobacterium CCT1 OX=2107702 GN=C7293_12090 PE=4 SV=1	0	FALSE	13.179	2	3	3	7	3	1595	172.7	5.3	5.46	3						A0A2P8W3I1					0	0	43.9	40.9	438.1	172.1	102.6	165.1	304.6	232.8	160.3	214.5	68.2	41.9	55	67.6	12.4	6.2	19.7	20.1	77.9	25.4
FALSE	High	Master Protein	A0A2T2W482	MSMEG_0572 family nitrogen starvation response protein OS=filamentous cyanobacterium CCP3 OX=2107704 GN=C8255_15265 PE=4 SV=1	0	FALSE	13.175	28	3	3	59	1	160	17.6	5.76	85.16	3						A0A2T2W482					0	0	16.8	36.7	439.2	237	197.5	130.4	302.5	220.8	288.1	165.9	30.4	73		63.8	3.6	2	5.4	6.6	82.6	26.9
FALSE	High	Master Protein	A0A2P8W7H3	UPF0234 protein C7293_05820 OS=filamentous cyanobacterium CCT1 OX=2107702 GN=C7293_05820 PE=3 SV=1	0	FALSE	13.148	22	3	4	33	3	163	18.4	7.25	60.63	3				Pf04461		A0A2P8W7H3					0	0	45.8	60.8	445.2	183.4	105.8	139.1	310.3	215.5	196.6	219.8	81.3	43.6	44.9	55.7	11.4	11.4	17.5	17.5	70.2	21.4
FALSE	High	Master Protein	B4VU78	Serine hydroxymethyltransferase OS=Coleofasciculus chthonoplastes PCC 7420 OX=118168 GN=glyA PE=3 SV=1	0	FALSE	13.14	9	3	3	11	2	427	46.4	6.68	9.46	3	other metabolic processes	other cell component	other molecular function	Pf00464		B4VU78	glyA				0	1	62.7	71.7	495.2	152	110	154.8	245.2	183.9	177.3	160.9	92.8	43.4	63.3	79.6	16	23.9	19.7	24.3	68.5	22.2
FALSE	High	Master Protein	A0A651E625	30S ribosomal protein S2 OS=Leptolyngbya sp. DLM2.Bin15 OX=2480212 GN=rpsB PE=3 SV=1	0	FALSE	13.118	15	4	5	20	4	261	29.2	5.17	33.23	4	protein metabolism;other metabolic processes	translational apparatus	other molecular function			A0A651E625	rpsB				0	0	44.6	57.8	491.3	215.2	68.5	126.6	194	127.8	195.1	207.5	119	35.6	72	91.6	24.2	15.4	25.3	30.7	109	27.5
FALSE	High	Master Protein	A0A2T2W2H8	NAD(P)H-quinone oxidoreductase subunit O OS=filamentous cyanobacterium CCP3 OX=2107704 GN=ndhO PE=3 SV=1	0	FALSE	13.097	38	2	2	13	2	72	8.2	5.11	28.7	2	other metabolic processes	plasma membrane;other membranes	other molecular function	Pf11910		A0A2T2W2H8	ndhO				0	0	45	55.5	483.9	198.2	101.9	174.1	282.3	234.6	162.5	191.4	56.6	40.1	44.9	55	12.6	13.2	19.5	18.5	74.2	21.5
FALSE	High	Master Protein	A0A2P8W6V6	30S ribosomal protein S16 OS=filamentous cyanobacterium CCT1 OX=2107702 GN=rpsP PE=3 SV=1	0	FALSE	13.096	40	4	4	26	4	92	10.7	10.05	27	4	protein metabolism;other metabolic processes	translational apparatus	other molecular function	Pf00886		A0A2P8W6V6	rpsP				0	0	48.8	59.5	486.1	183.1	123.4	186.8	304.7	207.1	171.6	219.7	84.9	45.7	45.7	35.8	6.9	8.5	14.7	19.6	47.1	12.1
FALSE	High	Master Protein	A0A1Z4JKP2	Ketol-acid reductoisomerase (NADP(+)) OS=Leptolyngbya boryana NIES-2135 OX=1973484 GN=ilvC PE=3 SV=1	0	FALSE	13.09	8	2	2	17	1	331	35.9	5.82	37.98	2	other metabolic processes		other molecular function	Pf01450, Pf07991		A0A1Z4JKP2	ilvC				0	0	32	48.2	568.8	215.4	71.8	107.7	220.9	141.2	121	175.9	59.4	25.5	98.5	122.6	19.3	14.3	28.2	33.9	100.4	29.5
FALSE	High	Master Protein	A0A2T2WBU3	Photosystem II lipoprotein Psb27 OS=filamentous cyanobacterium CCP3 OX=2107704 GN=psb27 PE=3 SV=1	0	FALSE	13.04	33	3	3	42	1	133	14.4	8.73	51.27	3	cell organization and biogenesis;protein metabolism;other metabolic processes	other membranes;other cell component		Pf13326		A0A2T2WBU3	psb27				0	0	45.7	46.3	573.7	192.7	110.8	165.9	295	219.2	156.9	168.2	68.8	38.5	40.8	55.6	13.3	12.5	16.7	21	50.5	17.8
FALSE	High	Master Protein	A0A2W4VWP7	Enoyl-[acyl-carrier-protein] reductase [NADH] OS=Leptolyngbya antarctica OX=268115 GN=DCF17_16780 PE=3 SV=1	0	FALSE	12.908	17	4	4	41	1	258	27.5	5.87	58.24	4	other metabolic processes		other molecular function	Pf13561		A0A2W4VWP7					0	0	35.7	38.2	456.7	183.9	106.9	146.7	332.8	210	184.2	238.7	79.8	48.7	38.5	51.2	11.8	10.7	13.9	17.1	70.2	20.2
FALSE	High	Master Protein	A0A2P8VZY0	Serine hydroxymethyltransferase OS=filamentous cyanobacterium CCT1 OX=2107702 GN=glyA PE=3 SV=1	0	FALSE	12.908	11	3	3	21	2	427	46.3	6.48	34.21	3	other metabolic processes	other cell component	other molecular function	Pf00464		A0A2P8VZY0	glyA				0	0	33.2	27.5	508.5	189.2	200.1	167.8	284.2	264.8	206.4	169.7	57.9	44.9	31.6	52.3				10.6	66.5	21.7
FALSE	High	Master Protein	A0A2T2VZW7	Carbamoyl-phosphate synthase large chain OS=filamentous cyanobacterium CCP3 OX=2107704 GN=carB PE=3 SV=1	0	FALSE	12.896	6	4	4	5	1	1089	119.5	5.12	1.94	4	other metabolic processes		other molecular function	Pf02142, Pf02786, Pf02787		A0A2T2VZW7	carB				0	0	64.7	46.4	480.4		186.3	215.7	308.6	214.3	214	185.7	125.1	53.5	23.8	69.5			8.8	13	102.1
FALSE	High	Master Protein	A0A651DUQ7	Acetamidase/formamidase family protein OS=Leptolyngbya sp. DLM2.Bin15 OX=2480212 GN=EA367_07410 PE=4 SV=1	0	FALSE	12.882	10	2	2	7	2	401	43.7	4.98	13.1	2			other molecular function			A0A651DUQ7					0	0	24.7	34.1	510.4	208.5	151.7	131.1	168.2	141.1	157.8	122.1	57.5	30.7	94.8	123.9	7	8.2	20.2	26.4	132.5	45.5
FALSE	High	Master Protein	A0A651E831	Type I glyceraldehyde-3-phosphate dehydrogenase OS=Leptolyngbya sp. DLM2.Bin15 OX=2480212 GN=gap PE=3 SV=1	0	FALSE	12.879	17	3	3	7	2	341	36.3	5.92	14.24	3	other metabolic processes		other molecular function			A0A651E831	gap				0	1	42.9	47.1	671.4	266.8	87.1	147	169	146.1	102.1	120.7	46.9	26.8	84.8	114.3	13.3	11	19.3	33.4	90.4	36.1
FALSE	High	Master Protein	A0A5Q4E3G2	MBL fold metallo-hydrolase OS=Leptolyngbya sp. DLM2.Bin27 OX=2480213 GN=EA368_14040 PE=3 SV=1	0	FALSE	12.856	5	2	2	13	2	574	62.9	5.58	24.19	2			other molecular function			A0A5Q4E3G2					0	0	39.6	52.2	445.2	176.9	114.4	148.5	309.7	219.8	166.6	202.1	83.9	47.7	48.3	50.5	12.6	12.1	16.2	25.1	73.7	23.3
FALSE	High	Master Protein	A0A2W4YDL3	Glutamate-1-semialdehyde 2,1-aminomutase OS=Leptolyngbya antarctica OX=268115 GN=hemL PE=3 SV=1	0	FALSE	12.844	8	3	3	28	1	433	45.8	5.35	34.87	3	other metabolic processes	other cell component	other molecular function	Pf00202		A0A2W4YDL3	hemL				0	0	30	35.4	500.1	156	115.4	152.9	362.4	232.1	165.3	243.9	66.3	41.9	37.8	53.7	12.3	11.9	11.3	12.7	59	16.5
FALSE	High	Master Protein	A0A2P8VK37	Phycocyanin alpha phycocyanobilin lyase OS=filamentous cyanobacterium CCT1 OX=2107702 GN=C7293_30400 PE=4 SV=1	0	FALSE	12.763	21	2	2	3	2	221	23.7	4.59	6.31	2		other membranes	other molecular function	Pf13646		A0A2P8VK37					0	0	53.9	47	399.1	222.7	105.3	226	264.8	247.3	134.8	120.6	75.1	59.7	54.4	64.9		8.5	10.6	20.5	89.7	35
FALSE	High	Master Protein	B0C9V5	Glutamine synthetase I beta OS=Acaryochloris marina (strain MBIC 11017) OX=329726 GN=glnN PE=3 SV=1	0	FALSE	12.759	6	3	4	14	1	724	79.2	5.39	7.84	3	other metabolic processes		other molecular function	Pf00120, Pf12437, Pf18318		amr:AM1_0336; B0C9V5	glnN				0	0
FALSE	High	Master Protein	A0A651E4G5	S1 RNA-binding domain-containing protein OS=Leptolyngbya sp. DLM2.Bin15 OX=2480212 GN=EA367_07595 PE=4 SV=1	0	FALSE	12.759	15	4	4	9	4	294	32.8	5.38	10.3	4			nucleic acid binding activity			A0A651E4G5					0	0	19.8	25.1	751.7	302.7	139.5	154.3	213	154.7	91.2	52.4	35.8	16.7	68.7	103.4	10.3	13.6	11.8	19.9	75	34.1
FALSE	High	Master Protein	A0A2T2W830	Uncharacterized protein OS=filamentous cyanobacterium CCP3 OX=2107704 GN=C8255_07405 PE=4 SV=1	0	FALSE	12.677	17	2	2	5	2	260	28.2	5.67	13.45	2		other membranes				A0A2T2W830					0	0	29.6	44.9	463	192	126	110.5	291.5	209.7	161.4	195.8	69.6	49.8	57.6	68.4	13.8	14.1	16.3	22.1	88.5	26.2
FALSE	High	Master Protein	A0A651E2X2	Uncharacterized protein OS=Leptolyngbya sp. DLM2.Bin15 OX=2480212 GN=EA367_10305 PE=4 SV=1	0	FALSE	12.662	24	3	3	25	3	131	14.7	4.68	37.03	3						A0A651E2X2					0	0	40.8	34.6	748.1	259.8	93.6	168	155.1	136.6	112.2	89.5	43.7	22	59.3	79.1	13	13.9	21.9	21.8	119.6	47.8
FALSE	High	Master Protein	A0A2W6Z7D8	Molybdenum cofactor biosynthesis protein MoeB OS=Leptolyngbya sp. OX=47254 GN=DCF32_18640 PE=4 SV=1	0	FALSE	12.633	13	3	3	12	2	390	42.6	5.14	18.56	3			other molecular function	Pf00581, Pf00899		A0A2W6Z7D8					0	1	40.5	47.7	388.7	161.7	117.3	149.1	312.7	242.6	201.2	235	95.2	56	44.9	60.7	10.8	10.2	13.7	11.5	77.5	19.4
FALSE	High	Master Protein	A0A651E0L2	DUF3747 domain-containing protein OS=Leptolyngbya sp. DLM2.Bin15 OX=2480212 GN=EA367_17440 PE=4 SV=1	0	FALSE	12.618	12	5	5	21	5	421	45.2	7.37	41.61	5						A0A651E0L2					0	0	43.2	43.6	604.8	238.7	100.4	153	151	121.4	105.6	110.2	60	25.9	87.2	118.1	18	22.2	32.7	33.8	124	46.4
FALSE	High	Master Protein	A0A1E5QJY1	ATP-dependent zinc metalloprotease FtsH OS=Desertifilum sp. IPPAS B-1220 OX=1781255 GN=ftsH PE=3 SV=1	0	FALSE	12.61	7	4	4	18	1	628	68.7	5.43	30.15	4	protein metabolism;other metabolic processes;other biological processes	other membranes	other molecular function	Pf00004, Pf01434, Pf06480, Pf17862		A0A1E5QJY1	ftsH				0	0	44.6	43.7	639.7	249.4	80.8	139.4	196.7	132.2	102.7	117.6	53.9	19.3	87.8	117.2	14.3	11.3	21.5	31.2	115.9	32.4
FALSE	High	Master Protein	A0A2T2W8A0	DNA gyrase subunit B OS=filamentous cyanobacterium CCP3 OX=2107704 GN=gyrB PE=3 SV=1	0	FALSE	12.584	8	4	4	18	2	646	72.3	5.81	19.55	4	cell organization and biogenesis;DNA metabolism;other metabolic processes	other cell component	nucleic acid binding activity;other molecular function	Pf00204, Pf00986, Pf01751, Pf02518		A0A2T2W8A0	gyrB				0	2	47.8	68.1	414.8	151.5	105.2	151.7	335.9	178.7	145	211.7	81.3	45.3	61.4	76.1	8.1	18.2	23	11.8	95.5	29
FALSE	High	Master Protein	A0A6H2NQV4	30S ribosomal protein PSRP-3 OS=Leptolyngbya sp. LCM1.Bin17 OX=2480211 GN=EA342_02930 PE=4 SV=1	0	FALSE	12.541	31	2	2	11	2	99	11.6	4.55	16	2		translational apparatus				A0A6H2NQV4					0	0	43.8	43	469.5	275.7	220.7	148.7	243.5	231	293	89.1	58.7	43.7	24.2	83				6.2	36.8	14.8
FALSE	High	Master Protein	A0A2T2W1T0	Cobyric acid synthase OS=filamentous cyanobacterium CCP3 OX=2107704 GN=cobQ PE=3 SV=1	0	FALSE	12.457	9	3	3	4	3	496	54.8	6.39	5.74	3	other metabolic processes;transport		transporter activity;other molecular function	Pf07685, Pf13500		A0A2T2W1T0	cobQ				0	0	43.4	23.5	484.7	190.5	132.3	168.9	313.5	157.6	188.4	196.7	78	58.7	49.3	69.5	4.1	13	4.6	3.5	92.7	26.7
FALSE	High	Master Protein	A0A2P8W5U0	Uncharacterized protein OS=filamentous cyanobacterium CCT1 OX=2107702 GN=C7293_08475 PE=4 SV=1	0	FALSE	12.435	10	2	3	71	2	273	28	4.03	165.07	2						A0A2P8W5U0					0	0	30.6	42.1	480.3	202.9	171.1	163.3	295.2	251.9	174.2	168.7	68.3	50.1	33.5	52.6	9.2	10.2	12.3	11	65.5	20.7
FALSE	High	Master Protein	A0A2W6ZW05	RNA-binding protein OS=Leptolyngbya sp. OX=47254 GN=DCF32_07225 PE=4 SV=1	0	FALSE	12.401	34	3	3	19	3	100	11.3	5.12	38.04	3			nucleic acid binding activity	Pf00076		A0A2W6ZW05					0	0	37.8	40.1	491	199.4	135.7	174.5	279.3	230.8	167.7	166.5	63.5	46	41.4	55.6	9.3	13.1	17	14.7	78.9	21.3
FALSE	High	Master Protein	A0A2T2WBX1	30S ribosomal protein S17 OS=filamentous cyanobacterium CCP3 OX=2107704 GN=rpsQ PE=3 SV=1	0	FALSE	12.36	39	3	3	17	3	83	9.4	9.82	38.65	3	protein metabolism;other metabolic processes	translational apparatus	nucleic acid binding activity;other molecular function	Pf00366		A0A2T2WBX1	rpsQ				0	0	53.8	81.4	418.5	160.7	113.8	139.8	275.7	206.7	172.6	188.2	87.6	53.1	59.4	67.9	19	27.3	25.5	21.2	60.2	22.4
FALSE	High	Master Protein	A0A6I5PA99	Amino acid ABC transporter substrate-binding protein OS=Leptolyngbya sp. SIOISBB OX=2607771 GN=F6K00_20135 PE=4 SV=1	0	FALSE	12.32	10	3	3	83	1	361	38.7	4.28	91.71	3						A0A6I5PA99					0	0	28.3	23.8	683.7	316.7	102.9	146.4	192.7	137.1	117.8	123	37.2	24	56.8	87.4	11	8.9	18.7	24.7	114.5	31.1
FALSE	High	Master Protein	A0A2W7AJ71	Photosystem II lipoprotein Psb27 OS=Leptolyngbya sp. OX=47254 GN=psb27 PE=3 SV=1	0	FALSE	12.264	31	3	3	67	1	133	14.4	9.11	84.7	3	cell organization and biogenesis;protein metabolism;other metabolic processes	other membranes;other cell component		Pf13326		A0A2W7AJ71	psb27				0	2	40.2	38.4	567.9	197.9	104.1	177.9	277.7	213.2	221.7	193	72.3	38.4	32.4	45.5	8.1	7.1	10.9	9.7	60	15.3
FALSE	High	Master Protein	A0A2P8WGI1	DNA gyrase subunit B OS=filamentous cyanobacterium CCP5 OX=2107701 GN=gyrB PE=3 SV=1	0	FALSE	12.26	6	3	3	19	1	646	71.9	6.01	30.91	3	cell organization and biogenesis;DNA metabolism;other metabolic processes	other cell component	nucleic acid binding activity;other molecular function	Pf00204, Pf00986, Pf01751, Pf02518		A0A2P8WGI1	gyrB				0	0	31.6	38.6	397.5	174.8	144.7	171.3	324.8	232.2	156	243.7		48.5	72.4	74.8	12.4	11.9	13.8	35.3	73.6	18.4
FALSE	High	Master Protein	A0A2P8W869	Uncharacterized protein OS=filamentous cyanobacterium CCT1 OX=2107702 GN=C7293_04785 PE=4 SV=1	0	FALSE	12.227	48	3	3	16	3	121	13.6	4.59	31.11	3						A0A2P8W869					0	0	76	111.7	614.3	299.4	158.3	300.9	88.6	159.6	164.1	61.5	44.2	16	24.2	22.7	4.9	5.7	7.1	27.1	105.6	37.9
FALSE	High	Master Protein	A0A651DR21	Transcription termination/antitermination protein NusG OS=Leptolyngbya sp. DLM2.Bin15 OX=2480212 GN=nusG PE=3 SV=1	0	FALSE	12.169	16	3	3	5	2	223	25.3	5.8	1.89	3	RNA metabolism OR transcription;other metabolic processes;other biological processes					A0A651DR21	nusG				0	0	53.3	15.6	739.2	322.7	77	106.8	145.3	96.2	84.4	90.7	35.9	16.5	85.6	134.5	6	8.3	20.4	46.6	113.9	40.2
FALSE	High	Master Protein	A0A651DPY7	Large conductance mechanosensitive channel protein MscL OS=Leptolyngbya sp. DLM2.Bin15 OX=2480212 GN=mscL PE=4 SV=1	0	FALSE	12.157	22	3	3	5	3	147	15.9	6.71	11.04	3	transport	plasma membrane;other membranes	transporter activity			A0A651DPY7	mscL				0	0	32.6	11	762.4	312.7	123.7	169.4	147.3	172.6	152.8	110.2	23.7	17.8	37.6	70.9	6.4		9.8	11.7	119.7	26.5
FALSE	High	Master Protein	A0A2P8W816	Photosystem reaction center subunit H OS=filamentous cyanobacterium CCT1 OX=2107702 GN=C7293_05110 PE=4 SV=1	0	FALSE	12.098	11	3	3	14	2	307	34.3	4.31	14.81	3				Pf05239		A0A2P8W816					0	1	28.4	44.1	516.1	190.4	114	138.1	316.8	245.7	175.2	192.1	44.8	38.2	44.5	63.1	9.3	12.4	16.1	13.5	77.5	16.9
FALSE	High	Master Protein	A0A0D6AE51	Adenosylhomocysteinase OS=Geminocystis sp. NIES-3708 OX=1615909 GN=ahcY PE=3 SV=1	0	FALSE	12.068	8	3	3	22	2	425	46	5.47	43.62	3	other metabolic processes	other cell component	other molecular function	Pf00670, Pf05221		A0A0D6AE51; gee:GM3708_1426	ahcY				0	0	42	37.5	463.9	148	77.1	141.8	407.4	234.2	200.8	246.6	68.3	46.2	46	57.2	13.7	11.9		4.2	56.6	16.5
FALSE	High	Master Protein	A0A2W4XQG4	Transaldolase OS=Phormidesmis priestleyi OX=268141 GN=tal PE=3 SV=1	0	FALSE	12.03	12	3	3	38	1	332	36.2	4.81	51	3	other metabolic processes	other cell component	other molecular function	Pf00923		A0A2W4XQG4	tal				0	0		31.2	516.8	204.1	117.5	111.4	223.8	386.7	235.9	146.9	8	58.6	57.8	81.7					111.3	10.9
FALSE	High	Master Protein	A0A3C1M4H1	Phycocyanin subunit alpha OS=Cyanobacteria bacterium UBA8156 OX=2055767 GN=cpcA PE=3 SV=1	0	FALSE	12.028	26	3	3	89	1	162	17.7	6.09	160	3	protein metabolism;other metabolic processes	other membranes		Pf00502		A0A3C1M4H1	cpcA				0	0	24.7	11.7	547.4	357	274.6	186.2	172.5	197.4	119.5	45.6	8.9	29.4	53.8	99.7	8.2	2.4	3.3	13.9	70.8	48
FALSE	High	Master Protein	A0A651E6F6	TldD/PmbA family protein OS=Leptolyngbya sp. DLM2.Bin15 OX=2480212 GN=EA367_05170 PE=3 SV=1	0	FALSE	12.003	6	2	2	2	2	446	47.7	5.1	5.46	2	protein metabolism		other molecular function			A0A651E6F6					0	0	27.5	21.3	551.7	249.5	182.3	131.4	222.3	170.9	133.5	133.3	46.1	27.5	74.7	129.6	6.6	7.1	13.5	17.7	83.3	42.1
FALSE	High	Master Protein	A0A2W6ZWR9	Phage tail protein OS=Leptolyngbya sp. OX=47254 GN=DCF32_10390 PE=3 SV=1	0	FALSE	11.991	3	2	2	8	1	854	90.7	4.79	13.4	2				Pf04984, Pf17482		A0A2W6ZWR9					0	0	70.6	42.8	579.2	307.4	91.1	140.8	109.2	97.4	62.3	46.2	42.4	33.9	95.2	126.5	12.9	20.4	46.5	37.1	175.9	62.8
FALSE	High	Master Protein	A0A2P8W955	Uncharacterized protein OS=filamentous cyanobacterium CCT1 OX=2107702 GN=C7293_03265 PE=4 SV=1	0	FALSE	11.972	9	2	2	20	2	358	40.2	5.26	34.09	2				Pf18087, Pf18578, Pf18579		A0A2P8W955					0	0	46.8	51.7	479.3	191	140.5	181	260	220.6	160	177.5	81.1	47.7	43.6	46.7	9.8	10.6	13.9	17.5	75.8	26.8
FALSE	High	Master Protein	A0A651E2Q8	Fructose-bisphosphatase OS=Leptolyngbya sp. DLM2.Bin15 OX=2480212 GN=EA367_13650 PE=3 SV=1	0	FALSE	11.965	11	3	3	4	3	355	39.6	5.2	8	3	other metabolic processes		other molecular function			A0A651E2Q8					0	0	39.9	37.6	691.7	286.3	155.3	184.1	128.6	88.3	97.4	77.8	60.9	21.7	65.8	100.3	4.7	8.4	14.7	21.5	140.6	45.7
FALSE	High	Master Protein	A0A2P8W4S4	Uncharacterized protein OS=filamentous cyanobacterium CCT1 OX=2107702 GN=C7293_10025 PE=4 SV=1	0	FALSE	11.956	10	3	3	14	3	519	57.4	5.24	22.51	3				Pf06742, Pf06863		A0A2P8W4S4					0	0	57.1	64.2	515.2	155.3	134.7	176.5	252.1	273.6	186.6	130	101.1	47.7	20.7	26.3	4.6	10.3	14.1	11.5	88.8	29.7
FALSE	High	Master Protein	A0A2T2W4L2	Glutathione-dependent peroxiredoxin OS=filamentous cyanobacterium CCP3 OX=2107704 GN=C8255_13890 PE=3 SV=1	0	FALSE	11.953	21	4	4	19	3	190	21	5.02	35.76	4	other metabolic processes;other biological processes		other molecular function	Pf08534		A0A2T2W4L2					0	1	7	23	330.1	160.3	49.3	79.2	561.3	134.9	106.4	399.1	64.5	46.3	67.2	95.8	8.5	21.4	14	13.7	65.1	23
FALSE	High	Master Protein	A0A1U7J1K4	Flavin oxidoreductase OS=Phormidium tenue NIES-30 OX=549789 GN=NIES30_19415 PE=3 SV=1	0	FALSE	11.939	6	3	3	12	1	570	61.8	6.48	20.76	3	other metabolic processes		other molecular function	Pf00258, Pf01613		A0A1U7J1K4					0	2	44.4	21.3	479.7	182.7	99	167.6	333.3	233	176.5	220.8	88.3	46.4	48	30.6	7.2	4.8	14.3	10.2	77.7	24.6
FALSE	High	Master Protein	A0A2W7B1D2	Photosystem II manganese-stabilizing polypeptide OS=Leptolyngbya sp. OX=47254 GN=DCF21_00605 PE=3 SV=1	0	FALSE	11.939	16	5	5	129	1	273	29.2	4.74	184.88	5	cell organization and biogenesis;other metabolic processes;other biological processes	other membranes	other molecular function	Pf01716		A0A2W7B1D2					0	0	71.1	53.7	662.1	179.1	79.9	202	281.4	201.3	169.5	154.9	84.4	35.6	24.2	28	5.6	7	12.7	13.2	52.7	13.6
FALSE	High	Master Protein	A0A2P8W3T7	Fructose-1,6-bisphosphatase class 1 OS=filamentous cyanobacterium CCT1 OX=2107702 GN=fbp PE=3 SV=1	0	FALSE	11.921	9	2	2	8	2	351	38.8	5.62	15.33	2	other metabolic processes	other cell component	other molecular function	Pf00316, Pf18913		A0A2P8W3T7	fbp				0	0	34	22.8	584.8	224.2	241.7	165.1	244.6	227.6	182.5	129.8	62.7	34.7	23.6	49.5	5.8	7	6.3	6.4	72.4	16.1
FALSE	High	Master Protein	A0A1U7JBV0	Ribulose-phosphate 3-epimerase OS=Phormidium tenue NIES-30 OX=549789 GN=NIES30_03555 PE=3 SV=1	0	FALSE	11.915	15	3	3	16	2	236	25.3	5.74	15.53	3	other metabolic processes		other molecular function	Pf00834		A0A1U7JBV0	rpe				0	0	21.5	27.5	435.8	179.5	150	137.7	354	222.1	211.5	191.2	87.7	57	30.9	64.6	13.3	10.1	9.6	18.7	67.2	22
FALSE	High	Master Protein	A0A2W4WKK8	Glycogen synthase OS=Leptolyngbya antarctica OX=268115 GN=glgA PE=3 SV=1	0	FALSE	11.885	7	3	3	19	2	493	55.8	5.74	19.17	3	other metabolic processes		other molecular function	Pf00534, Pf08323		A0A2W4WKK8	glgA				0	1	46.6	52.8	447.8	179.3	104.1	182.3	286.7	253.1	172.6	194.6	91.6	44	40.2	48.5	10.4	11	15.6	13.9	65.2	22.4
FALSE	High	Master Protein	A0A2T2WCC2	Membrane protein insertase YidC OS=filamentous cyanobacterium CCP3 OX=2107704 GN=C8255_00400 PE=3 SV=1	0	FALSE	11.879	13	3	3	15	3	383	42.2	6.64	12.63	3	transport;other biological processes	plasma membrane;other membranes	other molecular function	Pf02096		A0A2T2WCC2					0	0	62.6	53.6	435	187.3	122.2	224.1	292.3	230.4	170.3	168.9	78	41.4	35	41.4	8.5	9.5	14.1	17.4	66.8	28.6
FALSE	High	Master Protein	A0A1U7J2V1	AbrB family transcriptional regulator OS=Phormidium tenue NIES-30 OX=549789 GN=NIES30_15865 PE=4 SV=1	0	FALSE	11.878	26	3	3	36	3	126	14.1	6.8	49.88	3			nucleic acid binding activity	Pf14250		A0A1U7J2V1					0	0	34.7	52.5	425.1	180.8	163.1	163.8	287.8	213.6	177.7	181.2	70.1	47.9	43.3	64.3	8.8	13.2	20.2	16	69.3	28.5
FALSE	High	Master Protein	A0A651DZP7	Aspartate--tRNA ligase OS=Leptolyngbya sp. DLM2.Bin15 OX=2480212 GN=aspS PE=3 SV=1	0	FALSE	11.83	7	3	3	5	3	599	67.4	5.82	4.26	3	protein metabolism;RNA metabolism OR transcription;other metabolic processes	other cell component	nucleic acid binding activity;other molecular function			A0A651DZP7	aspS				0	0	21.3	20.9	619.3	274.6	66.5	161.9	270.8	183.4	86.2	192.6	35.2	10.6	50.9	112.5	15.2	5.4	19.6	13.4	109.8	17.5
FALSE	High	Master Protein	A0A5Q4E1M0	GMP synthase [glutamine-hydrolyzing] OS=Leptolyngbya sp. DLM2.Bin27 OX=2480213 GN=guaA PE=3 SV=1	0	FALSE	11.825	9	3	3	3	1	537	60.5	6.11	0	3	other metabolic processes		other molecular function			A0A5Q4E1M0	guaA				0	0	17.8	35.9	519.3	189	123.3	152.8	332.4	252.7	156.1	219.9	64.8	50.1	38.2	50.1			12.1	13.7	74.8	21.2
FALSE	High	Master Protein	A0A1D8TL75	50S ribosomal protein L3 OS=Moorea producens PAL-8-15-08-1 OX=1458985 GN=rplC PE=3 SV=1	0	FALSE	11.809	12	2	2	26	1	211	22.6	10.23	56.54	2	protein metabolism;other metabolic processes	translational apparatus	nucleic acid binding activity;other molecular function	Pf00297		A0A1D8TL75; mpro:BJP34_00835	rplC				0	0	52.7	66.8	443.5	156.1	86.8	189.5	307.2	191	157.2	213.1	105.5	41.4	39.3	48.1	13.4	14.6	22.1	20.7	68.7	21.1
FALSE	High	Master Protein	A0A2P8VVV3	Uncharacterized protein OS=filamentous cyanobacterium CCT1 OX=2107702 GN=C7293_23395 PE=4 SV=1	0	FALSE	11.803	16	2	2	19	1	168	17.9	4.82	41.32	2				Pf00805		A0A2P8VVV3					0	1	48.8	55.9	533.3	187	108.5	188.4	275.2	247.8	187.6	180.3	79.8	39.7	35	37.7	7.2	8.4	13.3	13.8	52	17.5
FALSE	High	Master Protein	A0A2P8VYB1	Alpha-D-glucose phosphate-specific phosphoglucomutase OS=filamentous cyanobacterium CCT1 OX=2107702 GN=C7293_19660 PE=3 SV=1	0	FALSE	11.787	6	3	3	14	2	544	58.8	5.35	24.42	3	other metabolic processes		other molecular function	Pf00408, Pf02878, Pf02879, Pf02880		A0A2P8VYB1					0	1	31.4	48.8	509.7	191.9	98.2	129.3	355.5	194.4	176.4	228.4	67.7	40.7	39.1	53.3	12.2	10.3	14.2	19.3	64.5	18.4
FALSE	High	Master Protein	A0A326QHT6	Cytochrome b6 OS=Cyanobium sp. OX=2164130 GN=petB PE=3 SV=1	0	FALSE	11.782	11	2	2	37	1	224	25.1	8.41	77.65	2	other metabolic processes	other membranes	other molecular function	Pf00033		A0A326QHT6	petB				0	0
FALSE	High	Master Protein	A0A0D6AMV0	Alkyl hydroperoxide reductase subunit C-like protein OS=Geminocystis sp. NIES-3709 OX=1617448 GN=GM3709_529 PE=3 SV=1	0	FALSE	11.769	10	2	2	31	1	211	23.5	5.11	45.85	2	other metabolic processes		other molecular function	Pf00578, Pf10417		A0A0D6AMV0; gen:GM3709_529					0	0	31.5	30	293.8	112.9	76.8	163	414.9	208.7	164.7	309.3	88.6	32	103.9	138.7	7	10.5	20.3	7.8	47.9	9.6
FALSE	High	Master Protein	A0A1U7J5G5	Aconitate hydratase OS=Phormidium tenue NIES-30 OX=549789 GN=NIES30_11055 PE=3 SV=1	0	FALSE	11.754	3	2	2	3	2	893	95.6	5.2	3.72	2	other metabolic processes		other molecular function	Pf00330, Pf00694		A0A1U7J5G5					0	0	30.6	51.8	411.1	129.1	68.5	105.3	542.4	164.4	110	370	130.1	60.4	37	34.5	8.3	8.6	7.4	6.3	38.5	11.1
FALSE	High	Master Protein	A0A6H2NN22	50S ribosomal protein L15 OS=Leptolyngbya sp. LCM1.Bin17 OX=2480211 GN=EA342_08160 PE=4 SV=1	0	FALSE	11.719	18	2	3	5	2	148	15.8	10.42	4.93	2		translational apparatus				A0A6H2NN22	rplO				0	0	90.6	72.8	344.2	197.7	141.1	201.4	289.1	210.2	139.5	184.1	117.7	61.1	32.4	60.7	13	19.6	22	18.9	56.1	20.4
FALSE	High	Master Protein	A0A1U7J1H5	Uncharacterized protein OS=Phormidium tenue NIES-30 OX=549789 GN=NIES30_18365 PE=3 SV=1	0	FALSE	11.699	18	2	2	13	2	187	21	3.74	29.86	2				Pf06949, Pf12527		A0A1U7J1H5					0	0	39.3	48.6	432.6	167	132.9	152.5	316.1	251.1	171.1	223.4	82.5	40.8	44	60.1	12.3	10.6	16.4	21.5	60.3	14.7
FALSE	High	Master Protein	A0A1Q8Z736	Allophycocyanin OS=Leptolyngbya sp. 'hensonii' OX=1922337 GN=BST81_22750 PE=3 SV=1	0	FALSE	11.67	21	2	2	40	1	161	17.9	5.21	110.68	2	protein metabolism;other metabolic processes	other membranes		Pf00502		A0A1Q8Z736					0	0	44.3	20.6	694.5	341.1	109.8	226.8	153.8	174.3	83.2	101.8	53.5	28.6	36.7	63.9	5.9		16.3	18.9	92.9	35.4
FALSE	High	Master Protein	A0A2T2W5V5	Proline--tRNA ligase OS=filamentous cyanobacterium CCP3 OX=2107704 GN=proS PE=3 SV=1	0	FALSE	11.638	4	2	2	14	1	604	66.8	5.25	23.83	2	protein metabolism;RNA metabolism OR transcription;other metabolic processes	other cell component	other molecular function	Pf00587, Pf03129, Pf04073		A0A2T2W5V5	proS				0	0	45.7	54.2	431.1	169.5	98.6	161.3	311.2	218.3	178.5	229.9	97.2	43.4	41.8	44.8	10.2	9.7	17.6	18	71.4	21.9
FALSE	High	Master Protein	A0A6I5NPQ7	Glucose-1-phosphate adenylyltransferase OS=Leptolyngbya sp. SIO4C1 OX=2607770 GN=F6J97_00235 PE=4 SV=1	0	FALSE	11.634	7	2	2	3	1	429	48.2	7.02	6.92	2			other molecular function			A0A6I5NPQ7					0	0		26.1	523.4	174.3	198.1	165.9	336	257.9	168.8	189	85	47.2	29.1	40.1	8.6	8.8			57.4	17.6
FALSE	High	Master Protein	K9XQM2	Phosphoribulokinase OS=Stanieria cyanosphaera (strain ATCC 29371 / PCC 7437) OX=111780 GN=Sta7437_0765 PE=3 SV=1	0	FALSE	11.574	14	3	3	17	1	333	37.9	5.08	16.16	3	other metabolic processes		kinase activity;other molecular function	Pf00485		K9XQM2; scs:Sta7437_0765					0	0			134.8	614.5	155.5	618.3			351.8	348.5			89.7						86.9
FALSE	High	Master Protein	A0A2P8W2E4	Peptidylprolyl isomerase OS=filamentous cyanobacterium CCT1 OX=2107702 GN=C7293_13655 PE=4 SV=1	0	FALSE	11.542	11	4	4	35	2	384	42.1	5.01	37.09	4	protein metabolism;other metabolic processes	other cell component	other molecular function	Pf00160		A0A2P8W2E4					0	0	65.1	81.5	426.8	170.3	107.3	168.9	277	217.5	162.7	207.1	102.1	47.5	54.6	55.8	15.4	18.2	15.4	16.5	51.1	19.4
FALSE	High	Master Protein	A0A2N6MAG5	NAD-dependent dehydratase OS=Fischerella thermalis CCMEE 5330 OX=2019670 GN=CEN41_12150 PE=4 SV=1	0	FALSE	11.524	8	3	3	10	3	384	43.5	6.42	12.22	3			other molecular function	Pf01370		A0A2N6MAG5					0	0	17.3	28.3	441.5	181.2	125.2	104.6	354.2	184.7	151.7	223.3	40.6	50.6	71.6	122	23.4	16.3	19.2	19.3	75.8	21.4
FALSE	High	Master Protein	A0A1Z4LI63	Photosystem I P700 chlorophyll a apoprotein A1 OS=Calothrix parasitica NIES-267 OX=1973488 GN=psaA_1 PE=3 SV=1	0	FALSE	11.516	5	4	4	204	1	752	83.2	7.84	148.8	4	protein metabolism;other metabolic processes	other membranes	other molecular function	Pf00223		A0A1Z4LI63	psaA_1				0	0	19	12.3	640.6	240.2	117.7	126	443.3	176.3	152	194.4	35.1	30.9	20.1	32.1	6.1	4	6	12.2	69.9	11.9
FALSE	High	Master Protein	A0A533N863	NAD(P)H-quinone oxidoreductase subunit H OS=Hormoscilla sp. GUM007 OX=2480854 GN=ndhH PE=3 SV=1	0	FALSE	11.512	8	3	3	24	1	394	45.4	5.88	29.47	3	other metabolic processes	other membranes	other molecular function			A0A533N863	ndhH				0	0	24.9	27.1	510.8	185.5	108.8	166	321.8	237.5	179	189.5	62.6	41.8	40.3	53.2	8.1	10.8	12.7	15.8	76.3	21.2
FALSE	High	Master Protein	A0A2P8VWI4	Circadian clock protein kinase KaiC OS=filamentous cyanobacterium CCT1 OX=2107702 GN=kaiC PE=3 SV=1	0	FALSE	11.506	7	3	3	9	3	518	57.4	5.39	18.82	3	protein metabolism;other metabolic processes;other biological processes		nucleic acid binding activity;kinase activity;other molecular function	Pf06745		A0A2P8VWI4	kaiC				0	0	36.1	57.8	534.7	172.2	107.1	152.8	299.2	215.3	154	190.1	78.3	42.4	46	52.1	11.8	13.4	19.2	13.3	71.9	19.6
FALSE	High	Master Protein	A0A651E2Y2	Gas vesicle protein GvpC (Fragment) OS=Leptolyngbya sp. DLM2.Bin15 OX=2480212 GN=gvpC PE=4 SV=1	0	FALSE	11.436	14	3	3	4	3	251	28.5	6.6	4.19	3	cell organization and biogenesis	other cell component				A0A651E2Y2	gvpC				0	0	33.6	41.1	874.7	327.8	89	182.6	197.2	103.5	102.1	76.6	32.8	17.3	31.1	62.7	7		5.8	15.3	89.6	27.1
FALSE	High	Master Protein	A0A2W7ANR2	Acetyl-coenzyme A synthetase OS=Leptolyngbya sp. OX=47254 GN=acs PE=3 SV=1	0	FALSE	11.399	7	3	3	12	1	655	72.3	5.73	17.43	3	other metabolic processes		other molecular function	Pf00501, Pf13193, Pf16177		A0A2W7ANR2	acs				0	0	43.7	37.6	419.6	166.6	147.2	269.5	276.5	265.6	115.3	183.4	54.2	44.6	32.8	60		10.9	15.9	15.5	85.4	31.3
FALSE	High	Master Protein	A0A2P8W970	VOC family protein OS=filamentous cyanobacterium CCT1 OX=2107702 GN=C7293_02790 PE=4 SV=1	0	FALSE	11.394	20	2	2	35	2	133	14.8	4.46	63.15	2				Pf06983		A0A2P8W970					0	0	54.9	28.9	570.2	239.8	125.9	186	252	225.5	139.4	142.3	62.6	44.9	36.1	42.7	6.5	10.5	10.7	9.3	90.6	27.5
FALSE	High	Master Protein	K9FMB6	Peroxiredoxin OS=Leptolyngbya sp. PCC 7375 OX=102129 GN=Lepto7375DRAFT_6203 PE=3 SV=1	0	FALSE	11.388	10	2	2	31	1	213	23.6	5.27	30.38	2	other metabolic processes		other molecular function	Pf00578, Pf10417		K9FMB6					0	0	17.3	10	311.1	112.8	88.7	137.4	497.2	204.7	182.3	290.2	76.2	27.2	76	150.5	5.5	8.1	16.4	6.8	60.2	11
FALSE	High	Master Protein	A0A2P8VWD1	DNA starvation/stationary phase protection protein OS=filamentous cyanobacterium CCT1 OX=2107702 GN=C7293_22685 PE=3 SV=1	0	FALSE	11.388	25	3	3	32	3	178	20.3	5.03	68.34	3	other metabolic processes;other biological processes		other molecular function	Pf00210		A0A2P8VWD1					0	0	33.7	45.8	490.1	227.1	106.5	142.7	219.9	219.9	174	156.8	86.7	41.5	45.9	53.7	12	16	22.6	20.8	95.8	30.8
FALSE	High	Master Protein	A0A651DW24	DNA-binding response regulator OS=Leptolyngbya sp. DLM2.Bin15 OX=2480212 GN=EA367_11705 PE=4 SV=1	0	FALSE	11.366	16	3	3	4	2	215	24.2	5.11	5.47	3	signal transduction;other biological processes		nucleic acid binding activity			A0A651DW24					0	1	44.9	43.2	606.7	268.5	113.4	136.3	178.9	146.6	122.9	111.2	41.3	23.9	73.1	112.2	15.2	11.1	19.8	33.3	123	39.8
FALSE	High	Master Protein	A0A2W7AIB8	Glyceraldehyde-3-phosphate dehydrogenase OS=Pseudanabaena sp. OX=1153 GN=gap PE=3 SV=1	0	FALSE	11.343	9	2	2	5	0	341	36.5	5.9	12.13	2	other metabolic processes		other molecular function	Pf00044, Pf02800		A0A2W7AIB8	gap				0	0
FALSE	High	Master Protein	A0A5Q4DZP9	Molybdopterin-synthase adenylyltransferase MoeB OS=Leptolyngbya sp. DLM2.Bin27 OX=2480213 GN=moeB PE=4 SV=1	0	FALSE	11.333	4	1	2	4	1	390	42.6	5.11	5.54	1			other molecular function			A0A5Q4DZP9	moeB				0	0	10.9	55.7	399.2	173.1	230.7	148.6	282.4	237.3	179.3	177.6	45.5	58	58	73.4	4.1	12.1	11.7	16.6	68.7	26.7
FALSE	High	Master Protein	A0A1U7J407	Cysteine synthase OS=Phormidium tenue NIES-30 OX=549789 GN=NIES30_14195 PE=3 SV=1	0	FALSE	11.297	12	3	3	9	2	320	33.9	5.2	4.01	3	other metabolic processes		other molecular function	Pf00291		A0A1U7J407					0	0	39.2	40.2	454.8	150.4	123.4	130.1	334.2	206.4	173.5	199.7	97.7	53.5	46	56.7	15.2	19.1	18.9	22.6	86	23
FALSE	High	Master Protein	A0A2T2WB80	ATP synthase subunit delta OS=filamentous cyanobacterium CCP3 OX=2107704 GN=atpH PE=3 SV=1	0	FALSE	11.273	18	2	2	21	1	185	19.8	4.83	43.04	2	other metabolic processes;transport	other membranes	transporter activity	Pf00213		A0A2T2WB80	atpH				0	0	30.3		465.5	239.8	166.9	181.9	291.4	258.6	171.1	183.5	38.3	49.3		64.9				16.4	84.4	29.4
FALSE	High	Master Protein	A0A2T2W6Y7	NADP-dependent succinic semialdehyde dehydrogenase OS=filamentous cyanobacterium CCP3 OX=2107704 GN=C8255_09570 PE=4 SV=1	0	FALSE	11.218	9	3	3	4	3	463	49.3	5.14	4.21	3	other metabolic processes		other molecular function	Pf00171		A0A2T2W6Y7					0	0	41.1	57.1	732.6	233.2	132.8	148.3	236.8	192.2	60.3	110.6	81.7	40.7	28.2	42.2	10	10.7	17.5	16.1	83.6	26.8
FALSE	High	Master Protein	A0A2P8VRH9	Phosphoribulokinase OS=filamentous cyanobacterium CCT1 OX=2107702 GN=C7293_29105 PE=3 SV=1	0	FALSE	11.206	10	3	3	33	3	313	35.4	5.58	32.02	3	other metabolic processes		kinase activity;other molecular function	Pf00485		A0A2P8VRH9					0	0	28.9	36.6	463.6	176.7	124.8	154.5	328.8	231.8	187.7	205.2	78.2	50.3	39.8	48.4	9.9	10.3	12.7	17.2	77	20.8
FALSE	High	Master Protein	A0A6I5R251	Peroxiredoxin OS=Leptolyngbya sp. SIO1E4 OX=2607768 GN=F6J95_22450 PE=4 SV=1	0	FALSE	11.197	10	2	2	58	1	211	23.6	5.16	56.27	2	other metabolic processes		other molecular function			A0A6I5R251					0	0			493.7	76.9	44.6	82.6	567.9	268.1	240.6	345	36.4	32.5		144.1			5		18.7
FALSE	High	Master Protein	A0A651DNE0	Universal stress protein OS=Leptolyngbya sp. DLM2.Bin15 OX=2480212 GN=EA367_20650 PE=3 SV=1	0	FALSE	11.188	10	2	2	9	2	293	32.9	5.57	20.51	2						A0A651DNE0					0	0	39.2	45.8	367.1	290.3	94.7	126	259.3	174.4	146.5	136.7	56.1	28.1	83.8	114.5	17.2	13.8	30.6	31.7	145.5	44.7
FALSE	High	Master Protein	A0A6G3Z435	Amino acid ABC transporter substrate-binding protein OS=Leptolyngbya sp. SIO1D8 OX=2607807 GN=F6K42_21395 PE=4 SV=1	0	FALSE	11.182	11	3	3	57	1	358	38.4	4.37	62.87	3						A0A6G3Z435					0	0
FALSE	High	Master Protein	A0A1Q2TZ46	Heat shock protein OS=Synechococcus sp. NIES-970 OX=1827144 GN=htpG PE=3 SV=1	0	FALSE	11.174	4	2	2	11	1	657	75.6	5.03	21.58	2	other biological processes		other molecular function	Pf00183, Pf13589		A0A1Q2TZ46	htpG				0	0		24.2	666.5	284.3	134.2	149.7	226.3		139.1	184			75	106.4	19.8	17.2	27.6	40.1	119	41
FALSE	High	Master Protein	A0A651EQ69	Universal stress protein OS=Leptolyngbya sp. DLM2.Bin15 OX=2480212 GN=EA367_07205 PE=3 SV=1	0	FALSE	11.154	22	2	2	2	2	132	14.2	4.41	4.36	2						A0A651EQ69					0	0	53.6	39.7	631.6	259.3	95.5	172.1	165.6	155.5	105.6	113.9	41.2	22.1	74.2	91.5	12.5	14.5	22.1	31.7	120.3	31.6
FALSE	High	Master Protein	A0A1U7IXW7	DNA-binding response regulator OS=Phormidium tenue NIES-30 OX=549789 GN=NIES30_25575 PE=4 SV=1	0	FALSE	11.144	15	3	3	13	3	240	27.1	5.06	21.78	3	signal transduction;other biological processes		nucleic acid binding activity	Pf00072, Pf00486		A0A1U7IXW7					0	0	43.4	55.1	447.3	187.9	100.1	142.4	293.4	205.9	157.2	186.3	51.9	44.4	68.8	78.4	16.4	15.1	26.5	29.9	81.5	24.1
FALSE	High	Master Protein	A0A2T2W7X4	Glycerol kinase OS=filamentous cyanobacterium CCP3 OX=2107704 GN=glpK PE=3 SV=1	0	FALSE	11.129	8	3	3	11	1	504	55	5.14	21	3	other metabolic processes		kinase activity;other molecular function	Pf00370, Pf02782		A0A2T2W7X4	glpK				0	0	16.8	37.8	690.5	268.5	75.9	87.5	312.6	158.5	202.4	193.3	65.2	29.8	28.4	29	7	5.5	9.1	19.9	76.1	18.3
FALSE	High	Master Protein	A0A2P8W331	Pyruvate dehydrogenase E1 component subunit beta OS=filamentous cyanobacterium CCT1 OX=2107702 GN=C7293_12585 PE=4 SV=1	0	FALSE	11.101	17	4	4	13	3	327	36	5.73	17.54	4	other metabolic processes		other molecular function	Pf02779, Pf02780		A0A2P8W331					0	1	28.2	46.5	453.3	195.3	149.1	130	343.2	251.2	172.5	220.3	66.6	40.5	41	49.7	12.6	10.7	11.7	5.9	63.6	17.2
FALSE	High	Master Protein	A0A0V7ZFQ0	Phosphoribulokinase OS=Mastigocoleus testarum BC008 OX=371196 GN=BC008_39550 PE=3 SV=1	0	FALSE	11.097	14	3	3	17	1	334	38.5	5.44	16.16	3	other metabolic processes		kinase activity;other molecular function	Pf00485		A0A0V7ZFQ0					0	0			855.8	333.5	135.5		280.6		226	128.3		30.5		124.5				33.6	175.1	34
FALSE	High	Master Protein	A0A1L9QRQ5	Allophycocyanin OS=Roseofilum reptotaenium AO1-A OX=1925591 GN=BI308_11930 PE=3 SV=1	0	FALSE	11.089	22	4	5	399	1	161	17.4	4.79	647.15	4	protein metabolism;other metabolic processes	other membranes		Pf00502		A0A1L9QRQ5					0	0	54.3	62.1	449.7	174.9	103.1	195.5	269.5	237.5	176.1	207.7	91.9	55.1	11.5	56.4	11.9	14.4	23.6	18.6	71	23.5
FALSE	High	Master Protein	A0A235IB62	Transaldolase OS=Nostoc sp. 'Peltigera membranacea cyanobiont' 210A OX=2014529 GN=tal PE=3 SV=1	0	FALSE	11.088	9	2	2	14	1	334	36.4	5.97	16.9	2	other metabolic processes	other cell component	other molecular function	Pf00923		A0A235IB62	tal				0	0			665.5	376.2	146.6	173.5	204.2	161.6	128.4	99.2		16.8	78.7	100.5				22	84.1	30.6
FALSE	High	Master Protein	A0A6I5QZ33	Alpha-D-glucose phosphate-specific phosphoglucomutase OS=Leptolyngbya sp. SIO1E4 OX=2607768 GN=F6J95_14940 PE=4 SV=1	0	FALSE	11.068	8	3	4	23	2	544	58.8	5.11	18.24	3			other molecular function			A0A6I5QZ33					0	0	51.7	74.6	463.8	192.6	90	123.5	291.9	182.4	165.3	206.8	84.4	41.8	59	58.8	15.7	16.4	20.8	33.2	71.7	22
FALSE	High	Master Protein	A0A2T2VZ00	Phage tail protein OS=filamentous cyanobacterium CCP3 OX=2107704 GN=C8255_24120 PE=4 SV=1	0	FALSE	11.043	26	4	4	61	4	175	19.9	5.41	32.56	4			other molecular function	Pf06841		A0A2T2VZ00					0	0	24.1	23.9	248.5	88	62.1	107.4	155.6	132.3	120.6	83.4	62.5	31.4	127.3	161.2	26.6	52.3	104.6	44.2	161.6	52.4
FALSE	High	Master Protein	A0A2W6ZFP5	DNA gyrase subunit A OS=Leptolyngbya sp. OX=47254 GN=gyrA PE=3 SV=1	0	FALSE	11.025	4	3	3	9	3	871	96.8	5.06	13.6	3	cell organization and biogenesis;DNA metabolism;other metabolic processes	other cell component	nucleic acid binding activity;other molecular function	Pf00521, Pf03989		A0A2W6ZFP5	gyrA				0	0	29	29.9	436.4	159.1	137.2	154.6	374.5	232.8	176.1	233.8	71.3	49.3	35.2	52.7	12.5	7.7	13	15.3	65.8	16
FALSE	High	Master Protein	A0A1Z4JMR9	30S ribosomal protein S11 OS=Leptolyngbya boryana NIES-2135 OX=1973484 GN=rpsK PE=3 SV=1	0	FALSE	11.016	21	2	2	10	1	131	13.9	11.52	6.76	2	protein metabolism;other metabolic processes	translational apparatus	nucleic acid binding activity;other molecular function	Pf00411		A0A1Z4JMR9	rpsK				0	0	37.8		626.7	265.4	80.5	156.7	223.9	161.8	124	153.5	62.5		80.5	105.3	14.3	12	22.1	26.9	105.9	27.2
FALSE	High	Master Protein	A0A2P8W6L5	L-glutamate gamma-semialdehyde dehydrogenase OS=filamentous cyanobacterium CCT1 OX=2107702 GN=pruA PE=3 SV=1	0	FALSE	11.013	3	2	2	2	1	999	109.7	5.82	4.63	2	other metabolic processes;other biological processes		other molecular function	Pf00171, Pf01619, Pf18083		A0A2P8W6L5	pruA				0	0	44	49.7	489.1	146.1	83.8	169	367.1	241.5	157.6	248.3	88.6	41.1	42.8	51.7	9.3		10.8	16.5	61.1	10.6
FALSE	High	Master Protein	A0A2T2WC11	Flotillin family protein OS=filamentous cyanobacterium CCP3 OX=2107704 GN=C8255_00025 PE=4 SV=1	0	FALSE	10.997	6	2	2	5	2	430	46.5	5.49	12.11	2		other membranes		Pf01145		A0A2T2WC11					0	0	22.2	35.6	445.9	159.4	100.4	133.8	363.1	246	181.8	237.5	81.6	40	42.2	48.7	11.2	8	16.9	12.7	78.8	17.7
FALSE	High	Master Protein	A0A2T2VY23	Lysozyme (Fragment) OS=filamentous cyanobacterium CCP3 OX=2107704 GN=C8255_26080 PE=3 SV=1	0	FALSE	10.985	9	2	2	13	2	298	31.9	9.96	21.79	2	other metabolic processes;stress response;other biological processes	other cell component	other molecular function	Pf00959		A0A2T2VY23					0	0	28.9	28.7	497.8	172.8	130	180.3	281.6	237.1	178.8	162.3	72.2	46.4	40.8	53.5	9.2	12.3	18.4	15.2	87.6	24
FALSE	High	Master Protein	A0A2P8VXA2	Glutathione-dependent formaldehyde dehydrogenase (Fragment) OS=filamentous cyanobacterium CCT1 OX=2107702 GN=C7293_21325 PE=4 SV=1	0	FALSE	10.982	11	3	3	10	3	287	31	6.3	16.24	3	other metabolic processes			Pf00107		A0A2P8VXA2					0	0	44.6	63.1	753.1	281.9	154.8	326.9	78	147.7	218	61.3	68.6	30	2.9	4.8	1.2	0.8	0.7	6.7	108.1	36.4
FALSE	High	Master Protein	A0A433V326	Phosphoenolpyruvate synthase OS=Chroococcidiopsis cubana SAG 39.79 OX=388085 GN=DSM107010_67890 PE=3 SV=1	0	FALSE	10.975	5	3	3	5	2	839	92.1	5.39	6.68	3	other metabolic processes		kinase activity;other molecular function	Pf00391, Pf01326, Pf02896		A0A433V326					0	0	51	72.9	478.5	146.7	118.9	136.2	281.9	180.1	168.5	264	88.6	49.5	49.7	50.4	14.7	13	28.6	26.6	57.4	18.6
FALSE	High	Master Protein	A0A1U7J4R6	Carbamoyl-phosphate synthase large chain OS=Phormidium tenue NIES-30 OX=549789 GN=carB PE=3 SV=1	0	FALSE	10.965	5	4	4	5	1	1089	119.5	5.24	1.94	4	other metabolic processes		other molecular function	Pf02142, Pf02786, Pf02787		A0A1U7J4R6	carB				0	3	42.3	35.4	528.1	203.5	125.4	181.2	311	225.3	173.6	186.8	79	40	35.8	49.7	8.3	6.8	6.6	8.2	66.3	19.4
FALSE	High	Master Protein	A0A651DUC8	Extracellular solute-binding protein OS=Leptolyngbya sp. DLM2.Bin15 OX=2480212 GN=EA367_14875 PE=4 SV=1	0	FALSE	10.922	9	2	2	10	2	438	48.4	4.72	19.28	2						A0A651DUC8					0	0	38.5	24.9	611.3	256	110.3	169.9	213.5	162	139.2	127.5	66.6	12.5	68.4	93.4	8.4	5.8	14.9	19.5	87.3	28.1
FALSE	High	Master Protein	A0A2T2W7K1	AbrB family transcriptional regulator OS=filamentous cyanobacterium CCP3 OX=2107704 GN=C8255_08775 PE=4 SV=1	0	FALSE	10.919	24	3	3	20	3	130	14.4	6.58	46.69	3			nucleic acid binding activity	Pf14250		A0A2T2W7K1					0	0	44.3	52.6	427	193.5	194.6	184.1	299.7	258.5	227.5	180.8	59.8	41	27.2	38.6	7.3	6.1	8.8	11.8	43.1	17.2
FALSE	High	Master Protein	A0A2W4VYU6	Uncharacterized protein OS=Leptolyngbya antarctica OX=268115 GN=DCF17_15080 PE=4 SV=1	0	FALSE	10.911	15	2	3	14	2	150	16.9	5.14	26.25	2				Pf11068		A0A2W4VYU6					0	0	54.9	60	475.4	178.2	92.6	195.9	296.1	218.7	147.8	203.7	74.8	38.3	42.1	47.5	10.9	10.4	15.9	20.1	66.2	22.3
FALSE	High	Master Protein	A0A651DW29	SLH domain-containing protein OS=Leptolyngbya sp. DLM2.Bin15 OX=2480212 GN=EA367_06050 PE=3 SV=1	0	FALSE	10.908	4	2	2	21	1	641	68.3	4.58	50.27	2	transport	other membranes	transporter activity			A0A651DW29					0	0		39.4	493.8	146.4	107.2	208.3	249.7	186.6	112.9	178.3	49.8		80.6	143	18.6		21.3	34.4	153.9	34
FALSE	High	Master Protein	A0A2T1CKB6	30S ribosomal protein S5 OS=Pleurocapsa sp. CCALA 161 OX=2107688 GN=rpsE PE=3 SV=1	0	FALSE	10.884	21	3	3	29	1	177	18.4	10.83	48.99	3	protein metabolism;other metabolic processes	translational apparatus	nucleic acid binding activity;other molecular function	Pf00333, Pf03719		A0A2T1CKB6	rpsE				0	0	40.4		494	257.7		383.7	317.2	268.3	205.9	170.4	94	38.9		60					69.5
FALSE	High	Master Protein	A0A0D8ZMF7	General secretion pathway protein GspE OS=Aliterella atlantica CENA595 OX=1618023 GN=UH38_20520 PE=3 SV=1	0	FALSE	10.876	6	2	2	9	1	664	73.7	5.6	8.67	2			other molecular function	Pf00437, Pf05157		A0A0D8ZMF7					0	0	25.7	37.9	749.2	308.3	99.2	163.6	148.8	132.5	110.8	107	42.1	17.3	56.8	87.6	11.2	7.3	13.2	8.8	115.6	39.3
FALSE	High	Master Protein	A0A5Q4E6B1	Cysteine synthase A OS=Leptolyngbya sp. DLM2.Bin27 OX=2480213 GN=EA368_10290 PE=4 SV=1	0	FALSE	10.849	11	3	3	6	1	339	35.9	5.02	12.17	3	other metabolic processes					A0A5Q4E6B1					0	2	46.3	45.6	418.9	192.3	116.3	163.6	295.4	220.7	170.4	198.9	91.8	49	49.6	61.9	12.3	4.8	21.5	21.4	81.3	27.2
FALSE	High	Master Protein	A0A2P8W1H5	MBL fold metallo-hydrolase OS=filamentous cyanobacterium CCT1 OX=2107702 GN=C7293_15160 PE=4 SV=1	0	FALSE	10.823	9	2	2	15	2	331	35.2	4.49	28.11	2			other molecular function	Pf00753		A0A2P8W1H5					0	0	65.2	75.6	438.4	156	94.2	211.5	207.4	218.5	161.5	138	86.7	39.7	56.3	65	14.1	21	28.8	28.9	81.8	32.3
FALSE	High	Master Protein	K9WZ74	Cytochrome c-550 OS=Cylindrospermum stagnale PCC 7417 OX=56107 GN=psbV PE=3 SV=1	0	FALSE	10.786	12	1	1	17	1	163	17.6	5.52	43.16	1	cell organization and biogenesis;protein metabolism;other metabolic processes	other membranes	other molecular function	Pf14495		csg:Cylst_2937; K9WZ74	psbV				0	0	24.3	28	535.7	355.8	330	178.8	132.4	264	154.1	67.2	9.8	21.5	31	93.6	4.3	4.1	4.8	11.2	44.2	18
FALSE	High	Master Protein	A0A2P8VTF4	Phycocyanin alpha phycocyanobilin lyase OS=filamentous cyanobacterium CCT1 OX=2107702 GN=C7293_26580 PE=4 SV=1	0	FALSE	10.756	11	2	2	6	2	225	24.9	4.89	7.94	2		other membranes	other molecular function	Pf13646		A0A2P8VTF4					0	0	40.8	45.3	592	204.8	114.6	178	237	211.8	178.3	159	63	39.7	33.1	38.8	7.6	10.8	15.6	20.4	80	26.2
FALSE	High	Master Protein	A0A651E5B9	Phosphoenolpyruvate synthase OS=Leptolyngbya sp. DLM2.Bin15 OX=2480212 GN=EA367_09415 PE=3 SV=1	0	FALSE	10.719	5	4	4	5	3	835	92.1	5.19	3.02	4	other metabolic processes		kinase activity;other molecular function			A0A651E5B9					0	1	44	27.8	942.9	345.8	79.9	120.5	174.5	133.9	76.6	67.3	26.4	10.2	41	31.7	1.6	7.4	11.5	37.4	53.5	47
FALSE	High	Master Protein	A0A2T2VZQ1	Sugar ABC transporter ATP-binding protein (Fragment) OS=filamentous cyanobacterium CCP3 OX=2107704 GN=C8255_22750 PE=4 SV=1	0	FALSE	10.715	14	2	2	4	1	300	33	7.28	12.13	2			other molecular function	Pf00005, Pf17912		A0A2T2VZQ1					0	0			1019.5	496.7	511.5				52		22.3			67	19.6	13.2			88.7
FALSE	High	Master Protein	A0A2P8WAM7	DNA-binding response regulator OS=filamentous cyanobacterium CCT1 OX=2107702 GN=C7293_00350 PE=4 SV=1	0	FALSE	10.708	14	2	2	11	2	232	25.5	4.87	20.91	2	signal transduction;other biological processes		nucleic acid binding activity	Pf00072, Pf00196		A0A2P8WAM7					0	0	38	45.2	549.9	170.1	125.9	182.5	257	249.9	181.9	161.4	50.7	44.7	43.9	43.4	6	8.5	11.9	18.9	76.4	21.4
FALSE	High	Master Protein	A0A651E0V0	Starch synthase OS=Leptolyngbya sp. DLM2.Bin15 OX=2480212 GN=glgA PE=3 SV=1	0	FALSE	10.696	5	2	2	2	2	486	55.6	5.39	4.76	2	other metabolic processes		other molecular function			A0A651E0V0	glgA				0	0	43.1	38.5	553	218.4	105.1	131.8	199	160.9	114.6	124.7	60	24.6	86.7	136.6	20.1	17.5	33.2	34.3	115.7	28
FALSE	High	Master Protein	A0A5A5RJG5	ATP-dependent zinc metalloprotease FtsH OS=Microcystis aeruginosa NIES-2520 OX=2303982 GN=ftsH2 PE=3 SV=1	0	FALSE	10.676	6	3	3	38	1	628	68.9	5.54	68.01	3	protein metabolism;other metabolic processes	other membranes	other molecular function			A0A5A5RJG5	ftsH2				0	0	21.5	47.4	657.6	256.3		148.3	202	133	127	132.6	40.8	28.7	91	117.6	18.8	16.5	19.1	27.9	117.8	37.7
FALSE	High	Master Protein	A0A5Q4E6P3	50S ribosomal protein L10 OS=Leptolyngbya sp. DLM2.Bin27 OX=2480213 GN=rplJ PE=3 SV=1	0	FALSE	10.648	19	4	4	38	1	186	20.1	9.09	56.09	4	protein metabolism;other metabolic processes;other biological processes	translational apparatus	nucleic acid binding activity;other molecular function			A0A5Q4E6P3	rplJ				0	0	62.4	62.1	475.2	176.5	110.3	174.4	263.4	198	154.2	194.4	93.4	38.9	53.5	63.3	11.4	14.1	15.7	16.3	72.2	22.8
FALSE	High	Master Protein	A0A2W4WG41	4-vinyl reductase OS=Leptolyngbya antarctica OX=268115 GN=DCF17_04530 PE=4 SV=1	0	FALSE	10.638	16	3	3	8	3	220	24.7	6.67	9.03	3				Pf02830		A0A2W4WG41					0	0	19	36.8	310.5	177.1	83.8	182.3	426	265.4	198.2	358.9	73.9	44.2	29.7	39.5	3.4	2.5	3.1	5.9	60.8	12.3
FALSE	High	Master Protein	A0A2T2W578	Uncharacterized protein OS=filamentous cyanobacterium CCP3 OX=2107704 GN=C8255_13510 PE=4 SV=1	0	FALSE	10.637	17	2	2	15	1	168	17.9	4.92	12.47	2				Pf00805		A0A2T2W578					0	0	20.8	26.1	513.8	206.2	190.6	146.9	274.1	236.5	208.3	161.2	70	57.9	27	56.5	7	7	9.8	10.4	72.4	20
FALSE	High	Master Protein	A0A2W6Z1A3	Valine--tRNA ligase OS=Leptolyngbya sp. OX=47254 GN=valS PE=3 SV=1	0	FALSE	10.634	3	3	3	20	1	1070	119.9	5.31	38.92	3	protein metabolism;RNA metabolism OR transcription;other metabolic processes	other membranes;other cell component	other molecular function	Pf00133, Pf08264, Pf10458, Pf14159		A0A2W6Z1A3	valS				0	0		36.7	461.6	208	178.1	164.9	304.1	251.5	179.1	179.4	76	43.6	55.8	69.8	15	16.3	14.1		53.9	16.2
FALSE	High	Master Protein	A0A2P8W6T6	Amino acid ABC transporter ATP-binding protein OS=filamentous cyanobacterium CCT1 OX=2107702 GN=C7293_07060 PE=4 SV=1	0	FALSE	10.597	18	3	3	11	2	259	29.1	5.85	9.28	3	transport		transporter activity;other molecular function	Pf00005		A0A2P8W6T6					0	0	57.1	42.1	439.7	159.9	86.5	174.1	392.1	225.8	151.6	262.8	68	41.8	39.9	41	7.7	9.2		18.4	37.6	10.5
FALSE	High	Master Protein	A0A2T2W5R5	Triosephosphate isomerase OS=filamentous cyanobacterium CCP3 OX=2107704 GN=tpiA PE=3 SV=1	0	FALSE	10.577	10	2	2	21	2	241	26.3	5.12	25.26	2	other metabolic processes	other cell component	other molecular function	Pf00121		A0A2T2W5R5	tpiA				0	0	44.5	57	501.8	183.3	96.4	142.1	319.9	213.9	157.5	208.8	60.7	45.3	48	54.4	13.8	11.7	19.1	24.3	66.3	15.5
FALSE	High	Master Protein	A0A2P8VE82	Isocitrate dehydrogenase [NADP] OS=filamentous cyanobacterium CCT1 OX=2107702 GN=C7293_31125 PE=3 SV=1	0	FALSE	10.547	7	3	3	20	3	475	52.3	5.3	38.94	3	other metabolic processes		other molecular function	Pf00180		A0A2P8VE82					0	0	70.9	73.1	315.1	131.4	100.2	162.1	225.6	228	232.1	286.2	117.7	57.3	54.5	64.7	19	15.8	32.1	23	62.4	15.5
FALSE	High	Master Protein	F5UBY5	Bifunctional purine biosynthesis protein PurH OS=Microcoleus vaginatus FGP-2 OX=756067 GN=purH PE=3 SV=1	0	FALSE	10.503	9	3	3	3	2	514	55.4	5.41	6.36	3	other metabolic processes		other molecular function	Pf01808, Pf02142		F5UBY5	purH				0	0	12.5	28.3	875.6	365.7	172.8			92.7	101.7	155.3	50.8	23	107.1	148.7	9.8	9.1	26.8	17.4	132.3
FALSE	High	Master Protein	A0A2P8VW16	30S ribosomal protein S4 OS=filamentous cyanobacterium CCT1 OX=2107702 GN=rpsD PE=3 SV=1	0	FALSE	10.494	22	4	4	39	4	202	22.9	10.4	21.82	4	protein metabolism;other metabolic processes	translational apparatus	nucleic acid binding activity;other molecular function	Pf00163, Pf01479		A0A2P8VW16	rpsD				0	0	42	39.2	539.5	180.4	117.1	178	314.8	221.5	160.4	244.6	84.1	38.8	35.3	50.1	7.7	7.5	7.6	6.8	50.3	12.1
FALSE	High	Master Protein	A0A2W7A3J2	30S ribosomal protein S13 OS=Leptolyngbya sp. OX=47254 GN=rpsM PE=3 SV=1	0	FALSE	10.458	24	3	3	24	1	127	14.4	11.18	51.63	3	protein metabolism;other metabolic processes	translational apparatus	nucleic acid binding activity;other molecular function	Pf00416		A0A2W7A3J2	rpsM				0	2	48.5	62.4	463	181.9	106.9	158.4	297	206.1	162.8	235.5	83.3	39.5	52.5	62.7	14.8	12.4	17.4	11.7	69.2	17.6
FALSE	High	Master Protein	A0A2T2W4V2	DUF3252 domain-containing protein OS=filamentous cyanobacterium CCP3 OX=2107704 GN=C8255_13555 PE=4 SV=1	0	FALSE	10.414	46	2	2	3	2	61	6.7	6.6	6.78	2	other metabolic processes			Pf11623		A0A2T2W4V2					0	0	36.2	36.9	487.5	179.4	130.2	228.5	303.4	255	157.4	191.7	61.6	34.6	40.3	63.1		3.4	15.1	3.8	67.4	17.2
FALSE	High	Master Protein	A0A2P8VV67	Dihydrolipoamide acetyltransferase component of pyruvate dehydrogenase complex OS=filamentous cyanobacterium CCT1 OX=2107702 GN=C7293_24565 PE=3 SV=1	0	FALSE	10.397	6	2	2	13	2	432	44.5	6.11	10.36	2			other molecular function	Pf00198, Pf00364, Pf02817		A0A2P8VV67					0	0	46.1	47.2	459.5	178.7	117.4	160.9	325.8	222.6	165.1	214.4	86	41.8	43.1	52.9	11.4	11.1	14.6	16	60	18.3
FALSE	High	Master Protein	A0A2T2W5V7	Polyketide_cyc domain-containing protein OS=filamentous cyanobacterium CCP3 OX=2107704 GN=C8255_11630 PE=4 SV=1	0	FALSE	10.378	16	2	2	20	2	150	17.3	5.07	42.41	2				Pf03364		A0A2T2W5V7					0	0	33.3	38	512.2	177.2	141.6	162.2	291.4	230.8	170.8	201.3	83.2	40.2	36.4	50.1	8.7	9.7	12.1	10.2	65	20.5
FALSE	High	Master Protein	A0A2T2W2Y1	Glutamyl-tRNA amidotransferase OS=filamentous cyanobacterium CCP3 OX=2107704 GN=C8255_16990 PE=4 SV=1	0	FALSE	10.377	17	1	1	7	1	152	16.7	5.8	25.7	1			other molecular function	Pf09424		A0A2T2W2Y1					0	0	28.6	31.3	508.4	283.2	356.1	173.2	196.3	312.2	259.7	75.3	16.8	27.4	16.8	34.3				6	24.9	10.9
FALSE	High	Master Protein	A0A2P8VTJ6	Mannose-1-phosphate guanylyltransferase OS=filamentous cyanobacterium CCT1 OX=2107702 GN=C7293_26415 PE=3 SV=1	0	FALSE	10.359	4	3	3	10	3	844	92.6	5.44	5.76	3	other metabolic processes		other molecular function	Pf00132, Pf00483, Pf02878, Pf02879, Pf02880		A0A2P8VTJ6					0	0	8.6	38.3	469.8	202.9	121.4	113.9	375.1	191.5	246.1	238.5	56.4	38.8	34.4	53.1	9.3	3.1	6.2	10.2	67.8	20.3
FALSE	High	Master Protein	A0A162QM29	ATP-dependent zinc metalloprotease FtsH OS=Leptolyngbya valderiana BDU 20041 OX=322866 GN=ftsH PE=3 SV=1	0	FALSE	10.339	7	3	3	7	1	628	68.5	5.49	8.5	3	protein metabolism;other metabolic processes;other biological processes	other membranes	other molecular function	Pf00004, Pf01434, Pf06480, Pf17862		A0A162QM29	ftsH				0	1	51	45.5	510.9	205.6	93.4	200.8	305.7	194.9	151.7	181	76.9	32.6	49.5	62.8	7.2	12.3	7.4	5.5	70.6	12.7
FALSE	High	Master Protein	A0A651E7Q9	Threonine--tRNA ligase OS=Leptolyngbya sp. DLM2.Bin15 OX=2480212 GN=EA367_04375 PE=4 SV=1	0	FALSE	10.323	5	2	2	7	1	598	68.4	6.24	15.9	2	protein metabolism;RNA metabolism OR transcription;other metabolic processes	other cell component	nucleic acid binding activity;other molecular function			A0A651E7Q9					0	0			840.4	275.3	123	139.1	213.2	143.8		133.6	42.4	26.5	56.1	95.8	10.2		23	10.4	122.3	38.1
FALSE	High	Master Protein	A0A2P8VRM4	GMP synthase [glutamine-hydrolyzing] OS=filamentous cyanobacterium CCT1 OX=2107702 GN=guaA PE=3 SV=1	0	FALSE	10.302	9	3	3	6	1	515	58	5.92	1.78	3	other metabolic processes		other molecular function	Pf00117, Pf00958, Pf02540		A0A2P8VRM4	guaA				0	2	44	55.4	570.4	151.6	104.8	164.7	288.6	194.8	151.8	200.8	86.2	45.7	42.2	48.9	13.5	13.9	19.2	11.5	63.8	22.1
FALSE	High	Master Protein	A0A2W7AYK4	30S ribosomal protein S13 OS=Leptolyngbya sp. OX=47254 GN=rpsM PE=3 SV=1	0	FALSE	10.293	24	3	3	26	1	127	14.3	11.03	51.26	3	protein metabolism;other metabolic processes	translational apparatus	nucleic acid binding activity;other molecular function	Pf00416		A0A2W7AYK4	rpsM				0	0		71.3	473.6	157.9	110.8	148.2	306.4	228.9	36.9		106.3	62.7	91.7	87.2	26.7	26.5	51.6	38.3	96.1	37
FALSE	High	Master Protein	K9VLW1	ATP-dependent zinc metalloprotease FtsH OS=Oscillatoria nigro-viridis PCC 7112 OX=179408 GN=ftsH PE=3 SV=1	0	FALSE	10.259	6	3	3	7	1	628	68.7	5.71	5.59	3	protein metabolism;other metabolic processes	other membranes	other molecular function	Pf00004, Pf01434, Pf06480, Pf17862		K9VLW1; oni:Osc7112_4783	ftsH				0	0	28	42.5	522.1	241.9	87.7	129.2	234.8	154.5	142.9	172.3	66.1	27.9	91.5	110.6	15.5	12.2	22.9	22.3	106.5	31.3
FALSE	High	Master Protein	A0A2W4W832	Branched-chain amino acid ABC transporter ATP-binding protein OS=Leptolyngbya antarctica OX=268115 GN=DCF17_10895 PE=4 SV=1	0	FALSE	10.245	9	1	2	8	1	162	18	4.63	13.66	1			other molecular function			A0A2W4W832					0	0	29.4	43.4	588.5	267.2	166.9	269.7	222.9	273.7	139.7	104.9	11.7	31.8	32.3	34.4	3.1	5.9	6.1	0.8	48.5	19.3
FALSE	High	Master Protein	A0A2P8VXF7	Pyruvate kinase OS=filamentous cyanobacterium CCT1 OX=2107702 GN=pyk PE=3 SV=1	0	FALSE	10.24	5	2	2	2	1	597	63.3	5.88	2	2	other metabolic processes		kinase activity;other molecular function	Pf00224, Pf00391, Pf02887		A0A2P8VXF7	pyk				0	1	46.8	56.4	509	168.2	108.2	163.2	311	224.6	148.2	205.7	71.1	37	42.3	48.7	13	11.1	15.4	18.1	68.2	19.8
FALSE	High	Master Protein	A0A2T2W0B9	6-phosphogluconolactonase OS=filamentous cyanobacterium CCP3 OX=2107704 GN=pgl PE=3 SV=1	0	FALSE	10.229	9	2	3	4	2	251	27.3	5.05	9.08	2	other metabolic processes		other molecular function	Pf01182		A0A2T2W0B9	pgl				0	0	32.4	40	548.9	174.4	134.3	139	304.5	302.1	186	111.1	45.6	42.7	47.5	63.2	11.5	16.5	15.1	12.7	49.2	19
FALSE	High	Master Protein	A0A651DR79	Bac_surface_Ag domain-containing protein OS=Leptolyngbya sp. DLM2.Bin15 OX=2480212 GN=EA367_14200 PE=4 SV=1	0	FALSE	10.229	5	2	2	11	2	528	55.6	4.59	25.2	2		other membranes				A0A651DR79					0	0	11	26.8	667.7	331.1	165.1	143.3	185.6	143.3	151.4	91.2	29	25.7	68	129.9	4.7	3.4	7.1	3.8	94.1	28.1
FALSE	High	Master Protein	A0A1L9QW66	Carbon dioxide-concentrating protein CcmK OS=Roseofilum reptotaenium AO1-A OX=1925591 GN=BI308_04440 PE=3 SV=1	0	FALSE	10.227	41	3	3	137	1	103	11	5.87	255.13	3				Pf00936		A0A1L9QW66					0	0	42.2		437	287.2	211.7	281.3	347.3	372.8	167.2	90.4	15.2	25.2							15.5	27.6
FALSE	High	Master Protein	A0A1Q4RWK5	Delta-aminolevulinic acid dehydratase OS=Calothrix sp. HK-06 OX=1137096 GN=NIES2101_11640 PE=3 SV=1	0	FALSE	10.193	16	4	4	12	1	326	35.6	5.72	7.76	4	other metabolic processes		other molecular function	Pf00490		A0A1Q4RWK5					0	3	20.1	22.4	370.6	151.2	83.6	97.2	446.4	235.9	200.7	330.1	83.8	42.2	67.2	88.4	11.1	10.8	9	10	41.9	8.6
FALSE	High	Master Protein	A0A651DWH2	Ribose-5-phosphate isomerase A (Fragment) OS=Leptolyngbya sp. DLM2.Bin15 OX=2480212 GN=EA367_05675 PE=4 SV=1	0	FALSE	10.162	31	2	2	3	2	118	12.4	4.31	0	2	other metabolic processes		other molecular function			A0A651DWH2					0	0	23.9	23.1	626.2	271.3	187.4	170.8	199.3	173.5	113.2	115.3	43.3	21.9	55.4	97.2	7.8	8	13	14.7	90.9	28.8
FALSE	High	Master Protein	A0A2W7B459	Sulfate adenylyltransferase OS=Leptolyngbya sp. OX=47254 GN=sat PE=3 SV=1	0	FALSE	10.152	9	2	2	3	2	393	43.8	5.77	2.5	2	other metabolic processes		other molecular function	Pf01747, Pf14306		A0A2W7B459	sat				0	0	11.6	6.9	522.8	216.5	162.8	149.7	376.7	268.8	265	176.5	47.2	49.7	16.1	36.9			3.5	8.6	47.3	12.5
FALSE	High	Master Protein	A0A3M1PEF1	Ferredoxin--NADP reductase OS=Cyanobacteria bacterium J069 OX=2420337 GN=D6742_13275 PE=3 SV=1	0	FALSE	10.139	8	3	3	60	1	417	46.2	6.39	115.22	3	other metabolic processes	other membranes	other molecular function	Pf00175, Pf01383		A0A3M1PEF1					0	0	49.4	28.8	635.6	289.8	93.2	220.9	227	150.5	118	152.9	54.7	19.5	55.4	87.6			7.7	13.5	84.3	28.5
FALSE	High	Master Protein	K9T7L9	Pyruvate dehydrogenase E1 component subunit alpha OS=Pleurocapsa sp. PCC 7327 OX=118163 GN=pdhA PE=4 SV=1	0	FALSE	10.135	7	2	2	2	1	344	38.7	5.33	4.96	2	other metabolic processes	other cell component	other molecular function	Pf00676		K9T7L9; plp:Ple7327_3185	pdhA				0	0		49.9	874.5	451.1							35.4		169.3	307.9	38.8		37.9	17.6		68
FALSE	High	Master Protein	A0A2P8VUR1	Two-component system response regulator OS=filamentous cyanobacterium CCT1 OX=2107702 GN=C7293_24895 PE=4 SV=1	0	FALSE	10.117	15	2	2	10	2	191	21.3	8.34	11.59	2	signal transduction			Pf00072		A0A2P8VUR1					0	0	67.2	57.1	468.5	202.6	198.3	196.6	246.2	271	196.5	130.9	67.3	37.4	33.5	51.5	1	4.7	6.1	5	51.7	11.8
FALSE	High	Master Protein	A0A2W7AZV0	Phosphoribosylaminoimidazole-succinocarboxamide synthase OS=Leptolyngbya sp. OX=47254 GN=purC PE=3 SV=1	0	FALSE	10.097	11	2	2	7	2	263	29.2	4.88	10.86	2	other metabolic processes		other molecular function	Pf01259		A0A2W7AZV0	purC				0	0	29.3	62.3	443.9	201.7	119.7	155.5	299.7	246.5	188.3	186.3	53.5	45	56.1	70.1	8.6		15.5	12.3	71.3	21.7
FALSE	High	Master Protein	A0A1U7IK58	Photosystem II protein D1 OS=Phormidium ambiguum IAM M-71 OX=454136 GN=psbA PE=3 SV=1	0	FALSE	10.045	8	3	3	31	1	360	39.7	5.85	49.59	3	protein metabolism;other metabolic processes;stress response	other membranes	other molecular function	Pf00124		A0A1U7IK58	psbA				0	0				2400
FALSE	High	Master Protein	A0A2P8W7G7	Biopolymer transporter ExbB OS=filamentous cyanobacterium CCT1 OX=2107702 GN=C7293_05955 PE=3 SV=1	0	FALSE	10.033	13	3	3	10	3	243	26	5.22	11	3	transport	plasma membrane;other membranes		Pf01618		A0A2P8W7G7					0	0	41.4	44.2	491.2	192.6	125.4	168.7	285.8	242	181.1	178.6	73.9	43.8	40.1	50.7	10.3	9.5	12.7	13.1	80.1	20.9
FALSE	High	Master Protein	A0A2P8VSS9	Protochlorophyllide reductase (Fragment) OS=filamentous cyanobacterium CCT1 OX=2107702 GN=C7293_27500 PE=3 SV=1	0	FALSE	10.001	21	2	2	13	1	126	13.7	6.76	22.83	2	other metabolic processes		other molecular function	Pf00106		A0A2P8VSS9					0	0	23.8	27	436.3	166.8	160.5	145.3	330.4	232.4	221.5	231.9	96.4	57.8	37.4	54	13.9	13.2	8.9	9.4	53.9	14.2
FALSE	High	Master Protein	A0A2T1CXR7	Phospholipid-binding protein OS=filamentous cyanobacterium CCP2 OX=2107700 GN=C7B76_21260 PE=4 SV=1	0	FALSE	9.988	13	1	2	11	1	112	11.9	6.79	29.21	1				Pf04972		A0A2T1CXR7					0	0	39.9	48.5	726.4	282.2	90.8	149.7	170.2	144.6	109.7	110.1	42.6	25	56.8	72.6	11.6	9.1	19.6	22.2	111.6	41
FALSE	High	Master Protein	A0A2P8W5R3	N-acetyl-gamma-glutamyl-phosphate reductase OS=filamentous cyanobacterium CCT1 OX=2107702 GN=argC PE=3 SV=1	0	FALSE	9.958	7	2	2	3	1	362	39.2	5.99	7.47	2	other metabolic processes	other cell component	other molecular function	Pf01118, Pf02774		A0A2P8W5R3	argC				0	0		36	504.1	212.1	187.5	145.1	338.2	281	182.6	146.2	28.6	49.5	50.4	71.5					60.9	20.3
FALSE	High	Master Protein	A0A2T2W1W5	Arsenic-transporting ATPase OS=filamentous cyanobacterium CCP3 OX=2107704 GN=C8255_18855 PE=3 SV=1	0	FALSE	9.932	9	2	2	2	1	366	39.2	5.17	3.44	2				Pf02374, Pf17886		A0A2T2W1W5					0	0	34.9	27.3	544.6	212.7	127.5	156.5	346.9	195	186.4	200.9	75.3	36.9	28.5	52			10		75.4	17
FALSE	High	Master Protein	A0A0C1YH14	Allophycocyanin OS=Lyngbya confervoides BDU141951 OX=1574623 GN=QQ91_24580 PE=3 SV=1	0	FALSE	9.921	24	2	2	36	1	161	17.8	4.79	112.35	2	protein metabolism;other metabolic processes	other membranes		Pf00502		A0A0C1YH14					0	0
FALSE	High	Master Protein	A0A651DNA2	Urea amidohydrolase OS=Leptolyngbya sp. DLM2.Bin15 OX=2480212 GN=ureC PE=3 SV=1	0	FALSE	9.917	4	2	2	2	2	569	61.2	5.68	4.19	2	other metabolic processes		other molecular function			A0A651DNA2	ureC				0	0	38.6	39.6	546.9	252.7	85.4	145.2	188.5	138	137.2	131.7	65.2	27.3	87.1	108.1	8.4	14.8	24.7	39.8	131.3	40.6
FALSE	High	Master Protein	A0A0C2L729	Allophycocyanin OS=Tolypothrix campylonemoides VB511288 OX=1245935 GN=SD81_06510 PE=3 SV=1	0	FALSE	9.904	14	2	2	108	1	169	18.7	5.21	163.46	2	protein metabolism;other metabolic processes	other membranes		Pf00502		A0A0C2L729					0	0	42.6	31.1	550.1	287.2	98.8	139	187.2	151	105.9	105.8	27.1	32.8	65.8	126.6	21.8	16.7	33	35.8	157	35.1
FALSE	High	Master Protein	A0A0S3UCZ9	Enoyl-[acyl-carrier-protein] reductase [NADH] OS=Leptolyngbya sp. NIES-3755 OX=1752064 GN=LEP3755_58220 PE=3 SV=1	0	FALSE	9.893	12	3	3	35	1	273	29	5.64	56.61	3	other metabolic processes		other molecular function	Pf13561		A0A0S3UCZ9; len:LEP3755_58220					0	0	33.8		782	271.3	76.2	175.6	215.9	159.8	134.9	142.5	58.2		66.9	91.5	7.7		6.7	10.9	100.1
FALSE	High	Master Protein	A0A1U7J6S6	Glutamate synthase subunit alpha OS=Phormidium tenue NIES-30 OX=549789 GN=NIES30_09040 PE=3 SV=1	0	FALSE	9.878	3	4	4	7	4	1536	167.6	5.83	7.87	4	other metabolic processes		other molecular function	Pf00310, Pf01493, Pf01645, Pf04898		A0A1U7J6S6					0	0	40.7	40.7	433.1	179.1	115.5	156.4	326.2	235.1	181.5	231	96.7	44.7	46.1	64	10	7.5	11.8	4.3	65.6	16.4
FALSE	High	Master Protein	A0A2T2W7U3	Protein translocase subunit SecD OS=filamentous cyanobacterium CCP3 OX=2107704 GN=secD PE=3 SV=1	0	FALSE	9.84	8	3	3	6	3	477	50.6	5.16	4.02	3	transport	plasma membrane;other membranes	transporter activity	Pf02355, Pf07549		A0A2T2W7U3	secD				0	0	34.4	40.2	460.1	174.4	137.8	159.3	326.8	250.3	177.6	190.2	81.1	46.2	38.8	51	9.9	10.8	11.5	10.6	66.3	17.7
FALSE	High	Master Protein	A0A651DUR7	Uncharacterized protein OS=Leptolyngbya sp. DLM2.Bin15 OX=2480212 GN=EA367_07475 PE=4 SV=1	0	FALSE	9.801	40	3	3	8	3	83	9.7	6.54	7.38	3						A0A651DUR7					0	0	44.2	26.5	630.9	295.9	94.3	152.3	155.3	125.2	121.9	113.2	43.3	28.5	64.3	108.4	15.1	15.1	22.9	25.9	133	48.6
FALSE	High	Master Protein	A0A651EMQ2	Type IV pilus twitching motility protein PilT OS=Leptolyngbya sp. DLM2.Bin15 OX=2480212 GN=EA367_12010 PE=3 SV=1	0	FALSE	9.788	6	2	2	17	1	438	48.2	6.87	40.95	2			other molecular function			A0A651EMQ2					0	0	33.4		766.4	325.2	102.9	107.9	162	120.8	120.7	93.6	27.2	24.6	53	90.4	12.9	8.5	19.7	36.3	135.9	35.8
FALSE	High	Master Protein	A0A2W4Y472	Signal recognition particle protein OS=Leptolyngbya antarctica OX=268115 GN=ffh PE=3 SV=1	0	FALSE	9.779	9	3	3	3	3	491	52.9	8.63	2	3	transport	other cell component	nucleic acid binding activity;other molecular function	Pf00448, Pf02881, Pf02978		A0A2W4Y472	ffh				0	0	34.5	43.2	508.5	150	126	158.2	364.6	237.6	142.2	229.8	67.1	35.2	48.3	48.2	3.5	4.3	13.3	6.2	66.3	19.8
FALSE	High	Master Protein	A0A2T2W4Z1	Low-complexity protein OS=filamentous cyanobacterium CCP3 OX=2107704 GN=C8255_13140 PE=4 SV=1	0	FALSE	9.773	11	2	2	10	2	218	22	4.98	20.95	2				Pf00805		A0A2T2W4Z1					0	0	50.1	69.4	479.6	169.8	102.1	157.7	290.4	198	168	221.7	77.1	41.5	47.7	50.5	7.7	13.2	23	23.7	66.1	22.5
FALSE	High	Master Protein	Q8DJM4	Bacterioferritin comigratory protein OS=Thermosynechococcus elongatus (strain BP-1) OX=197221 GN=tlr1198 PE=4 SV=1	0	FALSE	9.75	17	2	2	9	2	145	15.6	5.49	16.19	2	other metabolic processes;other biological processes		other molecular function	Pf00578		Q8DJM4; tel:tlr1198					0	0	20.3	28	703.6	286.2	176.1	130.6	202.1	133.9	135.3	117.4	23.9	27.6	64	91.8	5.7	5.8	10.8	18.3	87	34.1
FALSE	High	Master Protein	A0A1U7IY45	Molecular chaperone DnaK OS=Phormidium tenue NIES-30 OX=549789 GN=NIES30_24705 PE=3 SV=1	0	FALSE	9.691	3	1	1	5	1	529	58	4.78	15.95	1			other molecular function	Pf00012		A0A1U7IY45					0	0	62.8	83.7	364.6	154.6	102.5	162.1	254.3	200.7	171.6	209.2	100.5	58.6	53.4	56.7	10.7	19.1	28.9	30.6	84.8	31
FALSE	High	Master Protein	A0A1U7JAH9	Pilus assembly protein PilN OS=Phormidium tenue NIES-30 OX=549789 GN=NIES30_01245 PE=4 SV=1	0	FALSE	9.665	26	3	6	14	2	258	27.7	4.67	27.82	3		other membranes		Pf05137		A0A1U7JAH9					0	1	39.7	38.3	393.2	180.7	357.1	149.3	249.7	288.9	180.1	147.8	52.3	32.4	53	40.9	9.6	11.2	14.3	12.5	28.1	8.8
FALSE	High	Master Protein	A0A2P8W5Z2	Uncharacterized protein OS=filamentous cyanobacterium CCT1 OX=2107702 GN=C7293_08270 PE=3 SV=1	0	FALSE	9.643	13	2	2	11	2	237	26.4	5.44	13.56	2				Pf04012		A0A2P8W5Z2					0	0	28.7	50	446.7	87.3	178.5	194.2	273.8	255.6	189.7	195.7	74.2	55.2	37.5	85.2	4.4	10.1	16.9	13.4	44.8	14.2
FALSE	High	Master Protein	A0A2P8WAU3	Uncharacterized protein OS=filamentous cyanobacterium CCT1 OX=2107702 GN=C7293_00615 PE=4 SV=1	0	FALSE	9.639	4	2	3	28	2	557	58.7	5.6	55.48	2		other membranes		Pf05552		A0A2P8WAU3					0	0	42	81.1	407.9	156.9	127	81	296.7	162.3	191.5	209.6	107.6	49.1	53.6	58.7	24	25.4	30.7	30.9	73.7	19.4
FALSE	High	Master Protein	A0A651DTM7	Cytochrome b559 subunit beta OS=Leptolyngbya sp. DLM2.Bin15 OX=2480212 GN=EA367_09610 PE=4 SV=1	0	FALSE	9.605	41	1	2	20	1	44	4.9	9	49.18	1	other metabolic processes	other membranes	other molecular function			A0A651DTM7					0	0	44.1	38.8	610.7	270.2	102.5	174.3	176.2	143	112	104.7	51.8	25.3	73.5	88.2	15.1	13.7	16.6	23.5	112.3	47.5
FALSE	High	Master Protein	A0A651E752	Amino acid ABC transporter ATP-binding protein OS=Leptolyngbya sp. DLM2.Bin15 OX=2480212 GN=EA367_05040 PE=4 SV=1	0	FALSE	9.571	14	3	3	8	2	259	29.1	5.96	3.45	3	transport		transporter activity;other molecular function			A0A651E752					0	1	45.5	40.6	517.5	208.7	92.4	171.3	320.3	200	155.1	208.7	63.1	34.2	62.6	73.6	6.6	6.5	13.8	9.5	54.4	15.1
FALSE	High	Master Protein	A0A2P8VTC0	Nucleoside:proton symporter OS=filamentous cyanobacterium CCT1 OX=2107702 GN=C7293_26730 PE=3 SV=1	0	FALSE	9.545	5	2	2	2	2	471	50.4	7.66	4.68	2	transport	other membranes	transporter activity	Pf01773, Pf07662		A0A2P8VTC0					0	0	38.9	42.8	523.5	177.2	109.2	188.5	301.5	245.4	161.9	174	71.2	46	32.4	43.5	6.7	4.3	15.9	14	76.6	21.8
FALSE	High	Master Protein	A0A0D8ZX60	Phycocyanin OS=Aliterella atlantica CENA595 OX=1618023 GN=UH38_10430 PE=3 SV=1	0	FALSE	9.545	8	1	2	14	1	174	18.5	5.16	18.55	1	protein metabolism;other metabolic processes	other membranes		Pf00502		A0A0D8ZX60					0	0	84	73.8	396.7	196.3	91.1	186.6	150.9	145.7	90	115	63.4	27.4	112.8	128.6	17.3	16.5	25.7	40.3	125.7	61.2
FALSE	High	Master Protein	A0A651E219	ABC transporter substrate-binding protein (Fragment) OS=Leptolyngbya sp. DLM2.Bin15 OX=2480212 GN=EA367_01300 PE=4 SV=1	0	FALSE	9.531	22	2	2	13	2	108	12.2	4.74	21.05	2						A0A651E219					0	0	38.8	41.6	560.2	324.1	113.9	123.9	95.4	135.3	75.4	112.6	41.1	36.6	88.7	116.5	17.9	17	32.4	39.6	176.5	45.4
FALSE	High	Master Protein	A0A651EJZ1	Delta-aminolevulinic acid dehydratase (Fragment) OS=Leptolyngbya sp. DLM2.Bin15 OX=2480212 GN=hemB PE=3 SV=1	0	FALSE	9.527	26	4	4	11	1	232	25.3	5.6	6.9	4	other metabolic processes		other molecular function			A0A651EJZ1	hemB				0	0		27.3	372.7	86.1	181.9	189.2	276.7	170.9	130.7	192.4	23.4	51.2	125.7	193	12.9	12.1	13.6	50.2	49.8	23.7
FALSE	High	Master Protein	A0A1Z4JAI8	Protein-export membrane protein SecG OS=Leptolyngbya boryana NIES-2135 OX=1973484 GN=NIES2135_05410 PE=3 SV=1	0	FALSE	9.503	18	1	1	7	1	102	11.1	8.53	14.8	1	transport	plasma membrane;other membranes	transporter activity	Pf03840		A0A1Z4JAI8					0	0	28.4	33.3	555.7	208.4	121.5	145.7	303.5	199.6	154.7	202.5	64.9	35.8	44.5	61.8	11.7	10.6	13.8	13.1	72.8	19.9
FALSE	High	Master Protein	A0A2T2W0E7	Uncharacterized protein OS=filamentous cyanobacterium CCP3 OX=2107704 GN=C8255_21625 PE=4 SV=1	0	FALSE	9.445	17	2	2	5	2	196	21.4	4.7	12.79	2		other membranes		Pf11016		A0A2T2W0E7					0	0	50.6	41.7	605	171.8	67.9	152.8	380.1	225.4	177.3	253.4	91	41.9	19.4	21.7	3.1	3.3	5.5	6.2	22.7	4.2
FALSE	High	Master Protein	A0A651DN51	NADH-quinone oxidoreductase subunit B OS=Leptolyngbya sp. DLM2.Bin15 OX=2480212 GN=EA367_19875 PE=3 SV=1	0	FALSE	9.404	13	3	3	16	3	245	27	6.35	27.73	3	other metabolic processes		other molecular function			A0A651DN51					0	0	39.3	39.1	613.9	246.1	89.6	156.6	205.6	133.5	120.1	138	54.6	25.6	76.9	112.6	15.2	14.9	23.6	29	107.6	34.7
FALSE	High	Master Protein	A0A0M0SSP5	Photosystem I reaction center subunit II OS=Hapalosiphon sp. MRB220 OX=1704290 GN=AMR41_04240 PE=3 SV=1	0	FALSE	9.388	21	2	2	29	1	140	15.5	9.36	22.91	2	other metabolic processes	other membranes		Pf02531		A0A0M0SSP5					0	0	17.1	13.5	656.3	342.3	140.1	201.1	156	148.4	173	73.9	41.4	29.5	38	97.6	2.7	2.1	5	19.7	142.4	38.4
FALSE	High	Master Protein	A0A1E5QZI8	Phycobilisome 7.8 kDa linker polypeptide, allophycocyanin-associated, core OS=Cyanobacterium sp. IPPAS B-1200 OX=1562720 GN=A5482_07175 PE=3 SV=1	0	FALSE	9.384	42	3	3	127	1	67	7.8	10.67	134.85	3	other metabolic processes	other membranes		Pf01383		A0A1E5QZI8					0	0	28.6	17.9	620.2	213.9	113.4	168.8	293.3	233.3	241.4	167.1	73.1	36.6	23.3	50.4	4.6	6.6	4.8	4.5	50.8	10.7
FALSE	High	Master Protein	A0A2T2W858	Uroporphyrinogen decarboxylase OS=filamentous cyanobacterium CCP3 OX=2107704 GN=hemE PE=3 SV=1	0	FALSE	9.336	10	2	2	3	2	353	39.2	6.11	6.56	2	other metabolic processes	other cell component	other molecular function	Pf01208		A0A2T2W858	hemE				0	0	22.9	36.9	308.5	126.5	148.4	127.4	475.1	239	204.5	287.6	90.8	49.8	41.4	72.5	11.1	9.6	9	10.8	41.5	7.8
FALSE	High	Master Protein	A0A651DMZ0	50S ribosomal protein L29 OS=Leptolyngbya sp. DLM2.Bin15 OX=2480212 GN=EA367_19730 PE=3 SV=1	0	FALSE	9.308	32	2	2	23	2	75	8.7	10.13	38.47	2	protein metabolism;other metabolic processes	translational apparatus	other molecular function			A0A651DMZ0					0	0	20.1	19.2	679.2	284.8	95.7	134.4	236.4	134.9	134.6	155.1	51.4	24	57.5	100	14	9.7	14	18.4	97.7	30.2
FALSE	High	Master Protein	A0A2T2W7X8	VKc domain-containing protein OS=filamentous cyanobacterium CCP3 OX=2107704 GN=C8255_08015 PE=3 SV=1	0	FALSE	9.254	9	2	2	11	2	306	33	5.85	18.24	2	other metabolic processes	other membranes	other molecular function	Pf07884		A0A2T2W7X8					0	0	53.3	47.9	524.2	184.6	102.1	190.6	300.4	225.9	162.8	178.5	75	42.8	38.2	42.2	5.8	10.5	15.4	14.2	62.4	18.6
FALSE	High	Master Protein	A0A2W6YYB4	ATP-dependent zinc metalloprotease FtsH OS=Leptolyngbya sp. OX=47254 GN=ftsH PE=3 SV=1	0	FALSE	9.239	5	2	2	3	1	635	69	5.08	7.12	2	protein metabolism;other metabolic processes;other biological processes	other membranes	other molecular function	Pf00004, Pf01434, Pf17862		A0A2W6YYB4	ftsH				0	0	28.3		527.4	211.2	759.7	69.8	230.4	223.8	195	92.8	26.5			20.1					15
FALSE	High	Master Protein	K9YEM8	Photosystem II protein D1 OS=Halothece sp. (strain PCC 7418) OX=65093 GN=psbA PE=3 SV=1	0	FALSE	9.222	6	2	2	21	1	360	39.9	5.49	40.29	2	protein metabolism;other metabolic processes;stress response	other membranes	other molecular function	Pf00124		hao:PCC7418_2707; K9YEM8	psbA				0	0	39.1	39.5	613.6	207.2	106.1	237.7	311.1	305.3	173.1	126.8	46.8	15.2	23.6	39.1			9.3	8.3	62.2	13.8
FALSE	High	Master Protein	A0A651E154	50S ribosomal protein L1 OS=Leptolyngbya sp. DLM2.Bin15 OX=2480212 GN=EA367_14405 PE=3 SV=1	0	FALSE	9.214	13	3	3	17	3	238	25.8	8.54	18.1	3	protein metabolism;other metabolic processes;other biological processes	translational apparatus	nucleic acid binding activity;other molecular function			A0A651E154					0	0	44.7	36.9	673.2	257.3	77.9	136.5	210.3	92.5	116.6	132.6	51.2	23.4	79.9	117.2	18.9	15.4	25.2	29.5	95.7	32.7
FALSE	High	Master Protein	A0A2P8VWN5	Leucyl-tRNA synthetase (Fragment) OS=filamentous cyanobacterium CCT1 OX=2107702 GN=C7293_22220 PE=3 SV=1	0	FALSE	9.209	4	3	3	7	3	859	96.5	5.35	7.35	3	protein metabolism;RNA metabolism OR transcription;other metabolic processes	other cell component	other molecular function	Pf00133, Pf08264, Pf13603		A0A2P8VWN5					0	0	46	58.1	445.2	159	87.9	151.8	338.7	216.5	166.5	242.6	103.2	39.9	48.9	53.9	4.7	14.9	13.5	11.8	61.8	13.7
FALSE	High	Master Protein	A0A2T2W6I5	Metallophosphoesterase OS=filamentous cyanobacterium CCP3 OX=2107704 GN=C8255_10240 PE=4 SV=1	0	FALSE	9.202	8	2	2	2	2	622	69.6	5.39	3	2	other metabolic processes		other molecular function	Pf00149		A0A2T2W6I5					0	0	32.5	22.7	499.2	128.7	149.8	180.2	299.4	276.9	215.5	184.3	73.5	56.5	27.8	66.9			8		77.3	11.5
FALSE	High	Master Protein	A0A2P8VYP9	YbjN domain-containing protein OS=filamentous cyanobacterium CCT1 OX=2107702 GN=C7293_19000 PE=4 SV=1	0	FALSE	9.197	18	2	2	20	2	158	17.1	4.28	24.77	2				Pf10722		A0A2P8VYP9					0	0	63	85.7	366.9	156.4	116.8	206.7	211.1	225.1	153.8	161.1	94.1	54.5	53.7	65.9	13.5	18.8	31.6	23	83.4	33.8
FALSE	High	Master Protein	A0YJ97	Phycocyanin beta subunit OS=Lyngbya sp. (strain PCC 8106) OX=313612 GN=L8106_02247 PE=3 SV=1	0	FALSE	9.196	20	3	5	42	1	172	18.2	5.27	58.38	3	protein metabolism;other metabolic processes	other membranes		Pf00502		A0YJ97					0	0	59.4	76.7		222.3	137.3	157.4	562.4		154.5	358		61.1	76.8	122.1	18.9	11.4	12.4	96.3		60.6
FALSE	High	Master Protein	A0A3M1P890	ATP-dependent zinc metalloprotease FtsH OS=Cyanobacteria bacterium J069 OX=2420337 GN=hflB PE=3 SV=1	0	FALSE	9.192	5	3	3	12	1	645	70.2	5.5	16.37	3	protein metabolism;other metabolic processes	other membranes	other molecular function	Pf00004, Pf01434, Pf06480, Pf17862		A0A3M1P890	hflB				0	0	42.7	41.1	623.2	239.4	78.6	123.3	195.1	165.8	116.2	112	41	30.5	85	103.2	22.5	18.8	32.9	38.5	99.3	44.4
FALSE	High	Master Protein	A0A2T2W1D7	Acetyl-coenzyme A synthetase OS=filamentous cyanobacterium CCP3 OX=2107704 GN=acs PE=3 SV=1	0	FALSE	9.19	9	4	4	13	2	655	72.3	5.54	19.23	4	other metabolic processes		other molecular function	Pf00501, Pf13193, Pf16177		A0A2T2W1D7	acs				0	1	39.6	49.4	340.4	192.2	136.2	185.1	322.3	231.9	198	185.7	99.6	58.2	37.7	54.1	9.6	11.5	13.6	18.1	87.8	22.6
FALSE	High	Master Protein	A0A2T2W5W8	1,4-alpha-glucan branching enzyme GlgB OS=filamentous cyanobacterium CCP3 OX=2107704 GN=glgB PE=3 SV=1	0	FALSE	9.166	4	2	2	2	2	765	89	5.92	2.24	2	other metabolic processes		other molecular function	Pf00128, Pf02806, Pf02922		A0A2T2W5W8	glgB				0	0	27.1	14.3	673.4	158	88.9	97.8	462.5	125.8	296	124.9	86.1	33.6	16.2	37.5	2	3.6	4.2	8.5	77	15.3
FALSE	High	Master Protein	A0A5Q4EBB5	Sodium:glutamate symporter OS=Leptolyngbya sp. DLM2.Bin27 OX=2480213 GN=EA368_05075 PE=4 SV=1	0	FALSE	9.161	8	2	2	2	2	481	51.3	6.13	2.27	2	transport	other membranes	transporter activity			A0A5Q4EBB5					0	0	27.4	35.5	503.3	192	116.9	177.4	297.3	261.6	167.8	209	40.6	42.7	29.1	48.6	4.3	6.1	9.1	16	72.9	15.9
FALSE	High	Master Protein	A0A0C2M192	Uncharacterized protein OS=Scytonema tolypothrichoides VB-61278 OX=1233231 GN=SD80_24805 PE=4 SV=1	0	FALSE	9.15	4	3	3	7	1	822	91.5	5.27	11.32	3	signal transduction	other membranes		Pf00015, Pf00672		A0A0C2M192					0	0	46.7	55.4	489.9	188.1	88.8	152.2	234.8	221.8	137	165.1	69.9	36.7	59.5	94.7	13.8	15.4	26.7	24.3	90	29.8
FALSE	High	Master Protein	A0A350X8K0	ATP-dependent chaperone ClpB (Fragment) OS=Cyanobacteria bacterium UBA11372 OX=2055768 GN=DCY88_07250 PE=3 SV=1	0	FALSE	9.147	4	2	2	24	1	560	63.2	5.49	50.12	2		other cell component	other molecular function	Pf00004, Pf02861, Pf17871		A0A350X8K0					0	0	45.7	59.3	478.8	200.6	101.8	152.5	223.9	166.2	138.4	155.7	96.9	38.7	65.2	90.1	12.5	12.8	28.7	15.4	121.5	45.7
FALSE	High	Master Protein	A0A479ZPY7	3-oxoacyl-[acyl-carrier-protein] reductase OS=Planktothrix agardhii CCAP 1459/11A OX=282420 GN=fabG PE=3 SV=1	0	FALSE	9.131	18	3	3	8	1	255	26.9	8.07	11.59	3	other metabolic processes		other molecular function	Pf13561		A0A479ZPY7	fabG				0	0	37.3	37.7	417.9	209.5	223.4	184.7	312.4	300		210.6	55.8	53	86.3	86.6	11.4			10	40.4	20.5
FALSE	High	Master Protein	A0A2W4U6L7	Pyruvate dehydrogenase E1 component subunit beta OS=Leptolyngbya foveolarum OX=47253 GN=DCF25_12290 PE=4 SV=1	0	FALSE	9.123	7	2	2	3	1	327	36.3	4.93	4.07	2	other metabolic processes		other molecular function	Pf02779, Pf02780		A0A2W4U6L7					0	0	13.9	39.2	512.8	307.2	86.9	98	265.3	171	117.1	164.8	31.3	31.8	86.7	117.4	15.8	10.8	23.9		107.8	41.4
FALSE	High	Master Protein	L8LWZ0	Branched-chain-amino-acid aminotransferase OS=Xenococcus sp. PCC 7305 OX=102125 GN=ilvE PE=3 SV=1	0	FALSE	9.1	5	1	1	1	1	303	34.3	6.37	2.57	1	other metabolic processes		other molecular function	Pf01063		L8LWZ0	ilvE				0	0		37.3	606.2	314.1	168	120.5	219.8	139.4	141.4	110.3		33.8	76.8	132.3				20.7	114	34.8
FALSE	High	Master Protein	A0A2P8W5S5	Glutamate--tRNA ligase OS=filamentous cyanobacterium CCT1 OX=2107702 GN=gltX PE=3 SV=1	0	FALSE	9.075	5	2	2	10	2	480	53.1	5.4	25.79	2	protein metabolism;RNA metabolism OR transcription;other metabolic processes	other cell component	nucleic acid binding activity;other molecular function	Pf00749		A0A2P8W5S5	gltX				0	0	18.7	33.7	399.1	188.1	211.5	161.4	381	254	200.9	190.7	51.1	50	34.2	50.2	3.8	3.5	4.8	7.9	54.6	18.1
FALSE	High	Master Protein	A0A651E8E4	Photosystem I assembly protein Ycf4 OS=Leptolyngbya sp. DLM2.Bin15 OX=2480212 GN=EA367_17920 PE=3 SV=1	0	FALSE	9.067	15	2	2	2	2	190	21	9.64	2.26	2	other metabolic processes	other membranes				A0A651E8E4					0	0	27.8	31.4	643.2	286.4	89	151.5	234.3	138.6	122	163.3	53	21.9	60.8	122.7	14.4	11.6	17.1	26.2	58.3	18.2
FALSE	High	Master Protein	A0A3N6NE31	30S ribosomal protein S18 OS=Okeania hirsuta OX=1458930 GN=rpsR PE=3 SV=1	0	FALSE	9.04	18	1	1	10	1	72	8.4	10.48	4.39	1	protein metabolism;other metabolic processes	translational apparatus	nucleic acid binding activity;other molecular function	Pf01084		A0A3N6NE31	rpsR				0	0	18.5	19.8	538.8	187.2	104.9	123.7	351.7	238.5	229.6	219.4	82.1	38.8	26.6	47.5	4.8	5.1	8.3	4	74.3	15
FALSE	High	Master Protein	A0A2P8W6T7	Methionine--tRNA ligase OS=filamentous cyanobacterium CCT1 OX=2107702 GN=metG PE=3 SV=1	0	FALSE	9.036	6	2	2	4	2	535	60.6	5.48	2.94	2	protein metabolism;RNA metabolism OR transcription;other metabolic processes	other cell component	other molecular function	Pf09334		A0A2P8W6T7	metG				0	0	28.2	37.5	500	197.6	128	167.8	343.2	224.2	170	208.3	65.7	41.7	30.8	45.2	7.3	4.3	7.6	16.3	71.9	15.6
FALSE	High	Master Protein	A0A563VRA8	DNA protection during starvation protein OS=Hyella patelloides LEGE 07179 OX=945734 GN=dps PE=3 SV=1	0	FALSE	9.031	14	1	1	6	1	167	18.6	4.96	9.41	1	other metabolic processes;other biological processes		other molecular function			A0A563VRA8	dps				0	0	23.3	43	518.6	173.4	133.6	97.9	322.4	221	139.1	204.4	14.3	47.2	50.8	63.8	18.1	13.9	18.2	37	95.7	25.2
FALSE	High	Master Protein	A0A2T2WBV1	50S ribosomal protein L16 OS=filamentous cyanobacterium CCP3 OX=2107704 GN=rplP PE=3 SV=1	0	FALSE	9.021	20	2	2	11	2	139	15.9	11.36	14.43	2	protein metabolism;other metabolic processes	translational apparatus	nucleic acid binding activity;other molecular function	Pf00252		A0A2T2WBV1	rplP				0	0	29.4	26.5	512.7	185	174	149.1	299.4	211.3	181.6	193.4	75.4	44.8	38.8	69.5	9.1	7.7	9.9	12.6	66.6	16.1
FALSE	High	Master Protein	A0A2W6ZHS6	Peptidase S10 OS=Leptolyngbya sp. OX=47254 GN=DCF32_14055 PE=4 SV=1	0	FALSE	9.019	6	2	2	2	2	491	54.8	5.83	5	2	protein metabolism		other molecular function	Pf00450		A0A2W6ZHS6					0	0	13.2	40.2	498.5	198.9	176	145.4	290.3	258.8	172.7	159.8	50.4	48.3	50.5	62.5	6.6	7.3	8.9	7	66	18.8
FALSE	High	Master Protein	A0A651DTF2	TIGR01777 family protein OS=Leptolyngbya sp. DLM2.Bin15 OX=2480212 GN=EA367_16665 PE=3 SV=1	0	FALSE	9.01	8	2	2	3	2	307	32.9	6.4	7.87	2			other molecular function			A0A651DTF2					0	0	52.1	38	628.1	270.2	120.7	186	176.9	163.9	116	134.4	59.3	26.2	52.9	83.7	12.1	6.9	15	14.5	107.4	30.4
FALSE	High	Master Protein	A0A2P8VLR8	ATP-dependent Clp protease proteolytic subunit OS=filamentous cyanobacterium CCT1 OX=2107702 GN=clpP PE=3 SV=1	0	FALSE	8.991	10	2	2	25	2	211	23.4	5.63	36.87	2	protein metabolism	other cell component	other molecular function	Pf00574		A0A2P8VLR8	clpP				0	0	53.4	62.2	442.1	165.2	101.2	161.1	290.5	204.5	158.6	191.4	89.2	45.2	54.4	64.6	9.8	16.6	26	20	77.3	26.7
FALSE	High	Master Protein	A0A651DV59	S41 family peptidase OS=Leptolyngbya sp. DLM2.Bin15 OX=2480212 GN=EA367_07835 PE=3 SV=1	0	FALSE	8.971	7	2	2	2	1	429	47.1	4.42	4.68	2	protein metabolism		other molecular function			A0A651DV59					0	0		36.3	733.5	275.8	106.9	103.5	194.5	152.8	137.5	165.3	19.7		78.1	94.2	11.9	7.2	20.4	27.9	103.3	24.7
FALSE	High	Master Protein	A0A651ENW0	Elongation factor G OS=Leptolyngbya sp. DLM2.Bin15 OX=2480212 GN=EA367_09815 PE=3 SV=1	0	FALSE	8.936	4	2	2	2	2	680	74.4	4.96	4.38	2	protein metabolism;other metabolic processes		nucleic acid binding activity;other molecular function			A0A651ENW0					0	0	48.5	40.6	885.1	314.2	95.4	160.7	111.1	125.6	57.1	59.4	31.9	24.2	65.9	56.8	15.2	16.1	25.3	22.1	64.7	41
FALSE	High	Master Protein	A0A2W6ZCA6	Arsenic-transporting ATPase OS=Leptolyngbya sp. OX=47254 GN=DCF32_16835 PE=3 SV=1	0	FALSE	8.919	8	2	2	2	1	366	39.4	5.54	3.98	2				Pf02374, Pf17886		A0A2W6ZCA6					0	0	49.9	70.8	518.2	194.3	90.6	147.8	311.4	205.7	157	193.5	90.5	39.4	41.7	49.4	14	14.8	17.3	18	66.6	20.2
FALSE	High	Master Protein	A0A651DRI2	Uncharacterized protein OS=Leptolyngbya sp. DLM2.Bin15 OX=2480212 GN=EA367_14715 PE=4 SV=1	0	FALSE	8.913	8	1	1	20	1	222	23.1	4.35	60.48	1						A0A651DRI2					0	0	29.1	35.4	678.2	257.7	106.2	119.7	125.3	117.9	98.7	92.3	37.2	19.3	91.7	117.7	11.6	15.6	29.5	39.7	163.1	52.2
FALSE	High	Master Protein	L8LKB6	Glutathione-dependent peroxiredoxin OS=Gloeocapsa sp. PCC 73106 OX=102232 GN=GLO73106DRAFT_00017670 PE=3 SV=1	0	FALSE	8.899	7	2	2	7	2	190	21.3	4.94	13.33	2	other metabolic processes;other biological processes		other molecular function	Pf08534		L8LKB6					0	0	22.4	23.3	893.6	315.9	63.6	126.4	198.8	116.7	117.2	108.5	26.3	21	49.2	81.6	3.9	3.3	13.8	22.7	106.6	28.2
FALSE	High	Master Protein	A0A651E8G2	ABC transporter substrate-binding protein OS=Leptolyngbya sp. DLM2.Bin15 OX=2480212 GN=EA367_17850 PE=4 SV=1	0	FALSE	8.895	6	2	2	8	2	366	40.2	4.55	9.54	2	other metabolic processes					A0A651E8G2					0	0	29.1	43.8	600.2	247	117.8	154.7	167.3	151.2	113.1	105.7	30.5	28	80	108.4	13.6	12.8	28.6	33.3	145.1	40.5
FALSE	High	Master Protein	A0A2W7A289	Phycocyanin subunit alpha OS=Leptolyngbya sp. OX=47254 GN=cpcA PE=3 SV=1	0	FALSE	8.866	15	1	1	1	1	162	17.4	6.54	2.28	1	protein metabolism;other metabolic processes	other membranes		Pf00502		A0A2W7A289	cpcA				0	0			810.6	413.4			300.1	385.3	178.3		36.7	55.1				32.4		15.5	96.8	59.8
FALSE	High	Master Protein	A0A2P8VXG2	Uncharacterized protein OS=filamentous cyanobacterium CCT1 OX=2107702 GN=C7293_21040 PE=4 SV=1	0	FALSE	8.85	16	1	1	4	1	114	12.7	4.56	0	1						A0A2P8VXG2					0	0	69.4	48.5	652.4	309.5	147.7	281.3	98.2	155.7	220.7	100.7	61.6	20.8	13.5	19.8	5.4	5.4	8	12.3	79.9	21.2
FALSE	High	Master Protein	A0A2P8W1C1	Pilus assembly protein PilN OS=filamentous cyanobacterium CCT1 OX=2107702 GN=C7293_15130 PE=4 SV=1	0	FALSE	8.82	14	2	2	13	1	263	28.3	4.73	11.25	2		other membranes		Pf05137		A0A2P8W1C1					0	0	38.8	29.9	492.2	169.6	100.2	133.6	327.6	244.7	208.8	235.4	86.2	52.7	43.1	57.3				10	80
FALSE	High	Master Protein	B4WG59	Phycocyanin, alpha subunit OS=Synechococcus sp. (strain ATCC 29403 / PCC 7335) OX=91464 GN=S7335_2244 PE=3 SV=1	0	FALSE	8.817	20	2	2	107	1	162	17.5	5.48	18.86	2	protein metabolism;other metabolic processes	other membranes		Pf00502		B4WG59					0	0	15.9	35.8	605.4	284.5	194.2	188.3	166.3	191.7	124.8	78.6	15.2	33.7	58.4	127.7	4.5	4	3.3	17.7	78.9	45.2
FALSE	High	Master Protein	A0A2Z6CFR6	Carbon dioxide concentrating mechanism protein CcmK OS=Planktothrix agardhii NIES-204 OX=282423 GN=ccmK_1 PE=3 SV=1	0	FALSE	8.803	37	3	3	134	1	113	12.2	7.42	248.64	3				Pf00936		A0A2Z6CFR6; pagh:NIES204_24660	ccmK_1				0	0	20.2	27	462.7	249.6	195	180	341.6	367.9	125	162.4	30.4	29.9	24.3	42.1	3.4		5.3	6.6	30.1	16
FALSE	High	Master Protein	A0A2P8WCA5	Adenylate kinase OS=filamentous cyanobacterium CCT1 OX=2107702 GN=adk PE=3 SV=1	0	FALSE	8.795	18	3	3	11	3	184	20.6	4.7	13.62	3	other metabolic processes	other cell component	kinase activity;other molecular function	Pf00406		A0A2P8WCA5	adk				0	0	53	53.1	454.6	159.6	100.5	158.1	309.2	208.5	181.2	209	89	42.1	48.1	53.6	10.5	12.5	17.6	21.2	74.1	20.3
FALSE	High	Master Protein	A0A2T2W814	DNA starvation/stationary phase protection protein OS=filamentous cyanobacterium CCP3 OX=2107704 GN=C8255_07780 PE=3 SV=1	0	FALSE	8.788	14	2	3	15	2	175	20	4.94	16.13	2	other metabolic processes;other biological processes		other molecular function	Pf00210		A0A2T2W814					0	0	38.5	61.6	747.3	371.2	150.3	279.1	46.9	141.8	205.7	72.7	59.1	14.4	6.8	10.2	7.4			11.6	110.3	39.1
FALSE	High	Master Protein	A0A2P8W3G8	Photosystem II oxygen evolving complex protein PsbP OS=filamentous cyanobacterium CCT1 OX=2107702 GN=C7293_14745 PE=4 SV=1	0	FALSE	8.761	14	2	2	10	2	180	19.5	5.07	9.55	2	other metabolic processes	other membranes	other molecular function	Pf01789		A0A2P8W3G8					0	0	27.2	55.8	465.4	158.9	101.1	120.2	357.6	252.9	183.8	279.6	44.5	50.5	40.9	46.1	9.8	9	13.7	15.1	58.5	16.8
FALSE	High	Master Protein	A0A2P8WA94	Ribosome hibernation promoting factor OS=filamentous cyanobacterium CCT1 OX=2107702 GN=raiA PE=3 SV=1	0	FALSE	8.735	24	3	3	22	2	217	24.2	7.17	26.81	3	other metabolic processes;other biological processes	other cell component		Pf02482, Pf16321		A0A2P8WA94	raiA				0	0	23.8	34.5	518.8	192.4	128	144.3	311	207.5	178	207.3	68.8	41.1	35.5	54	8.2	7.7	8.9	20.8	82.1	22.4
FALSE	High	Master Protein	A0A2L2NBG9	Pyruvate dehydrogenase E1 component subunit alpha OS=Nostoc sp. 'Peltigera membranacea cyanobiont' N6 OX=1261031 GN=pdhA PE=4 SV=1	0	FALSE	8.723	7	2	2	15	1	344	38.3	5.33	32.43	2	other metabolic processes	other cell component	other molecular function	Pf00676		A0A2L2NBG9	pdhA				0	1	63.7	80.6	382.5	161.6	118	157.1	289.6	160.8	145.3	200.4	98	58.3	56.4	71	19.7	21.9	20.7	36.8	77.2	27.4
FALSE	High	Master Protein	A0A2P8W2M7	Argininosuccinate lyase OS=filamentous cyanobacterium CCT1 OX=2107702 GN=argH PE=3 SV=1	0	FALSE	8.718	5	2	2	7	2	464	51.3	5.3	9.64	2	other metabolic processes	other cell component	other molecular function	Pf00206, Pf14698		A0A2P8W2M7	argH				0	0	53.5	53.6	459.2	187.8	93.8	164.2	295.3	205	156.9	210.2	90.4	43.6	46.8	64	10.4	12.7	17.3	20.9	84.6	25.2
FALSE	High	Master Protein	A0A168SKW2	C4-dicarboxylate ABC transporter substrate-binding protein OS=Phormidium willei BDU 130791 OX=399101 GN=AY600_13520 PE=4 SV=1	0	FALSE	8.712	7	2	2	22	2	327	35	4.79	42.55	2				Pf16868		A0A168SKW2					0	0	33.1	78.2	232.5	151.1	54.1	52.9	197.2	145.7	315.3	288.1	124.2	48	94.9	99	56.7	34	65.1	71.2	123.6	26.7
FALSE	High	Master Protein	A0A1U7J6D5	Elongation factor P OS=Phormidium tenue NIES-30 OX=549789 GN=efp PE=3 SV=1	0	FALSE	8.711	14	2	2	26	2	185	20.5	5.17	35.35	2	protein metabolism;other metabolic processes	other cell component	nucleic acid binding activity	Pf01132, Pf08207, Pf09285		A0A1U7J6D5	efp				0	0	45.3	65.6	519	174.8	95.5	168.7	299.8	204.3	148.2	189.9	85.2	37.9	47.6	53.1	10.9	11.1	17.3	19.7	68.2	19.2
FALSE	High	Master Protein	A0A651DPD5	Peptidase S8 OS=Leptolyngbya sp. DLM2.Bin15 OX=2480212 GN=EA367_17320 PE=4 SV=1	0	FALSE	8.689	4	2	2	2	2	705	76.4	6.02	2.96	2	protein metabolism		other molecular function			A0A651DPD5					0	0	28	22.6	747.4	254.2	99.5	152.8	184.3	144	152.1	110.7	54.9	26.6	48.8	87.5	9.6	8.5	15.4	16.6	122.4	31.8
FALSE	High	Master Protein	A0A2W1JLX5	50S ribosomal protein L11 OS=Acaryochloris sp. RCC1774 OX=1764569 GN=rplK_1 PE=3 SV=1	0	FALSE	8.687	17	2	2	22	1	141	14.8	9.39	27.33	2	protein metabolism;other metabolic processes	translational apparatus	nucleic acid binding activity;other molecular function	Pf00298, Pf03946		A0A2W1JLX5	rplK_1				0	0	18.4	33.2	378.6	200.9	300.6	169.8	289.6	273.6	192.4	144.2	46.9	39.8	46.9	74.8	5	6.4	8.8	9.7	40	12.2
FALSE	High	Master Protein	A0A651DUM4	YajQ family cyclic di-GMP-binding protein OS=Leptolyngbya sp. DLM2.Bin15 OX=2480212 GN=EA367_08850 PE=4 SV=1	0	FALSE	8.679	15	2	2	7	2	163	18.7	6.61	9.86	2						A0A651DUM4					0	0	30.3	34.6	808.2	304.6	99.3	74.1	136.4	168.2	147.3	127.7	50.7	10.3	60.6	92	7.8	5.1	11.3	21.1	91.4	24.2
FALSE	High	Master Protein	A0A2T2WAY7	Uncharacterized protein OS=filamentous cyanobacterium CCP3 OX=2107704 GN=C8255_02595 PE=4 SV=1	0	FALSE	8.676	3	1	2	6	1	412	44.2	4.6	12.61	1				Pf09619		A0A2T2WAY7					0	0	53.9	47.4	449.7	166.7	119.8	221.8	269.3	247.5	161.5	155.3	79	43.9	48.7	57.1	7.7	11.2	10.5	15.8	86.1	24.3
FALSE	High	Master Protein	A0A2P8VRH1	Porphobilinogen deaminase OS=filamentous cyanobacterium CCT1 OX=2107702 GN=hemC PE=3 SV=1	0	FALSE	8.669	9	2	2	6	2	325	35.2	5.68	10.65	2	protein metabolism;other metabolic processes		other molecular function	Pf01379, Pf03900		A0A2P8VRH1	hemC				0	0	26.4	31.9	471.4	141.1	95.7	126.3	408.5	238.7	179.2	266.1	79.1	42.1	39.4	56.2	8.6	10.6	7.6	8.3	63.6	8.1
FALSE	High	Master Protein	U9W547	Bacterial nucleoid dna-binding protein OS=Leptolyngbya sp. Heron Island J OX=1385935 GN=N836_13055 PE=3 SV=1	0	FALSE	8.667	34	2	2	43	1	91	9.5	8.44	73.09	2			nucleic acid binding activity	Pf00216		U9W547					0	0	43.2	49.2	483	157.5	100.3	156.2	334.7	213.1	163.6	237.3	80.2	45.2	42	48.7	9.5	10.9	15.3	21.9	72.9	18.7
FALSE	High	Master Protein	A0A651DR09	Uncharacterized protein OS=Leptolyngbya sp. DLM2.Bin15 OX=2480212 GN=EA367_15615 PE=4 SV=1	0	FALSE	8.657	10	2	2	3	2	259	26.9	4.36	5.81	2						A0A651DR09					0	0	48.6	35.4	671.4	290.2	117	170.3	170.6	153.5	122.8	111.4	55.6	27.8	57.7	85.6	12.6	6.7	15.9	18	94.4	33
FALSE	High	Master Protein	A0A5Q4DZB2	50S ribosomal protein L24 OS=Leptolyngbya sp. DLM2.Bin27 OX=2480213 GN=rplX PE=3 SV=1	0	FALSE	8.65	19	2	2	28	1	115	12.7	9.99	48.28	2	protein metabolism;other metabolic processes	translational apparatus	nucleic acid binding activity;other molecular function			A0A5Q4DZB2	rplX				0	0	43.7	47.5	435.9	169	125.7	164.4	300.9	235.6	169.2	192	89.9	44.5	49	65.8	13.1	13.8	20.2	13.5	71.5	15.9
FALSE	High	Master Protein	A0A2P8VTR0	PBP_domain domain-containing protein (Fragment) OS=filamentous cyanobacterium CCT1 OX=2107702 GN=C7293_27975 PE=4 SV=1	0	FALSE	8.648	9	2	2	2	2	413	43.1	4.16	2.18	2		other membranes		Pf12849		A0A2P8VTR0					0	0	31.4	51.3	279.7	223.3	483.8	215.6	111.6	130.7	238.7	233	24.7	61.4	63.2	64.4				14.5	60.3
FALSE	High	Master Protein	A0A522XBL8	Ribose-5-phosphate isomerase A OS=Phormidium sp. SL48-SHIP OX=2518363 GN=rpiA PE=3 SV=1	0	FALSE	8.647	12	2	2	9	2	235	24.8	4.84	6.8	2	other metabolic processes		other molecular function			A0A522XBL8	rpiA				0	0	29.3	17.5	675	277.3	125.3	147	203.3	148.5	127.3	130.2	42.6	19.4	66.7	95.8	7.8	9.5	17.6	22.9	99.2	29.1
FALSE	High	Master Protein	A0A651DZX2	Receptor ligand binding family protein OS=Leptolyngbya sp. DLM2.Bin15 OX=2480212 GN=EA367_18735 PE=4 SV=1	0	FALSE	8.632	7	2	2	4	2	473	49.2	4.67	4.25	2		other membranes				A0A651DZX2					0	0	50.3	65.8	676.9	290.8	83.2	170.6	176.2	149.3	37.8	39.5	94.5	20.2	103	69.1	17.5	20.8	38.4	50.5	112.6	11
FALSE	High	Master Protein	A0A651EI62	Ribosome recycling factor OS=Leptolyngbya sp. DLM2.Bin15 OX=2480212 GN=EA367_03050 PE=3 SV=1	0	FALSE	8.565	12	2	2	12	2	182	20.4	5.35	21.34	2	protein metabolism;other metabolic processes					A0A651EI62					0	0	18.6	37.6	650.8	270.1	72.2	116.8	245.3	141.7	122.8	167	52.3	19.7	75.9	101.2	16.1	9.7	18.5	15.5	98.5	29.5
FALSE	High	Master Protein	D3EPJ8	ATP-dependent zinc metalloprotease FtsH OS=Atelocyanobacterium thalassa (isolate ALOHA) OX=1453429 GN=ftsH PE=3 SV=1	0	FALSE	8.564	4	2	2	40	1	626	68.8	5.9	70.63	2	protein metabolism;other metabolic processes	other membranes	other molecular function	Pf00004, Pf01434, Pf17862		cyu:UCYN_07020; D3EPJ8	ftsH				0	0	42.9	50.2	431.4	188.6	53.3	243.4	361.2	266.2	145	261	65.3	46.2	27	38.2	6.4	5.9	5.5	7.3	32.6	6.8
FALSE	High	Master Protein	A0A2P8VRJ6	Pyruvate kinase (Fragment) OS=filamentous cyanobacterium CCP5 OX=2107701 GN=C7271_26415 PE=3 SV=1	0	FALSE	8.563	20	2	2	3	1	136	15.1	7.61	6.16	2	other metabolic processes		kinase activity;other molecular function	Pf00224		A0A2P8VRJ6					0	0	18.7		443.6	181.3	132.9	171.8	359.4	254.4	187.8	226.3	83.9	45.6	38.7	58.1	8	8.1	9.9		73.6	15.4
FALSE	High	Master Protein	A0A1Z4IDB0	Acetyl-coenzyme A synthetase OS=Nostoc sp. NIES-2111 OX=1973475 GN=acsA PE=3 SV=1	0	FALSE	8.547	5	3	3	14	1	657	73.2	6.16	17.43	3	other metabolic processes		other molecular function	Pf00501, Pf13193, Pf16177		A0A1Z4IDB0	acsA				0	0	38.8	28.9	735.1	281	85.1	146.6	182.1	123.7	109.2	98.3	35.8	23	69.3	90.3	13.8	12.6	22.4	33.7	118.5	35.4
FALSE	High	Master Protein	A0A0P8DKK5	Acetyl-coenzyme A synthetase OS=Phormidesmis priestleyi Ana OX=1666911 GN=acs PE=3 SV=1	0	FALSE	8.546	5	3	3	14	1	656	72.5	5.2	24.2	3	other metabolic processes		other molecular function	Pf00501, Pf13193, Pf16177		A0A0P8DKK5	acs				0	0	88.5	74.6	196.4	93.6	124.2	171.7	124.5	219.2	252.1	268.9	119.3	98.7	68.3	120.6	34.7	38.9	64.4	25.5	59.6	13.7
FALSE	High	Master Protein	A0A6B3MIJ3	Chaperone protein DnaK OS=Symploca sp. SIO2E9 OX=2607812 GN=dnaK PE=2 SV=1	0	FALSE	8.535	5	3	3	12	1	676	74.1	4.65	18.83	3	other biological processes		other molecular function			A0A6B3MIJ3	dnaK				0	0	66.6	103.3		224.2	112		372.1	279.9	198.5	311.4	118.7	53.2	88.6	81.5	16.9	17.6		15.1	117.7	48.3
FALSE	High	Master Protein	A0A2T2WBG4	Ammonium transporter OS=filamentous cyanobacterium CCP3 OX=2107704 GN=C8255_01110 PE=3 SV=1	0	FALSE	8.533	7	3	3	16	3	499	52.5	6.29	15.79	3	transport	other membranes	transporter activity	Pf00909		A0A2T2WBG4					0	0	41.2	68.5	445.4	208	91.6	98.1	413.5	199.3	195.2	270.9	73.3	45.1	31.7	25.3	16.6	9.8	10.8	21.6	36.5	13.9
FALSE	High	Master Protein	A0A2P8VW86	Uncharacterized protein OS=filamentous cyanobacterium CCT1 OX=2107702 GN=C7293_23175 PE=4 SV=1	0	FALSE	8.523	11	1	1	22	1	157	17.2	9.77	39.84	1		other membranes				A0A2P8VW86					0	0	36.8	37.3	490	149.2	129.4	233.5	304.4	281.5	128	126	102.5	36.4	64.8	63.9	3.4	7.4	6.4	5.9	44.8	20.1
FALSE	High	Master Protein	A0A651DW86	YbaB/EbfC family nucleoid-associated protein OS=Leptolyngbya sp. DLM2.Bin15 OX=2480212 GN=EA367_05820 PE=4 SV=1	0	FALSE	8.511	39	3	3	10	3	116	12.5	4.74	12.64	3						A0A651DW86					0	0	58.7	45.7	598.7	282.1	79	151.3	163.2	114.5	102.7	105.6	52	26.3	95.5	101.9	20.1	16.7	25	32.7	108	42
FALSE	High	Master Protein	A0A1U7J9G4	Ycf48-like protein OS=Phormidium tenue NIES-30 OX=549789 GN=NIES30_05095 PE=3 SV=1	0	FALSE	8.493	7	2	2	19	2	334	36.6	5.41	34.72	2				Pf14870		A0A1U7J9G4					0	0	40.2	39.5	495.5	177.4	104	170.3	345	239.8	175.6	225.4	84.5	44.7	32	40	10.1	8.6	10.3	12	51.3	15.7
FALSE	High	Master Protein	A3Z3D2	50S ribosomal protein L7/L12 OS=Synechococcus sp. RS9917 OX=221360 GN=rplL PE=3 SV=1	0	FALSE	8.47	19	2	2	42	1	130	13.1	4.77	109.82	2	protein metabolism;other metabolic processes	translational apparatus	other molecular function	Pf00542, Pf16320		A3Z3D2	rplL				0	0
FALSE	High	Master Protein	A0A2W4Y6M3	Putative selenate ABC transporter substrate-binding protein OS=Leptolyngbya antarctica OX=268115 GN=DCF17_08200 PE=3 SV=1	0	FALSE	8.469	13	2	2	6	1	312	33.9	4.61	3.55	2	transport	plasma membrane;other membranes		Pf12974		A0A2W4Y6M3					0	0			874.5		611.7		161.8	443.4	262.7			46
FALSE	High	Master Protein	Q119S3	50S ribosomal protein L19 OS=Trichodesmium erythraeum (strain IMS101) OX=203124 GN=rplS PE=3 SV=1	0	FALSE	8.444	25	3	3	13	1	127	14.5	10.74	7.16	3	protein metabolism;other metabolic processes	translational apparatus	other molecular function	Pf01245		Q119S3; ter:Tery_0268	rplS				0	2	32.1	30.2	620.4	308.3	83	173.7	235.7	134.4	95.2	180	49.2	26.3	84.1	86.2	17.2	12.6	7.1	18.4	90	30.4
FALSE	High	Master Protein	A0A1U7J7J0	Serine/threonine protein kinase OS=Phormidium tenue NIES-30 OX=549789 GN=NIES30_07630 PE=4 SV=1	0	FALSE	8.428	4	2	2	6	1	631	68.7	4.82	3.94	2	protein metabolism;other metabolic processes		kinase activity;other molecular function	Pf00069		A0A1U7J7J0					0	1	37.5	50.1	529.1	184.5	106.3	156.6	282.7	209	159.2	188.1	64.3	39.4	49.8	61.1	12.3	13.9	21.5	21.5	69.5	22.6
FALSE	High	Master Protein	A0A2P8W4F9	PTS fructose transporter subunit EIIBC OS=filamentous cyanobacterium CCT1 OX=2107702 GN=C7293_13250 PE=4 SV=1	0	FALSE	8.404	3	1	1	1	1	606	62	6.7	2.62	1	transport	plasma membrane;other membranes	transporter activity	Pf02302, Pf02378		A0A2P8W4F9					0	0	31.9	73.6	587.6	175.2	91.3	146.2	323.1	232	136.5	195.8	73.4	43.4	37.1	38.1			14		75.6	24
FALSE	High	Master Protein	A0A651E400	Universal stress protein OS=Leptolyngbya sp. DLM2.Bin15 OX=2480212 GN=EA367_09410 PE=3 SV=1	0	FALSE	8.388	14	2	2	4	2	176	19.2	6	4.63	2						A0A651E400					0	0	32	11.1	1036.9	342.4	79.1	132	125.5	96.3	67.1	49.8	18.5	12	37.3	61.1	7.6	3.8	11.7	16.3	162.3	35.3
FALSE	High	Master Protein	U7QJ43	SPFH domain / Band 7 family protein OS=Lyngbya aestuarii BL J OX=1348334 GN=M595_2897 PE=3 SV=1	0	FALSE	8.368	7	2	2	20	1	286	31.1	5.58	20.95	2		other membranes		Pf01145		U7QJ43					0	0	46.1	59.7	470.7	170.8	95.9	168.3	307.5	213.1	172.6	206.9	101.9	45.7	39	43.7	9.1	12.7	19.1	15.3	65	21.2
FALSE	High	Master Protein	A0A2P8W5S8	Glyceraldehyde-3-phosphate dehydrogenase OS=filamentous cyanobacterium CCT1 OX=2107702 GN=gap PE=3 SV=1	0	FALSE	8.347	7	2	2	5	1	350	37.2	5.68	11.59	2	other metabolic processes		other molecular function	Pf00044, Pf02800		A0A2P8W5S8	gap				0	1	42	55.4	541.3	173.6	116.4	176.9	218	228.9	157.6	137.9	86.7	44.1	43.4	53.9	9.1	16.6	18.4	26.1	92.7	31.8
FALSE	High	Master Protein	A0A2T2W1D5	Peptidase OS=filamentous cyanobacterium CCP3 OX=2107704 GN=C8255_19805 PE=4 SV=1	0	FALSE	8.33	19	2	2	14	2	125	13.4	4.51	14.91	2				Pf04151		A0A2T2W1D5					0	0	30.1	48.9	506.7	182.8	100	163.4	288.5	225.4	171	186.8	77	38.8	44.1	58.1	8.8	12.2	21.1	11.1	75.2	20.9
FALSE	High	Master Protein	A0A5Q0GDC6	10 kDa chaperonin OS=Anabaena sp. YBS01 OX=2490939 GN=EH233_09275 PE=3 SV=1	0	FALSE	8.327	23	2	2	41	1	103	11.1	5.25	92.72	2	other biological processes					A0A5Q0GDC6; ann:EH233_09275					0	0	19.1		582.5	262.8	96.1	106.9	273.1	169.2	145.2	164.1	50.7	24.7	79	126.9	12.3	11	15.6	13.8	89.1	28.6
FALSE	High	Master Protein	A0A651DY95	Peptide ABC transporter substrate-binding protein (Fragment) OS=Leptolyngbya sp. DLM2.Bin15 OX=2480212 GN=EA367_18650 PE=4 SV=1	0	FALSE	8.313	8	2	2	2	2	368	40.7	4.2	4.36	2						A0A651DY95					0	0	33.1	25.1	580.2	247.3	116.4	160	177.9	144.2	123.3	124.3	56.6	21.3	83.6	114	9.3	12.6	17.8	27	138.1	38.7
FALSE	High	Master Protein	A0A2T2W7L7	Gluconokinase OS=filamentous cyanobacterium CCP3 OX=2107704 GN=gntK PE=3 SV=1	0	FALSE	8.286	5	2	2	4	2	518	56.2	6.14	0	2	other metabolic processes		kinase activity	Pf00370, Pf02782		A0A2T2W7L7	gntK				0	0	51	76.2	506.3	188.4	104.1	187.4	242.5	207.2	177.6	176	86.3	36.5	36.5	46.2	8.9	5.8	10.8	23.8	92.6	37
FALSE	High	Master Protein	A0A651DMT0	Sugar ABC transporter substrate-binding protein OS=Leptolyngbya sp. DLM2.Bin15 OX=2480212 GN=EA367_20105 PE=4 SV=1	0	FALSE	8.274	6	1	1	1	1	428	46.7	4.64	2.59	1						A0A651DMT0					0	0			552.8	270.2	220.3	153.5	206.5	218.5	116.4	87.1	41.2		94.2	149.8					90.4	33.2
FALSE	High	Master Protein	A0A3B8JHM2	Isocitrate dehydrogenase (NADP(+)) (Fragment) OS=Cyanobacteria bacterium UBA8553 OX=2055771 GN=DCE56_19195 PE=3 SV=1	0	FALSE	8.227	9	2	2	4	2	309	34.7	7.02	5.93	2	other metabolic processes		other molecular function	Pf00180		A0A3B8JHM2					0	0	39.3	27	620.8	317.1	117.5	154.9	226.3	141.7	137.7	102.1	46	20.6	67.2	99.9	9.8	5.9	11.8	25.5	96	28
FALSE	High	Master Protein	A0A2P8W6U4	PRC domain-containing protein OS=filamentous cyanobacterium CCT1 OX=2107702 GN=C7293_06725 PE=4 SV=1	0	FALSE	8.197	13	3	3	14	3	238	27.3	5.21	18.87	3	other metabolic processes	other cell component	other molecular function	Pf05239		A0A2P8W6U4					0	0	38.4	68.9	732.6	273	125.6	199	169	198.9	176.4	110	55	35.8	19.8	14.2	2.2	2.9	4	8.1	88.9	30.9
FALSE	High	Master Protein	A0A2W6ZXY4	DUF3086 domain-containing protein OS=Leptolyngbya sp. OX=47254 GN=DCF32_09870 PE=4 SV=1	0	FALSE	8.197	6	2	2	7	1	384	42.6	5.35	6.17	2				Pf11285		A0A2W6ZXY4					0	0	51.5	60.6	481.5	156.2	114.1	159.5	295.4	232.1	179.4	216.5	96	46.9	45.8	55	13.1	12.5	19.9	13.6	55.2
FALSE	High	Master Protein	A0A651E3I4	Elongation factor P OS=Leptolyngbya sp. DLM2.Bin15 OX=2480212 GN=efp PE=3 SV=1	0	FALSE	8.176	12	2	2	20	2	186	20.7	5.17	16.62	2	protein metabolism;other metabolic processes	other cell component	nucleic acid binding activity			A0A651E3I4	efp				0	0	50.4	60.5	543.5	229.3	71.4	141.6	188.3	123.1	93.7	129	56.2	25.3	94.5	112.3	51.5	21.9	48.2	39.5	89.8	51.5
FALSE	High	Master Protein	A0A651EL74	Anti-sigma factor antagonist OS=Leptolyngbya sp. DLM2.Bin15 OX=2480212 GN=EA367_15055 PE=3 SV=1	0	FALSE	8.172	22	2	2	14	2	108	11.9	5.1	19.86	2	other biological processes		other molecular function			A0A651EL74					0	0	49.2	48.9	568.6	232.4	93.9	143.5	212.9	139.1	126.1	149.6	61.6	27.3	81.8	109.4	19	13.2	22.1	27.2	104.1	33.1
FALSE	High	Master Protein	A0A2P8VUG4	10 kDa chaperonin OS=filamentous cyanobacterium CCP5 OX=2107701 GN=groS PE=3 SV=1	0	FALSE	8.159	21	2	2	36	1	103	10.8	4.88	87.1	2	other biological processes	other cell component	other molecular function	Pf00166		A0A2P8VUG4	groS				0	0	30.8	37.3	513.1	176.1	129	183.1	274.5	248.4	180.9	190.1	81.4	49.8	43.7	54	4.8	12.7	12.6	9.5	64.3	12.3
FALSE	High	Master Protein	A0A1U7J8P7	Uncharacterized protein OS=Phormidium tenue NIES-30 OX=549789 GN=NIES30_03915 PE=4 SV=1	0	FALSE	8.152	13	1	1	4	1	119	13	9.76	9.17	1						A0A1U7J8P7					0	0	44.3	67.6	415	157.5	83.4	175.1	281.7	262.9	174.1	221	81.3	31.7	49.2	54.6	8.1	5.7	8.2	19.5	110.5	31.4
FALSE	High	Master Protein	B0JF16	D1 (Fragment) OS=uncultured cyanobacterium OX=1211 GN=psbA PE=3 SV=1	0	FALSE	8.13	26	2	2	31	1	95	10.5	6.93	59.65	2	protein metabolism;other metabolic processes	other membranes	other molecular function	Pf00124		B0JF16	psbA				0	0		72.6	897.8	200.1		121.2		224.7	175.2	285.4	107.4	51.8	64					38	87.4
FALSE	High	Master Protein	A0A5Q4EF76	CPBP family intramembrane metalloprotease OS=Leptolyngbya sp. DLM2.Bin27 OX=2480213 GN=EA368_01660 PE=4 SV=1	0	FALSE	8.104	3	2	2	5	2	840	92.1	9.22	6.51	2	protein metabolism;other metabolic processes	other membranes	other molecular function			A0A5Q4EF76					0	0	63.2	69.2	410.8	153.9	112.6	204.7	264.3	252.3	191.6	215.5	111.4	57.7	33.2	42.3	8.6	7.1	7.2	8.6	56.9	22.8
FALSE	High	Master Protein	A0A651DMJ4	Plastocyanin OS=Leptolyngbya sp. DLM2.Bin15 OX=2480212 GN=EA367_20545 PE=3 SV=1	0	FALSE	8.085	14	1	2	3	1	126	13.6	5.78	6.83	1	other metabolic processes	other membranes;other cell component	other molecular function			A0A651DMJ4					0	0	61.8	32.4	484.9	226	113.5	330.2	177.5	191.2	103.1	127.3	47	26.8	74.6	88.2	14.6	8.7	16.4	20.5	91.5	31.3
FALSE	High	Master Protein	A0A1U7J3K4	Aminomethyltransferase OS=Phormidium tenue NIES-30 OX=549789 GN=gcvT PE=3 SV=1	0	FALSE	8.065	7	1	1	2	1	375	40.3	5.69	2.18	1	other metabolic processes		other molecular function	Pf01571, Pf08669		A0A1U7J3K4	gcvT				0	0	19.2	37	404.3	171.2	289.6	167.7	294	268.4	187.4	172.3	90.7	54.3	36.4	63.1					51
FALSE	High	Master Protein	A0A166SVZ0	Carbon dioxide-concentrating protein CcmK OS=Phormidium willei BDU 130791 OX=399101 GN=AY600_10885 PE=3 SV=1	0	FALSE	8.057	32	2	2	87	1	103	11	5.39	171.84	2				Pf00936		A0A166SVZ0					0	0	23.6	26.3	559.2	269	236	186.6	265.1	287.7	109.5	131.9	28.2	23.1	36.1	64.3			2.5	6.7	39.5	14.2
FALSE	High	Master Protein	A0A2T2W887	TIGR01777 family protein OS=filamentous cyanobacterium CCP3 OX=2107704 GN=C8255_07225 PE=3 SV=1	0	FALSE	8.054	11	2	2	9	2	306	33.2	5.47	15.33	2			other molecular function	Pf01370, Pf08338		A0A2T2W887					0	0	52.1	45.5	461.9	157.5	143	187.4	297.3	244.8	156	187.8	87.6	43.1	39.9	52.6	8.3	12.9	17.9	11.8	67.2	19.1
FALSE	High	Master Protein	K9V359	Acetyl-coenzyme A synthetase OS=Calothrix sp. PCC 6303 OX=1170562 GN=acsA PE=3 SV=1	0	FALSE	8.051	6	3	3	12	1	656	72.8	6	17.43	3	other metabolic processes		other molecular function	Pf00501, Pf13193, Pf16177		calt:Cal6303_3347; K9V359	acsA				0	0	63.1	6.4			247.8		681.5		483.2	489.3	148.4			94.9	6.1	6.2	46.6	7.8		10.5
FALSE	High	Master Protein	A0A098TLG0	ABC transporter substrate-binding protein OS=Neosynechococcus sphagnicola sy1 OX=1497020 GN=DO97_06795 PE=4 SV=1	0	FALSE	8.046	8	2	2	32	1	438	47.4	6.57	65	2	transport			Pf13433		A0A098TLG0					0	0	21.9	39.6	457.6	215.2	302.2	277.1	234	303.1	107.1	185.5	22.4	35.1	25.8	51.8					29.7
FALSE	High	Master Protein	A0A651EXC1	Uncharacterized protein (Fragment) OS=Leptolyngbya sp. DLM2.Bin15 OX=2480212 GN=EA367_01020 PE=4 SV=1	0	FALSE	8.014	4	2	2	16	2	647	70.3	4.17	16.87	2						A0A651EXC1					0	0	45.2	47.4	635.2	241.2	102.3	121.4	170.9	141.8	134.6	130	57.3	22.7	76.4	104.2	16.2	11.4	22.4	30.3	128.1	35.9
FALSE	High	Master Protein	A0A2P8W0Z7	Uncharacterized protein OS=filamentous cyanobacterium CCT1 OX=2107702 GN=C7293_15795 PE=4 SV=1	0	FALSE	8.009	14	2	2	5	2	162	17	9.17	7.73	2		other membranes		Pf10726		A0A2P8W0Z7					0	0	43.3	33.1	529.7	180.7	110.9	180.6	319.2	252.2	191.7	180.1	91.8	45.2	30.1	42.3	9.2	9.1	3.2	9.9	53.8	14.6
FALSE	High	Master Protein	A0A2T2W778	Uncharacterized protein OS=filamentous cyanobacterium CCP3 OX=2107704 GN=C8255_09970 PE=4 SV=1	0	FALSE	7.997	13	1	1	8	1	159	17.4	6.16	21.17	1						A0A2T2W778					0	0	22.9	42.6	258	171	360.3	225.2	303.7	406.2	140.5	166.3	14.8	39.6	31	62.7				7	46.8	19.5
FALSE	High	Master Protein	A0A2P7MSW3	Phycocyanin subunit alpha OS=Cyanobium usitatum str. Tous OX=2116684 GN=cpcA PE=3 SV=1	0	FALSE	7.987	9	1	4	29	1	162	17.4	6.11	35.71	1	protein metabolism;other metabolic processes	other membranes		Pf00502		A0A2P7MSW3	cpcA				0	0	73.3	52.3	484.4	276.6	97.8	232.3	170.6	156.4	127.9	107.7	50.6	31.5	70.8	79.4	11.9	10.1	21.4	27.8	124.3	42.5
FALSE	High	Master Protein	A0A2T2W7R1	Molecular chaperone DnaJ OS=filamentous cyanobacterium CCP3 OX=2107704 GN=C8255_08145 PE=4 SV=1	0	FALSE	7.984	4	2	2	3	2	826	90.4	4.96	0	2				Pf00226, Pf13355		A0A2T2W7R1					0	0	32.7	60.6	453.1	164.9	92.9	150.5	367.7	227.1	134.6	231.1	69.5	44.2	57.1	59.2	6.7	12.1	17.1	9	57.8	13.1
FALSE	High	Master Protein	A0A651EC92	Nucleoside:proton symporter OS=Leptolyngbya sp. DLM2.Bin15 OX=2480212 GN=EA367_11055 PE=3 SV=1	0	FALSE	7.9	5	2	2	10	2	479	50.7	5.67	20.98	2	transport	other membranes	transporter activity			A0A651EC92					0	0	38.2	39.1	600.5	232.7	103.6	173.5	172	145.9	133.1	120.1	60.7	25	72.5	101.1	11.5	14.4	24.8	21.6	126.2	38.4
FALSE	High	Master Protein	A0A651DWK5	Transcription termination factor NusA OS=Leptolyngbya sp. DLM2.Bin15 OX=2480212 GN=nusA PE=4 SV=1	0	FALSE	7.885	6	3	3	5	2	487	54.4	4.5	3.83	3	RNA metabolism OR transcription;other metabolic processes;other biological processes	other cell component	nucleic acid binding activity;other molecular function			A0A651DWK5	nusA				0	1	39.4	56.9	560.5	237.6	55.8	142.1	238.1	165.5	144.4	102.7	41.4	28.3	87.8	103.3	19.2	19.6	32.3	26.5	102.9	36.1
FALSE	High	Master Protein	A0A651EB25	Proline--tRNA ligase OS=Leptolyngbya sp. DLM2.Bin15 OX=2480212 GN=proS PE=4 SV=1	0	FALSE	7.883	4	2	2	8	1	602	66.4	5.14	20.15	2	protein metabolism;RNA metabolism OR transcription;other metabolic processes	other cell component	other molecular function			A0A651EB25	proS				0	1	33	57	535.5	182.6	86.4	159.1	288.8	201.9	159	181.4	69.2	48.7	66.7	58.7	15.4	15.4	20.5	15.6	71.4	22.7
FALSE	High	Master Protein	A0A651ELG6	50S ribosomal protein L19 OS=Leptolyngbya sp. DLM2.Bin15 OX=2480212 GN=rplS PE=3 SV=1	0	FALSE	7.879	20	2	2	11	1	120	13.8	11.06	9.38	2	protein metabolism;other metabolic processes	translational apparatus	other molecular function			A0A651ELG6	rplS				0	0	26.2	17.8	709.2	254.7	115.9	120.2	214.4	117.1	123.6	142.5	47.7	24.7	63.5	114.8	18.2	14.1	18.7	24	98.9	30.4
FALSE	High	Master Protein	A0A5Q4E0S0	NAD(P)H-quinone oxidoreductase subunit 1 OS=Leptolyngbya sp. DLM2.Bin27 OX=2480213 GN=nuoH PE=3 SV=1	0	FALSE	7.877	5	1	1	7	1	372	40.1	4.96	7.8	1	other metabolic processes	plasma membrane;other membranes	other molecular function			A0A5Q4E0S0	nuoH				0	0			402.2	184	233.8	187.9	332	353.9	248	201.2	75.2							10	51.1	18.8
FALSE	High	Master Protein	A0A2W7B0N2	Ribose-phosphate pyrophosphokinase OS=Leptolyngbya sp. OX=47254 GN=prs PE=3 SV=1	0	FALSE	7.862	9	2	2	2	2	339	37.1	7.74	5.14	2	other metabolic processes	other cell component	kinase activity;other molecular function	Pf13793, Pf14572		A0A2W7B0N2	prs				0	0	11.6	37.3	547.5	183.9	172.8	156.1	309.4	220.9	185.3	192	76	39.1	32.8	57.8		3.8	10	6.8	68.1	7.3
FALSE	High	Master Protein	A0A1U7IZE6	Orange carotenoid protein OS=Phormidium tenue NIES-30 OX=549789 GN=NIES30_22415 PE=3 SV=1	0	FALSE	7.857	12	2	2	10	2	174	19.1	4.26	20.38	2	protein metabolism;other metabolic processes;other biological processes	other membranes	other molecular function	Pf09150		A0A1U7IZE6					0	0	43	73.3	652.5	318.8	137.4	329.4	99.7	209.2	150.5	78.3	66.6	26.9	13.1	13.7	2.9	3.2	5.3	8.7	84.2	35.4
FALSE	High	Master Protein	A0A6H2NKT0	Transcription termination factor NusA OS=Leptolyngbya sp. LCM1.Bin17 OX=2480211 GN=nusA PE=4 SV=1	0	FALSE	7.856	6	2	2	4	1	519	56.8	4.63	4.71	2						A0A6H2NKT0	nusA				0	0		71	527	179.3	135.2		334.1	263.3	148.3	247.9	80.9	56.7	79.4		18.2	19.5	27.8	42
FALSE	High	Master Protein	A0A2P8VX18	Aldehyde-alcohol dehydrogenase OS=filamentous cyanobacterium CCT1 OX=2107702 GN=C7293_21765 PE=3 SV=1	0	FALSE	7.852	4	2	2	5	1	880	95.3	5.73	5.6	2	other metabolic processes;other biological processes		other molecular function	Pf00171, Pf00465		A0A2P8VX18					0	0							1252	364.7	180.5	470	76.7	56.1
FALSE	High	Master Protein	A0A2P8W1H4	Ribonuclease D OS=filamentous cyanobacterium CCT1 OX=2107702 GN=C7293_14965 PE=4 SV=1	0	FALSE	7.848	11	2	2	10	2	208	23.4	5.44	14.16	2	other metabolic processes		nucleic acid binding activity;other molecular function	Pf01612		A0A2P8W1H4					0	0	29.2	40.2	537.6	186.6	123.5	154.5	298	214.8	168.2	192.4	67.6	41	40	46.7	11.1	12.6	16.5	16	71.5	20.4
FALSE	High	Master Protein	A0A2P8VZJ3	Uncharacterized protein OS=filamentous cyanobacterium CCT1 OX=2107702 GN=C7293_17865 PE=4 SV=1	0	FALSE	7.833	6	1	2	23	1	200	22.3	4.27	13.26	1						A0A2P8VZJ3					0	0	34.1	40.8	780.9	278	103.5	140.8	282.4	141.2	183.4	136.7	94.8	30.5	10.6	16	1.8	3.3	2.9	7	47.1	22.4
FALSE	High	Master Protein	A0A2P8W6M7	Putative selenate ABC transporter substrate-binding protein OS=filamentous cyanobacterium CCT1 OX=2107702 GN=C7293_07195 PE=3 SV=1	0	FALSE	7.81	8	2	2	8	1	316	34.3	4.59	3.55	2	transport	plasma membrane;other membranes		Pf12974		A0A2P8W6M7					0	1	37.9	43.4	523.9	238.9	83.8	133.1	224.2	237.7	119.5	151.3	57.8	39.9	68.5	81.9	18.3	15.4	19.8	40.3	89.4	35.3
FALSE	High	Master Protein	A0A651EW55	RNA-binding protein OS=Leptolyngbya sp. DLM2.Bin15 OX=2480212 GN=EA367_01515 PE=4 SV=1	0	FALSE	7.805	36	2	2	6	1	100	11.1	5.58	3.98	2			nucleic acid binding activity			A0A651EW55					0	0			979.2	697.5	329.8	306								64.1
FALSE	High	Master Protein	D3EMS5	Uncharacterized protein OS=Atelocyanobacterium thalassa (isolate ALOHA) OX=1453429 GN=UCYN_00180 PE=4 SV=1	0	FALSE	7.787	9	1	1	4	1	200	22.4	5.3	11.35	1						cyu:UCYN_00180; D3EMS5					0	0	41	58.2	451.2	303		333.9	187.1	220.8		77.2		34.8	92.6	160.3	6.7		9.6	23.4	79.4	40.7
FALSE	High	Master Protein	A0A2W7A0S2	Arsenic-transporting ATPase OS=Leptolyngbya sp. OX=47254 GN=DCF32_02720 PE=3 SV=1	0	FALSE	7.774	8	3	3	7	3	393	44.2	5.19	7.54	3			other molecular function	Pf02374, Pf17886		A0A2W7A0S2					0	0	51.6	59.9	422.8	193.8	112.5	156.5	267.4	201.4	185.4	200.4	89.9	45.1	44.4	52.4	13.7	11.8	20.4	20.8	92.1	32
FALSE	High	Master Protein	A0A651EDV3	4a-hydroxytetrahydrobiopterin dehydratase OS=Leptolyngbya sp. DLM2.Bin15 OX=2480212 GN=EA367_07845 PE=3 SV=1	0	FALSE	7.748	22	1	1	2	1	93	10	6.11	0	1	other metabolic processes		other molecular function			A0A651EDV3					0	0			1034.8	383.7		83.5	234.1	155	208.9	69.4		15.3		75.9				9.1	125.7
FALSE	High	Master Protein	A0A651E072	Peptidyl-prolyl cis-trans isomerase OS=Leptolyngbya sp. DLM2.Bin15 OX=2480212 GN=EA367_15130 PE=3 SV=1	0	FALSE	7.731	19	2	2	17	2	139	15.1	6.27	29.85	2	protein metabolism;other metabolic processes		other molecular function			A0A651E072					0	0	45.1	44.5	588	264.7	81.3	147.1	190.8	131.5	138.6	130.2	64.1	25.6	66.6	105.3	17.3	14.4	24.7	34.7	108.7	39
FALSE	High	Master Protein	A0A651ENY8	Photosynthesis system II assembly factor Ycf48 OS=Leptolyngbya sp. DLM2.Bin15 OX=2480212 GN=EA367_09600 PE=4 SV=1	0	FALSE	7.722	7	2	2	11	2	338	36.9	4.77	19.4	2						A0A651ENY8					0	0	41	30.7	637.3	234.5	100.2	179.3	214.3	142.2	125.7	144.2	59.5	28.6	53.8	98.2	13.3	11.1	17.1	24.3	105	34.5
FALSE	High	Master Protein	A0A1U7JB94	DRTGG domain-containing protein OS=Phormidium tenue NIES-30 OX=549789 GN=NIES30_02540 PE=4 SV=1	0	FALSE	7.685	8	3	3	8	3	360	38.7	4.82	16.71	3				Pf07085, Pf13500		A0A1U7JB94					0	0	39.3	49.2	433.5	185.6	120.6	150.5	332.5	222.1	165.1	211.1	70	47.7	49.9	59.6	11.8	13.7	17.1	16	71.4	17.9
FALSE	High	Master Protein	A0A2P8W166	Class I fructose-bisphosphate aldolase OS=filamentous cyanobacterium CCT1 OX=2107702 GN=C7293_17890 PE=4 SV=1	0	FALSE	7.681	12	3	3	9	3	360	39.2	6.38	16.23	3			other molecular function	Pf01791		A0A2P8W166					0	0	44.1	36.2	648.2	202.6	115.1	156.6	241.8	185.1	163.6	133.1	70.3	34.5	37.4	55.7	9.4	7.5	15.2	19.1	105.5	19.6
FALSE	High	Master Protein	A0A651E1L9	Exoribonuclease II OS=Leptolyngbya sp. DLM2.Bin15 OX=2480212 GN=EA367_15700 PE=4 SV=1	0	FALSE	7.677	3	2	2	2	1	818	92.5	5.21	3.83	2	RNA metabolism OR transcription;other metabolic processes	other cell component	nucleic acid binding activity;other molecular function			A0A651E1L9					0	0		15.2	662.9	278.6	158.9		232.4	223.2	205.7	174.2			86.7	97.7		14.4		32.8	111.1	38.9
FALSE	High	Master Protein	A0A2P8W3M5	Uncharacterized protein OS=filamentous cyanobacterium CCT1 OX=2107702 GN=C7293_11870 PE=4 SV=1	0	FALSE	7.672	16	2	2	32	2	149	15.2	10.29	30.55	2		other membranes				A0A2P8W3M5					0	0	45.2	73.9	452	203.4	127.8	154.1	262.3	235.8	194.1	201.8	103.5	51.9	36.4	52.6	10.1	10.6	10.1	14.2	63.2	19.9
FALSE	High	Master Protein	A0A651DZD0	HEAT repeat domain-containing protein OS=Leptolyngbya sp. DLM2.Bin15 OX=2480212 GN=EA367_17730 PE=4 SV=1	0	FALSE	7.654	14	2	2	3	2	221	24.3	4.94	3.06	2		other membranes				A0A651DZD0					0	0	36.9	36.7	622.1	244.7	73.7	124.8	214.8	164.9	115.6	130.9	51.6	23.1	86.3	98.4	14.4	12.9	21.6	21.1	106.6	37
FALSE	High	Master Protein	A0A2P8VWU5	SH3b domain-containing protein OS=filamentous cyanobacterium CCT1 OX=2107702 GN=C7293_21885 PE=4 SV=1	0	FALSE	7.637	8	1	1	1	1	227	24.3	5.06	2.08	1				Pf08239		A0A2P8VWU5					0	0	24.4	22.3	531.7	197.3	144.5	173.7	308.6	232.1	182.1	171.2	81.6	40.7	33.9	53.3			15.3	12.6	64.4	19.4
FALSE	High	Master Protein	A0A6I5R1B7	ABC transporter substrate-binding protein OS=Leptolyngbya sp. SIO1E4 OX=2607768 GN=F6J95_18825 PE=4 SV=1	0	FALSE	7.626	3	1	1	11	1	454	49.9	4.82	18.56	1						A0A6I5R1B7					0	0	26.9	17.1	747.4	265	104.3	202.3	191.3	185.2	182.9	79.1	21.5	20.5	27.3	79.8	4.1	3.8	9.9	12.1	132.4	19.3
FALSE	High	Master Protein	A0A651E2N6	Translation initiation factor IF-2 OS=Leptolyngbya sp. DLM2.Bin15 OX=2480212 GN=EA367_10815 PE=3 SV=1	0	FALSE	7.595	3	3	3	9	2	1057	114.9	5.34	5.46	3	protein metabolism;other metabolic processes		nucleic acid binding activity;other molecular function			A0A651E2N6					0	0	27.8	21.1	737	299.5	79.3	104.9	177.9	118.1	97.1	106.2	53.4	20.9	92.2	122.8	13.3	4.8	27.9	25.9	120	14.7
FALSE	High	Master Protein	A0A2P8W6Q8	Cysteine synthase A OS=filamentous cyanobacterium CCT1 OX=2107702 GN=C7293_06980 PE=4 SV=1	0	FALSE	7.585	13	3	3	4	1	339	36.2	5.07	5.76	3	other metabolic processes			Pf00291		A0A2P8W6Q8					0	0	29.1		610.3	231.5	133.1	154.4	304.5	256.4	199.6	233.5	64.6	42.6		29.6					54.7
FALSE	High	Master Protein	A0A3S0Y635	Arylsulfatase OS=Chlorogloeopsis fritschii PCC 6912 OX=211165 GN=PCC6912_38330 PE=4 SV=1	0	FALSE	7.576	4	2	2	12	2	500	56.9	5.9	10.61	2			other molecular function	Pf00884		A0A3S0Y635					0	0	142.1	88.3			225.7	394.5	189.1	266.8	153.4	264.8	161.6	145	35.6	67.9	8.1	11.4	11.6	8.4	73.1	19.6
FALSE	High	Master Protein	A0A2T1D2J9	S-adenosylmethionine synthase OS=filamentous cyanobacterium CCP2 OX=2107700 GN=metK PE=3 SV=1	0	FALSE	7.572	4	1	1	4	1	420	45.3	5.19	7.53	1	other metabolic processes	other cell component	other molecular function	Pf00438, Pf02772, Pf02773		A0A2T1D2J9	metK				0	0			738.8	288.6	100.6		341.6			219	69.8		119.4	164.9	24.6	16.1	21.2	24.1	100.1	24.2
FALSE	High	Master Protein	A0A2T2WAR7	Elongation factor G OS=filamentous cyanobacterium CCP3 OX=2107704 GN=fusA PE=3 SV=1	0	FALSE	7.566	5	3	3	3	3	691	75.4	4.97	6.33	3	protein metabolism;other metabolic processes	other cell component	nucleic acid binding activity;other molecular function	Pf00009, Pf00679, Pf03144, Pf03764, Pf14492		A0A2T2WAR7	fusA				0	0	42.3	61.5	415.9	161.8	104.4	139	268.9	207.1	217.2	248.6	114.9	45.3	50.7	62.7	16.9	14.1	19.9	16	76.5	21.2
FALSE	High	Master Protein	A0A2T2W1A2	ABC transporter substrate-binding protein OS=filamentous cyanobacterium CCP3 OX=2107704 GN=C8255_19915 PE=3 SV=1	0	FALSE	7.561	9	2	2	7	2	269	28.3	4.08	5.23	2	transport	other membranes	transporter activity	Pf00497		A0A2T2W1A2					0	0	40.2	39.2	567.4	220.5	100.6	210.5	301	238.1	189.6	212	77.9	34.2	19.9		5.1	5.7	6.8	8.7	40.7	10.5
FALSE	High	Master Protein	A0A2P8VSU9	YflT domain-containing protein OS=filamentous cyanobacterium CCT1 OX=2107702 GN=C7293_29065 PE=4 SV=1	0	FALSE	7.541	8	1	1	3	1	197	20.5	5.55	6.76	1				Pf11181		A0A2P8VSU9					0	0	52.3	116	881.2	398.2	99	227.1	59.5	96.3	140.9	36.7	30.2	10.6			7.2			24.7	119.6	48.7
FALSE	High	Master Protein	A0A2T2W5Y1	TPR_REGION domain-containing protein OS=filamentous cyanobacterium CCP3 OX=2107704 GN=C8255_11570 PE=4 SV=1	0	FALSE	7.538	7	1	1	8	1	212	22.4	3.76	17.2	1				Pf04151		A0A2T2W5Y1					0	0	45.1		505.3	189.4	132.2	202.7	237.2	287.8	192.6	135.4	55.5	41.8	40.9	53.2	9	10.9	17.6	14.6	85.7	20.8
FALSE	High	Master Protein	A0A2W7B1F3	AbrB family transcriptional regulator OS=Leptolyngbya sp. OX=47254 GN=DCF21_00295 PE=4 SV=1	0	FALSE	7.536	11	1	1	8	1	129	14.3	7.49	20.51	1			nucleic acid binding activity	Pf14250		A0A2W7B1F3					0	0	16.4	29.9	474.7	236.6	156.8	132	331.9	303.3	244	166	38	52.3	26.7	54.4				3.4	35.8	16.1
FALSE	High	Master Protein	A0A651E6Z4	Phenylalanine--tRNA ligase beta subunit OS=Leptolyngbya sp. DLM2.Bin15 OX=2480212 GN=EA367_05190 PE=3 SV=1	0	FALSE	7.531	3	2	2	2	2	816	89.3	4.82	3.88	2	protein metabolism;RNA metabolism OR transcription;other metabolic processes	other cell component	nucleic acid binding activity;other molecular function			A0A651E6Z4					0	0	40.6	28.2	600.2	261	96.2	144.8	239.3	139.2	129.9	137.7	60	17.5	80	115.2	15.9	13	14.7	19.4	105.8	29.1
FALSE	High	Master Protein	A0A2P8VZ83	FAD-containing oxidoreductase OS=filamentous cyanobacterium CCT1 OX=2107702 GN=C7293_18275 PE=3 SV=1	0	FALSE	7.527	4	2	3	12	2	459	48.5	5.71	7.64	2	other metabolic processes;other biological processes		other molecular function	Pf02852, Pf07992		A0A2P8VZ83					0	0	51.1	58.8	313.1	117.8	92.5	237.9	263	280.2	167.3	169.1	101	63.3	59	58.9	8.7	18.2	28.8	23.1	81.9	31.1
FALSE	High	Master Protein	A0A5Q4E5A9	Aldehyde-alcohol dehydrogenase OS=Leptolyngbya sp. DLM2.Bin27 OX=2480213 GN=EA368_11465 PE=3 SV=1	0	FALSE	7.516	4	2	2	4	1	892	96.6	5.29	5.6	2	other metabolic processes;other biological processes		other molecular function			A0A5Q4E5A9					0	1	22.5	7.9	250.9	142	122.1	121.7	749.1	297.4	147.5	320.4	61.4	42.6	6.5	7.6					20.7
FALSE	High	Master Protein	K9UJR6	30S ribosomal protein S16 OS=Chamaesiphon minutus (strain ATCC 27169 / PCC 6605) OX=1173020 GN=rpsP PE=3 SV=1	0	FALSE	7.497	15	2	2	10	1	88	10.2	10.51	10.77	2	protein metabolism;other metabolic processes	translational apparatus	other molecular function	Pf00886		cmp:Cha6605_3723; K9UJR6	rpsP				0	1	43.2	51.8	639	234.7	72.1	120.3	181.8	134.6	117.1	140.6	59.6	20.1	90.9	113.3	22.3	16.6	30	35.3	103	33.5
FALSE	High	Master Protein	A0A2P8VYX7	Multifunctional fusion protein OS=filamentous cyanobacterium CCT1 OX=2107702 GN=speE PE=3 SV=1	0	FALSE	7.492	7	2	2	17	2	427	47.4	5.26	28.27	2	other metabolic processes		other molecular function	Pf01564, Pf02675, Pf17284		A0A2P8VYX7	speE				0	0	34.4	49.8	485.6	193.3	115.5	140	336.8	236.7	172.7	206.6	62.2	43.1	44.5	55	10.5	6.2	11.6	12.9	70.2	17
FALSE	High	Master Protein	A0A2T2W5H5	Peroxiredoxin OS=filamentous cyanobacterium CCP3 OX=2107704 GN=C8255_12255 PE=3 SV=1	0	FALSE	7.482	9	1	1	2	1	201	22.5	4.79	3.17	1	other metabolic processes		other molecular function	Pf00578, Pf10417		A0A2T2W5H5					0	0	58.5						610.4	535.4		382.7	90.4	114.3	83.4	102.8	24.9	27.8	29.4	50.9	196.5
FALSE	High	Master Protein	A0A2T2W5I8	Host attachment protein OS=filamentous cyanobacterium CCP3 OX=2107704 GN=C8255_12345 PE=4 SV=1	0	FALSE	7.475	12	1	1	1	1	170	18.7	6.79	2.9	1				Pf10116		A0A2T2W5I8					0	0		27.1	736.9	324.5	210.2	179.3	227.5	235	98.7	102.3		41.4							107.7	29.2
FALSE	High	Master Protein	A0A2P8W3V9	Uncharacterized protein OS=filamentous cyanobacterium CCT1 OX=2107702 GN=C7293_11330 PE=4 SV=1	0	FALSE	7.472	35	2	2	9	2	85	8.8	4.21	23.8	2						A0A2P8W3V9					0	0	64.1	55.2	527.1	238.6	136.3	293.6	168.2	245.7	166.9	115.4	74.7	29.1	26.3	36.8	5.1	7.3	10.4	10.3	75.2	26.2
FALSE	High	Master Protein	A0A252DUV7	60 kDa chaperonin OS=Nostoc sp. RF31YmG OX=1932668 GN=groL PE=3 SV=1	0	FALSE	7.465	4	2	2	22	2	545	57.2	5.19	45.81	2	other biological processes	other cell component	other molecular function	Pf00118		A0A252DUV7	groL				0	0	117.9	135.9	185.1	81	89.8	131.4	145.7	179.6	211.5	271.8	113.4	71.7	83.1	75.9	33.5	43.9	83.3	67.2	56.6	18.1
FALSE	High	Master Protein	A0A651E1M0	Glycoside hydrolase family 19 protein OS=Leptolyngbya sp. DLM2.Bin15 OX=2480212 GN=EA367_12485 PE=4 SV=1	0	FALSE	7.456	6	1	1	2	1	342	38.1	8.41	5.23	1	other metabolic processes		other molecular function			A0A651E1M0					0	0		29.5	862.6	404.6			99.3			124.4			141.8	225.6				24	223.8	65.8
FALSE	High	Master Protein	A0A2P8W2F7	Biotin carboxyl carrier protein of acetyl-CoA carboxylase OS=filamentous cyanobacterium CCT1 OX=2107702 GN=accB PE=4 SV=1	0	FALSE	7.43	9	1	1	6	1	163	16.9	4.28	14.34	1	other metabolic processes	other cell component	other molecular function	Pf00364		A0A2P8W2F7	accB				0	0	48.6	38	520	174.4	91.4	207.3	270.9	244.5	162.7	140.9	66.9	41.2	39.5	54.5	11.5	13.5	23	24.4	74.6	24.7
FALSE	High	Master Protein	A0A2W6ZZP0	Uncharacterized protein OS=Leptolyngbya sp. OX=47254 GN=DCF32_05070 PE=4 SV=1	0	FALSE	7.412	6	2	2	3	2	378	40.2	4.56	4.54	2						A0A2W6ZZP0					0	0	51	58.5	478.5	166.6	108.7	197.8	274.1	221.2	175.1	194.2	95	46.9	48.9	52.4	10.6	14.8	16.8	14.4	56.5	19.3
FALSE	High	Master Protein	A0A651DPR8	Photosystem II reaction center Psb28 protein OS=Leptolyngbya sp. DLM2.Bin15 OX=2480212 GN=psb28 PE=3 SV=1	0	FALSE	7.412	23	1	1	2	1	124	14.1	5.01	2.65	1	other metabolic processes	other membranes				A0A651DPR8	psb28				0	0		37.4	646.1	394.9	321.1	125.3		240.5	68.7	34.8			96.3	159.1					93.4	56.5
FALSE	High	Master Protein	A0A3M2FSH0	Ferredoxin--NADP reductase OS=Cyanobacteria bacterium J003 OX=2420340 GN=D6676_04500 PE=3 SV=1	0	FALSE	7.411	9	2	2	23	1	386	43.4	7.15	26.11	2	other metabolic processes	other membranes	other molecular function	Pf00175, Pf00970, Pf01383		A0A3M2FSH0					0	0
FALSE	High	Master Protein	A0A651DML6	Uncharacterized protein OS=Leptolyngbya sp. DLM2.Bin15 OX=2480212 GN=EA367_20460 PE=4 SV=1	0	FALSE	7.391	9	2	2	11	2	261	28.6	4.3	18.16	2		other membranes				A0A651DML6					0	0	49.4	49.5	673.5	234.4	98.9	165.6	198.5	165.4	125.8	127.9	55.3	27.7	59.1	77.4	13.3	11.2	17.6	20.1	84.8	26.3
FALSE	High	Master Protein	A0A350XF74	Elongation factor Tu OS=Cyanobacteria bacterium UBA11372 OX=2055768 GN=tuf PE=3 SV=1	0	FALSE	7.365	3	1	2	13	1	409	44.5	5.62	20.64	1	protein metabolism;other metabolic processes	other cell component	nucleic acid binding activity;other molecular function	Pf00009, Pf03143, Pf03144		A0A350XF74	tuf				0	0	88.6	97.2	190.1	120.9	296.5	135.1	120.8	273.1	288.3	170.1	71.9	73.2	68.4	124.4	17	22.1	35.5	25	27	10.6
FALSE	High	Master Protein	A0A2P8W852	NAD(P)-dependent oxidoreductase OS=filamentous cyanobacterium CCT1 OX=2107702 GN=C7293_04660 PE=4 SV=1	0	FALSE	7.359	9	2	2	9	2	286	30.9	5.07	10.05	2	other metabolic processes		other molecular function	Pf13561		A0A2P8W852					0	0	45.8	72	704.8	306.3	136.4	240.1	119.9	183.6	199.3	101.7	70.9	26.3	10.3	19.4	4.1	2.7	1.6	9.8	89.8	26.9
FALSE	High	Master Protein	A0A2P8W2U1	Cell shape determination protein CcmA OS=filamentous cyanobacterium CCT1 OX=2107702 GN=C7293_12925 PE=4 SV=1	0	FALSE	7.354	21	2	2	6	2	131	14.2	5.3	4.25	2				Pf04519		A0A2P8W2U1					0	0	46.7	41.5	475.3	144	133.6	146.7	329.2	246.1	174.1	219.9	104.1	49.2	30.7	45.1	9.5	10.5	14.8	11.1	68.9	17
FALSE	High	Master Protein	A0A651DYP7	Glutathione reductase OS=Leptolyngbya sp. DLM2.Bin15 OX=2480212 GN=gor PE=3 SV=1	0	FALSE	7.338	5	2	2	10	2	457	49.5	6.05	6.56	2	other metabolic processes;other biological processes		other molecular function			A0A651DYP7	gor				0	0	20.3	20.5	698.2	266.8	75.8	139.3	211.8	142.1	124.2	123.9	62.6	27.6	67.3	95	15	13.7	22.7	22.1	101.1	30.1
FALSE	High	Master Protein	A0A651E5X6	DUF3386 domain-containing protein OS=Leptolyngbya sp. DLM2.Bin15 OX=2480212 GN=EA367_06500 PE=4 SV=1	0	FALSE	7.337	15	3	3	8	3	213	23.9	5.15	12.71	3						A0A651E5X6					0	0	50.4	34.6	533.7	241.9	80	155.8	222.2	160.8	114.6	150	54.4	23.9	88.6	111.1	17.8	16.7	28.6	34.7	106.7	39
FALSE	High	Master Protein	A0A651E454	Alpha-1,4 glucan phosphorylase (Fragment) OS=Leptolyngbya sp. DLM2.Bin15 OX=2480212 GN=EA367_08000 PE=3 SV=1	0	FALSE	7.328	8	1	2	2	1	217	24.8	5.05	1.94	1	other metabolic processes		other molecular function			A0A651E454					0	0		28.2	903.1	375	123	169.2	300.7	94.1	59.5	69.3	7.7	10.4	22.8	35.2	8.3			5.9	118.9	28.9
FALSE	High	Master Protein	A0A2P8W4Z2	Uncharacterized protein OS=filamentous cyanobacterium CCT1 OX=2107702 GN=C7293_09625 PE=4 SV=1	0	FALSE	7.324	10	1	1	28	1	135	14.7	4.6	68.44	1						A0A2P8W4Z2					0	0	64	114.1	650.4	214.6	144.9	212.5	153.9	202.6	186.9	123.3	60.5	28.3	25.6	28.6	6.1	7.6	11.4	16.4	52.7	18.6
FALSE	High	Master Protein	A0A651E0Q1	PPIase (Fragment) OS=Leptolyngbya sp. DLM2.Bin15 OX=2480212 GN=EA367_01580 PE=3 SV=1	0	FALSE	7.296	5	2	2	3	2	472	52.4	4.35	3.62	2	protein metabolism;other metabolic processes;transport;other biological processes	other cell component	other molecular function			A0A651E0Q1					0	0	11.9	13.9	723.1	279.1	124.3	88.1	259.5	171.1	147.7	145.1	35.8	18.4	55.9	93.3	11.7	9.6	12.3		88.5	20.6
FALSE	High	Master Protein	A0A651DUJ9	50S ribosomal protein L7/L12 OS=Leptolyngbya sp. DLM2.Bin15 OX=2480212 GN=EA367_14395 PE=3 SV=1	0	FALSE	7.287	19	3	3	93	2	132	13.8	4.54	146.95	3	protein metabolism;other metabolic processes	translational apparatus	other molecular function			A0A651DUJ9					0	0	56.7	44.9	527.5	255.9	73.3	166.6	188.3	120	105.4	121.9	58	24	91	115.4	28.7	22.4	30.6	38.6	99.3	42.2
FALSE	High	Master Protein	A0A0A2BM06	DNA gyrase subunit B OS=Prochlorococcus sp. MIT 0601 OX=1499498 GN=gyrB PE=3 SV=1	0	FALSE	7.265	3	2	2	15	1	658	72.8	6.74	14.69	2	cell organization and biogenesis;DNA metabolism;other metabolic processes	other cell component	nucleic acid binding activity;other molecular function	Pf00204, Pf00986, Pf01751, Pf02518		A0A0A2BM06	gyrB				0	0	47.7	65.7	405.6	169.3	99	160.3	325.3	197.8	138.3	222.6	70.2	45.9	56.8	65.9	16.1	15.2	20.7	27	73.9	26.9
FALSE	High	Master Protein	A0A2P8W2K5	Cell envelope biogenesis protein OmpA OS=filamentous cyanobacterium CCT1 OX=2107702 GN=C7293_13430 PE=4 SV=1	0	FALSE	7.259	5	2	2	10	1	692	73.4	4.59	23.26	2		other membranes		Pf00691, Pf13229		A0A2P8W2K5					0	0		21.2	510.5	179.3	246.1	199.6	257.5	269	163.9	137.3	88.1	67.3	23.8	40.5					71.9	36.8
FALSE	High	Master Protein	A0A2P8W0X4	Translation initiation factor IF-3 OS=filamentous cyanobacterium CCT1 OX=2107702 GN=infC PE=3 SV=1	0	FALSE	7.258	9	1	2	6	1	161	18.2	9.89	13.2	1	protein metabolism;other metabolic processes	other cell component	nucleic acid binding activity	Pf00707, Pf05198		A0A2P8W0X4	infC				0	0	36.2	26.4	487.4	193.4	123.2	186.8	288.5	249.5	198.5	180.1	59.6	45.2	40.8	57.8			11.5	17.9	82.9	18.8
FALSE	High	Master Protein	A0A0C2QJZ9	Serine protease OS=Scytonema tolypothrichoides VB-61278 OX=1233231 GN=SD80_04415 PE=4 SV=1	0	FALSE	7.255	6	2	2	5	1	417	44.7	5.81	1.92	2	protein metabolism	other membranes	other molecular function	Pf13180, Pf13365		A0A0C2QJZ9					0	0	51.8	45.5	614.1	249.2	86.4	147.8	188.1	129.6	106.7	108.6	66.9	28.5	69.5	83.9	12.8	13.4	29.7	39.2	138.1	47.7
FALSE	High	Master Protein	A0A651E878	Molecular chaperone DnaJ OS=Leptolyngbya sp. DLM2.Bin15 OX=2480212 GN=dnaJ PE=4 SV=1	0	FALSE	7.253	7	2	2	2	2	384	41.5	7.03	1.98	2	other metabolic processes;stress response;other biological processes		other molecular function			A0A651E878	dnaJ				0	0	18.1	21.7	787.2	295.3	67.2	96.3	154.1	111.8	89.8	97.4	32.1	18.4	96.4	121.8	9.9	7.8	25.6	25.8	127.4	37.1
FALSE	High	Master Protein	A0A6I5NBY9	Phycocyanin subunit alpha OS=Leptolyngbya sp. SIO4C1 OX=2607770 GN=cpcA PE=4 SV=1	0	FALSE	7.242	20	2	2	84	1	162	17.5	5.24	6.62	2						A0A6I5NBY9	cpcA				0	0			773.8	311.4	199.2	240.9	192.2	219.7	139.4	53.4			22.8	121.4					65.2
FALSE	High	Master Protein	A0A2W7A8A6	30S ribosomal protein S2 OS=Leptolyngbya sp. OX=47254 GN=rpsB PE=3 SV=1	0	FALSE	7.231	7	2	2	7	1	259	29.1	5.47	12.33	2	protein metabolism;other metabolic processes	translational apparatus	other molecular function	Pf00318		A0A2W7A8A6	rpsB				0	0	62.6	41	615.7	201.5		208.1	342.6	236.4	155.5	212.7		62.4	48.2	63.5				17.7		28.3
FALSE	High	Master Protein	A0A1Z4GMZ6	RNA polymerase sigma factor SigA OS=Anabaenopsis circularis NIES-21 OX=1085406 GN=sigA PE=3 SV=1	0	FALSE	7.231	8	2	2	2	2	391	45.8	5.69	2.53	2	RNA metabolism OR transcription;other metabolic processes;other biological processes	other cell component	nucleic acid binding activity;other molecular function	Pf00140, Pf04539, Pf04542, Pf04545		A0A1Z4GMZ6	sigA				0	0		16.1	743.1	254.5	63.9	152.5	386.5	221.2	112.7	219.1	39.2	19.1		82.5				6	55
FALSE	High	Master Protein	A0A6I5NVA9	Acetate--CoA ligase OS=Leptolyngbya sp. SIOISBB OX=2607771 GN=acs PE=4 SV=1	0	FALSE	7.227	5	3	3	12	0	656	73	5.69	17.43	3			other molecular function			A0A6I5NVA9	acs				0	0
FALSE	High	Master Protein	A0A651EE38	Acyl carrier protein OS=Leptolyngbya sp. DLM2.Bin15 OX=2480212 GN=EA367_07560 PE=3 SV=1	0	FALSE	7.213	17	1	1	12	1	81	8.8	3.99	26.64	1	other metabolic processes					A0A651EE38					0	0	41.4	21.8	612.1	278.9	115.4	168.1	191	140.6	113.6	103.5	48.6	24.2	66	103.7	21.8	16.4	24.1	33.5	107.2	30.9
FALSE	High	Master Protein	A0A2W4WL65	Arsenic-transporting ATPase OS=Leptolyngbya antarctica OX=268115 GN=DCF17_00705 PE=3 SV=1	0	FALSE	7.203	7	2	2	3	1	366	39.1	5.39	3.63	2				Pf02374, Pf17886		A0A2W4WL65					0	1	14	29.2	594.4	228.4	131.5	91	301.6	230.3	177.8	211.1	79.2	36.6	36.9	49.7	6.5	4.9	3.9	13.2	68.4	16.7
FALSE	High	Master Protein	A0A3M1P9Q2	Peptidyl-prolyl cis-trans isomerase OS=Cyanobacteria bacterium J069 OX=2420337 GN=D6742_16550 PE=3 SV=1	0	FALSE	7.184	16	2	2	4	2	201	20.8	4.81	7.4	2	protein metabolism;other metabolic processes		other molecular function	Pf00254		A0A3M1P9Q2					0	0	28.6	28.6	654.9	294	109.4	156.1	194	149.4	130.1	118.1	46.8		70.7	96.2	3	12.3	15.6	24.4	105.3	38.3
FALSE	High	Master Protein	A0A2P8VYZ6	Uncharacterized protein OS=filamentous cyanobacterium CCT1 OX=2107702 GN=C7293_18880 PE=4 SV=1	0	FALSE	7.179	15	1	1	5	1	93	10.6	4.72	14.82	1						A0A2P8VYZ6					0	0	22.9	47.5	411.1	178.8	202.2	141.5	304	243.8	206.5	173.7	63.2	60.3	38.6	60.1			4.7	18.5	61.9	23.6
FALSE	High	Master Protein	A0A651DUH1	Uncharacterized protein OS=Leptolyngbya sp. DLM2.Bin15 OX=2480212 GN=EA367_08185 PE=4 SV=1	0	FALSE	7.177	15	1	1	2	1	97	10.5	5.36	3.9	1						A0A651DUH1					0	0	73.6	77.7	553.3	367.1	82.5	123.6	156.2	102.9	107.4	106.4	39	21.5	81.7	106	21.4	17.7	32.6	38.1	90.3	54.6
FALSE	High	Master Protein	A0A2T2WBG5	Hrp-dependent type III effector protein OS=filamentous cyanobacterium CCP3 OX=2107704 GN=C8255_01505 PE=3 SV=1	0	FALSE	7.157	4	1	1	1	1	439	47.3	5.08	2.83	1	other metabolic processes		kinase activity;other molecular function	Pf07005, Pf17042		A0A2T2WBG5					0	0	42.9	48.3	502.6	180.8	140.5	159.6	314.4	223.3	149	185.8	88.2	46.9	41	54.4	13.5	12.7	20.8	16.2	55.1	17
FALSE	High	Master Protein	A0A2T2WC24	50S ribosomal protein L19 OS=filamentous cyanobacterium CCP3 OX=2107704 GN=rplS PE=3 SV=1	0	FALSE	7.155	24	3	3	4	2	121	13.8	10.92	3.81	3	protein metabolism;other metabolic processes	translational apparatus	other molecular function	Pf01245		A0A2T2WC24	rplS				0	1	44.2	42.3	510.1	183.2	106.8	173.5	290.9	233.1	165.8	211.6	78	38.6	42.2	51	10.4	10.4	13.4	12	66.6	19.7
FALSE	High	Master Protein	A0A651DP84	Peptidase M15A OS=Leptolyngbya sp. DLM2.Bin15 OX=2480212 GN=EA367_17785 PE=4 SV=1	0	FALSE	7.145	5	1	1	1	1	551	61.9	8.78	2.87	1						A0A651DP84					0	0		36.2	594.3	285.3	232.9	163.9	194.7	214.1	133.9	62.2			66.2	139.8					98.2
FALSE	High	Master Protein	Q8VV09	Phycocyanin b subunit OS=Synechocystis sp. (strain PCC 6714) OX=1147 GN=cpcB PE=3 SV=1	0	FALSE	7.144	16	2	2	33	1	172	18.1	5.14	52.21	2	protein metabolism;other metabolic processes	other membranes		Pf00502		Q8VV09; syj:D082_18900	cpcB				0	0	9.7	7.3	1863.6	59.6	32.6	64.1	66.1	64.7	46.3	40.3	31.8	15.3	13.7	23	1.1	1.7	2.2	5.2	20	8.3
FALSE	High	Master Protein	A0A2P8WHA8	Cobalamin biosynthesis protein CobW OS=filamentous cyanobacterium CCP5 OX=2107701 GN=C7271_08485 PE=3 SV=1	0	FALSE	7.126	4	1	1	1	1	376	42.3	5.01	3.07	1				Pf02492, Pf07683		A0A2P8WHA8					0	0		135.9			504.4			795.4				177.1			43.1	59.3	79.2	101.9
FALSE	High	Master Protein	A0A5Q4EA55	Histidine kinase OS=Leptolyngbya sp. DLM2.Bin27 OX=2480213 GN=EA368_08060 PE=4 SV=1	0	FALSE	7.105	2	2	2	5	1	1531	164.5	4.31	8.31	2	protein metabolism;other metabolic processes;signal transduction;other biological processes	other cell component	kinase activity			A0A5Q4EA55					0	0	32.7		475.6	173.5	151.7	185.1	292.5	196.2	196.4	234.8	83.3	49.9	56.5	70.5		11.8	10.5	9.6	65.9	16
FALSE	High	Master Protein	A0A2W6Z7I9	Zn-dependent hydrolase OS=Leptolyngbya sp. OX=47254 GN=DCF32_18275 PE=4 SV=1	0	FALSE	7.101	5	1	1	9	1	255	27	9.36	20.63	1			other molecular function	Pf13483		A0A2W6Z7I9					0	0	22.3	20	617.7	200.7	116.9	150.3	308.7	212.5	194.9	197.6	54.8	37.5	29	44	8	7.9	10.7	10.6	66.8	15.4
FALSE	High	Master Protein	A0A2G7GKB6	Uncharacterized protein OS=Chroococcales cyanobacterium IPPAS B-1203 OX=2049454 GN=CSQ79_10155 PE=4 SV=1	0	FALSE	7.089	4	1	1	1	1	323	34.2	6.61	2.49	1		other membranes		Pf07466		A0A2G7GKB6					0	0	26.8		701.6	293.6	92.5	143.3	188.2	169.6	140	115.9	48.8	23.6	55.5	85.8	9.8		14	19.5	120.8	42.2
FALSE	High	Master Protein	A0A651DN22	Response regulator OS=Leptolyngbya sp. DLM2.Bin15 OX=2480212 GN=EA367_19890 PE=4 SV=1	0	FALSE	7.081	15	2	2	5	2	181	20.8	5.97	2.07	2	signal transduction					A0A651DN22					0	0	45.6	44.7	677.4	249.2	101.7	133.6	189.7	147	113.6	108.7	52	25.8	74	91.4	13.2	12.4	19.1	29.8	106.3	35
FALSE	High	Master Protein	A0A2P8W2Q0	Sodium-independent anion transporter OS=filamentous cyanobacterium CCT1 OX=2107702 GN=C7293_13255 PE=3 SV=1	0	FALSE	7.058	4	2	2	6	2	566	59.3	6.2	8.22	2	transport	other membranes	transporter activity	Pf00916, Pf01740		A0A2P8W2Q0					0	0			592.1	167	87.6	25.9	587.5	252.4	89.4	306.4		33.5	44.5	40.8	9.3	13.8	8.1	19.3	38.4	15.5
FALSE	High	Master Protein	A0A2T2W9W0	Phenylalanine--tRNA ligase beta subunit OS=filamentous cyanobacterium CCP3 OX=2107704 GN=pheT PE=3 SV=1	0	FALSE	7.04	3	2	2	4	2	812	88.4	5.35	2.29	2	protein metabolism;RNA metabolism OR transcription;other metabolic processes	other cell component	nucleic acid binding activity;other molecular function	Pf01588, Pf03147, Pf03483, Pf03484, Pf17759		A0A2T2W9W0	pheT				0	0	14.4	33.7	545.9	196.6	143.3	159.2	357.6	210.6	167.7	199.2	60.9	47.5	13.4	22.2	8.1	7.5	15.6	21.3	79.9	14
FALSE	High	Master Protein	A0A2W4WGI7	Glucose-6-phosphate dehydrogenase assembly protein OpcA OS=Leptolyngbya antarctica OX=268115 GN=opcA PE=4 SV=1	0	FALSE	7.036	3	1	1	7	1	442	49.1	4.78	18.02	1				Pf01471, Pf10128		A0A2W4WGI7	opcA				0	0	21.5	43.3	507.6	198.1	218.4	185.4	280.4	223.6	163.9	134.7	67.1	38.2	48.9	47.8		3.3	5.2	11.8	61.6	23.9
FALSE	High	Master Protein	A0A2W6YTG1	Short chain dehydrogenase OS=Pseudanabaena sp. OX=1153 GN=DCE90_17025 PE=4 SV=1	0	FALSE	7.024	9	2	2	10	2	250	25.7	5.72	18.94	2	other metabolic processes		other molecular function	Pf13561		A0A2W6YTG1					0	0	45.5	75.9	520.3	214.1	146.7	207.5	271.8	236.7	155.3	200.3	102.9	57.3	26.7	26.5			6.1		68.6	8
FALSE	High	Master Protein	A0A073CCC2	CpcB OS=Planktothrix agardhii NIVA-CYA 126/8 OX=388467 GN=cpcB PE=3 SV=1	0	FALSE	6.998	21	3	4	37	1	172	17.9	4.94	45.31	3	protein metabolism;other metabolic processes	other membranes		Pf00502		A0A073CCC2	cpcB				0	0	9.1	6.3	827.1	400.8	171.4	174.1	207.1	139.5	134.4	62.1	16.8	10.5	24.4	76.5					58.7	24.5
FALSE	High	Master Protein	A0A2W7ACC6	Uncharacterized protein OS=Leptolyngbya sp. OX=47254 GN=DCF32_06410 PE=4 SV=1	0	FALSE	6.992	9	1	1	9	1	260	28.2	5.64	20.8	1		other membranes				A0A2W7ACC6					0	0	27.4	32	513.1	192.1	136.3	102.1	312.7	231.3	158.1	188.6	58.6	50	43.5	66.7	10	11.3	11.1	23.1	81	23
FALSE	High	Master Protein	A0A1U7JA54	Diguanylate cyclase OS=Phormidium tenue NIES-30 OX=549789 GN=NIES30_00145 PE=4 SV=1	0	FALSE	6.988	17	2	2	3	1	160	17.5	5.78	6.05	2			other molecular function	Pf01613		A0A1U7JA54					0	1	49.5	71.3	540	217.9	160.6	155.5	218.6	246.8	185.6	139.4	45.7	42.1	41.3	52.2	10.1	10.9	13.7	18.1	69	19.3
FALSE	High	Master Protein	A0A651E7R0	Phosphoribulokinase OS=Leptolyngbya sp. DLM2.Bin15 OX=2480212 GN=EA367_03795 PE=3 SV=1	0	FALSE	6.937	7	2	2	18	2	316	35.3	5.94	31.56	2	other metabolic processes		kinase activity;other molecular function			A0A651E7R0					0	0	53.1	43	532.9	237.3	97.3	159.4	214.6	153.6	123.4	156.6	71.2	32.2	80	116	14.6	12.1	22	25.1	95.8	30.7
FALSE	High	Master Protein	A0A6G3Z5V4	Molecular chaperone DnaJ OS=Leptolyngbya sp. SIO1D8 OX=2607807 GN=dnaJ PE=4 SV=1	0	FALSE	6.932	6	2	2	4	2	375	40.2	6.99	6.64	2						A0A6G3Z5V4	dnaJ				0	0	42.1	77.7	490.5	188.2	142.7	176.6	353.9	235	71	84.5	30	58.5	28.9	92.4	4.3	4.1	5.5	4.8	28.3	36.2
FALSE	High	Master Protein	A0A2T1BWW9	Acetyl-coenzyme A synthetase OS=Merismopedia glauca CCAP 1448/3 OX=1296344 GN=acs PE=3 SV=1	0	FALSE	6.928	5	3	3	7	1	655	73	5.55	10.63	3	other metabolic processes		other molecular function	Pf00501, Pf13193, Pf16177		A0A2T1BWW9	acs				0	1	60.1	52.3	430.2	163.7	116.5	234.8	160.1	170	196.5	215.1	101	57.3	57.4	92.8	17.6	15.8	33.6	17.3	85.4	19.8
FALSE	High	Master Protein	A0A401IGA7	30S ribosomal protein S10 OS=Aphanothece sacrum FPU1 OX=1920663 GN=rpsJ PE=3 SV=1	0	FALSE	6.915	23	2	2	17	1	105	12	9.6	16.48	2	protein metabolism;other metabolic processes	translational apparatus	nucleic acid binding activity;other molecular function	Pf00338		A0A401IGA7	rpsJ				0	0	37.2	47.8	491.5	207.2	117.8	174.4	263.9	188	150.2	224.8	90.3	46.7	76.3	97.4	13.3	20			52.2
FALSE	High	Master Protein	A0A651DY45	Nucleotide exchange factor GrpE OS=Leptolyngbya sp. DLM2.Bin15 OX=2480212 GN=grpE PE=3 SV=1	0	FALSE	6.909	8	2	2	6	2	259	28.8	4.46	13.4	2	other biological processes		enzyme regulator activity;other molecular function			A0A651DY45	grpE				0	0	29	21.3	611.9	282.9	110.9	149.3	204.1	140.9	133.4	143.8	48.9	28	65.5	109.2	16.5	10.8	18.3	22.5	114.1	29.2
FALSE	High	Master Protein	A0A1U7JBB0	Putative regulatory protein NIES30_02790 OS=Phormidium tenue NIES-30 OX=549789 GN=NIES30_02790 PE=3 SV=1	0	FALSE	6.902	28	2	2	8	2	87	9.3	9.82	10.25	2				Pf04025		A0A1U7JBB0					0	0	43.5	40.3	528.7	205.4	156.4	180.7	245.7	214.6	163.1	153.6	76	42.4	37.6	54.1	8.5	9.9	18.9	12.5	82.1	21.8
FALSE	High	Master Protein	A0A2T2W875	L-glutamate gamma-semialdehyde dehydrogenase OS=filamentous cyanobacterium CCP3 OX=2107704 GN=pruA PE=3 SV=1	0	FALSE	6.88	3	2	2	2	1	998	109.9	5.97	1.79	2	other metabolic processes;other biological processes		other molecular function	Pf00171, Pf01619, Pf18083		A0A2T2W875	pruA				0	1	54.4	65.8	489.1	173	93.7	167.3	349.5	235.4	168.8	233.8	60.5	39	41.7	29.2	11.3	10.3	10.5	16.7	55.9	11.2
FALSE	High	Master Protein	A0A3M1PH52	Aspartyl/glutamyl-tRNA(Asn/Gln) amidotransferase subunit B OS=Cyanobacteria bacterium J069 OX=2420337 GN=gatB PE=3 SV=1	0	FALSE	6.878	6	2	2	2	1	493	54.2	5.21	1.81	2	protein metabolism;other metabolic processes		other molecular function	Pf02637, Pf02934		A0A3M1PH52	gatB				0	0			783.1	320.2	156.5	146.3	233.5	156.1	143.5	168.8				126.3		10.2			135.8
FALSE	High	Master Protein	A0A2T2W1E5	Uncharacterized protein OS=filamentous cyanobacterium CCP3 OX=2107704 GN=C8255_20465 PE=4 SV=1	0	FALSE	6.864	9	1	1	25	1	148	15.9	6.2	57.12	1						A0A2T2W1E5					0	0	49.9	94.9	629.7	226.7	145.4	201.9	143.5	221.6	218.8	143.3	51.4	34.4	23.3	23.4	2.6	6	9.5	14.2	69.2	25.1
FALSE	High	Master Protein	A0A2P8VSR4	Phosphoglucosamine mutase OS=filamentous cyanobacterium CCT1 OX=2107702 GN=C7293_27495 PE=3 SV=1	0	FALSE	6.848	6	2	2	3	2	487	52.1	5.6	2.03	2	other metabolic processes		other molecular function	Pf00408, Pf02878, Pf02879, Pf02880		A0A2P8VSR4					0	0	41.6	59.2	420.8	163.3	118.2	163.5	365.4	226.8	151.4	261.8	38.5	45.7	46.1	58.5	2.6	8.9	14.7	14.8	66.7	12.9
FALSE	High	Master Protein	A0A651DSQ0	Glucose-6-phosphate isomerase OS=Leptolyngbya sp. DLM2.Bin15 OX=2480212 GN=EA367_11200 PE=3 SV=1	0	FALSE	6.833	6	3	3	4	1	528	57.4	5.68	2.15	3	other metabolic processes		other molecular function			A0A651DSQ0					0	0	26.1	43.5	569.8	259.1	75.2	119.6	196.6	151.2	150.4	155	62	31.4	69.6	110.5	15.3	9.4	24.8	18.1	121.8	45.3
FALSE	High	Master Protein	A0A4V2E217	BMP family ABC transporter substrate-binding protein OS=Halomicronema excentricum str. Lakshadweep OX=2294035 GN=DYY88_17590 PE=4 SV=1	0	FALSE	6.822	3	1	1	12	1	400	42.8	4.69	16.14	1		plasma membrane;other membranes		Pf02608		A0A4V2E217					0	0	54.6	58.5	422.5	155.9	91.8	174.6	279.4	224.1	154.8	201.6	87.7	37.7	61	65.3	10.8	14.9	24.5	22.5	77.8	22.5
FALSE	High	Master Protein	A0A2P8VWP4	Uncharacterized protein OS=filamentous cyanobacterium CCT1 OX=2107702 GN=C7293_22340 PE=4 SV=1	0	FALSE	6.815	17	2	2	13	2	132	14.3	4.67	16.2	2						A0A2P8VWP4					0	0	34	41.5	421.5	186.9	144.5	207.6	262.8	234.5	180.3	137.5	51.5	50.2	54.9	71.8	18.5	16.6	20.6	18.3	86.6	24.7
FALSE	High	Master Protein	A0A1B1TNE6	Ferredoxin--NADP reductase OS=Synechococcus sp. PCC 7003 OX=374981 GN=AWQ21_05375 PE=3 SV=1	0	FALSE	6.813	8	2	2	25	1	402	45	6.06	30.99	2	other metabolic processes	other membranes	other molecular function	Pf00175, Pf01383		A0A1B1TNE6; syl:AWQ21_05375					0	0	32.9	74.9				305.4	531.5	576.3		260.4	20.6	84.2	68.8	125					101.1	42.4
FALSE	High	Master Protein	A0A2T2W0S8	Uncharacterized protein OS=filamentous cyanobacterium CCP3 OX=2107704 GN=C8255_20960 PE=4 SV=1	0	FALSE	6.809	10	3	3	3	3	492	54.2	5.73	2.22	3		other membranes				A0A2T2W0S8					0	0	26.7	6.5	391.5	175.3	260.2	153.4	230.7	269.6	253.8	238.6	81.1	62.5	9.9	80.2				1.6	69.2	17.3
FALSE	High	Master Protein	A0A2T2W7Z5	KH domain-containing protein OS=filamentous cyanobacterium CCP3 OX=2107704 GN=C8255_07660 PE=4 SV=1	0	FALSE	6.798	12	1	1	1	1	114	12.5	9.7	2.93	1				Pf13083		A0A2T2W7Z5					0	0		30	481.9	202.5	179.8	123.1	303.3	215.5	242.3	169.7	32.6	57.1	40	66.6					102.7	30.2
FALSE	High	Master Protein	A0A651E9G4	PRC-barrel domain containing protein OS=Leptolyngbya sp. DLM2.Bin15 OX=2480212 GN=EA367_15850 PE=4 SV=1	0	FALSE	6.795	6	2	2	7	1	328	36.8	4.22	3.64	2						A0A651E9G4					0	0
FALSE	High	Master Protein	K9SYL1	Uncharacterized protein OS=Synechococcus sp. PCC 7502 OX=1173263 GN=Syn7502_03407 PE=3 SV=1	0	FALSE	6.793	3	1	1	2	1	437	47.8	5.43	4.59	1	other metabolic processes		kinase activity;other molecular function	Pf07005, Pf17042		K9SYL1; synp:Syn7502_03407					0	0	19.5	39.3	479.7	224.8	192	139.8	291.2	277	166.3	126.4	41.7	58.5	60.2	83.2		5.4		15.4	59.1	16
FALSE	High	Master Protein	A0A2P8W3X0	Malto-oligosyltrehalose synthase OS=filamentous cyanobacterium CCT1 OX=2107702 GN=treY PE=4 SV=1	0	FALSE	6.784	2	2	2	2	2	930	107.1	5.24	2.22	2	other metabolic processes		other molecular function	Pf00128		A0A2P8W3X0	treY				0	0	27.4	64.8	589.5	207.7	120.8	194.1	221.4	245.1	203	81.1	87.2	39.3	15.6	33	9.4	12.2	14	17.4	81.2	27.4
FALSE	High	Master Protein	P73093	Phycobilisome rod-core linker polypeptide CpcG OS=Synechocystis sp. (strain PCC 6803 / Kazusa) OX=1111708 GN=cpcG PE=1 SV=2	0	FALSE	6.782	9	2	2	7	1	249	28.9	9.32	2.7	2	other metabolic processes	other membranes		Pf00427		P73093; syn:slr2051	cpcG				0	0
FALSE	High	Master Protein	A0A2T2VZR3	Taurine ABC transporter substrate-binding protein OS=filamentous cyanobacterium CCP3 OX=2107704 GN=C8255_22730 PE=4 SV=1	0	FALSE	6.758	3	1	1	1	1	547	58.9	4.69	2.68	1				Pf13379		A0A2T2VZR3					0	0	47.9	65.6	434.2	131.8	114.2	95.3	333.7	162.1	157.6	194.5	62.9	48.6	76.6	79.1			32.4	10.1	74	23.1
FALSE	High	Master Protein	A0A651DYZ3	Citrulline--aspartate ligase OS=Leptolyngbya sp. DLM2.Bin15 OX=2480212 GN=EA367_03595 PE=4 SV=1	0	FALSE	6.736	5	2	2	2	1	402	44.4	5.1	2.21	2	other metabolic processes		other molecular function			A0A651DYZ3					0	1	44.1	48.3	530.3	237.8	104.8	131.9	223.3	169	128.7	151.8	63.4	19.1	69.8	99.2	13.7	16.2	21.7	30.3	97.3	32.7
FALSE	High	Master Protein	A0A3S1A2N5	Serine protease OS=Chlorogloeopsis fritschii PCC 6912 OX=211165 GN=PCC6912_09560 PE=3 SV=1	0	FALSE	6.725	6	2	2	7	1	405	43	9.36	1.71	2	protein metabolism		other molecular function	Pf13180, Pf13365		A0A3S1A2N5					0	0	423	327.9				325.4				545.7	236.2	113.8				44.1	34.3
FALSE	High	Master Protein	A0A2P8VE32	Photosystem II reaction center Psb28 protein OS=filamentous cyanobacterium CCT1 OX=2107702 GN=psb28 PE=3 SV=1	0	FALSE	6.716	24	2	2	15	2	111	12.4	4.64	14.12	2	other metabolic processes	other membranes		Pf03912		A0A2P8VE32	psb28				0	0	70.8	59.3	460.2	227.4	101.3	236.2	241	230.5	164	154.2	91	36.8	38.7	48.4	11.6	9.3	13.9	17.1	60.3	22.3
FALSE	High	Master Protein	A0A2T2W4N8	Assimilatory sulfite reductase (ferredoxin) OS=filamentous cyanobacterium CCP3 OX=2107704 GN=C8255_13675 PE=3 SV=1	0	FALSE	6.716	2	1	1	9	1	645	72.9	7.97	3.74	1	other metabolic processes		other molecular function	Pf01077, Pf03460		A0A2T2W4N8					0	0	51.5	86.7	287.9	93.6	117.7	138.4	322.2	200.3	141.7	239.5	129.2	66.4	52	58.4	22.3	28.1	26.5	31.4	81	33.4
FALSE	High	Master Protein	A0A2P8VWF2	Haloacid dehalogenase OS=filamentous cyanobacterium CCT1 OX=2107702 GN=C7293_22520 PE=4 SV=1	0	FALSE	6.696	5	1	1	5	1	265	29.9	5.01	11.05	1						A0A2P8VWF2					0	0	21.1	38.5	462.2	173.7	106.1	148.1	324.6	226.1	197.9	217.8	82.8	41.9	38.3	50.1	7.5	9.9	15.6	7.1	85.1	23.7
FALSE	High	Master Protein	C3V9G6	Phycocyanin alpha subunit (Fragment) OS=uncultured Synechococcus sp. OX=154535 GN=cpcA PE=3 SV=1	0	FALSE	6.683	25	1	1	3	1	60	6.1	5.11	12.41	1	protein metabolism;other metabolic processes	other membranes		Pf00502		C3V9G6	cpcA				0	0	62.6			77.9			728.7	661.1	307.5	194.5		55.2			23.9	15.3	18.1		98
FALSE	High	Master Protein	A0A651DXL1	30S ribosomal protein S9 OS=Leptolyngbya sp. DLM2.Bin15 OX=2480212 GN=EA367_19630 PE=4 SV=1	0	FALSE	6.676	30	2	2	16	1	137	15.3	10.08	11.98	2	protein metabolism;other metabolic processes	translational apparatus	other molecular function			A0A651DXL1					0	0			869.2	440.7	479.8	121.9	150.1	196.4	141.8
FALSE	High	Master Protein	A0A5Q4E717	Cell envelope biogenesis protein OmpA OS=Leptolyngbya sp. DLM2.Bin27 OX=2480213 GN=EA368_09980 PE=4 SV=1	0	FALSE	6.652	3	2	2	16	1	692	72.8	4.64	34.92	2		other membranes				A0A5Q4E717					0	1	59.8	66.8	499.3	172.1	108.6	183.1	254.7	209.1	156.8	164.9	75.1	38	52.5	63.8	14.7	14.1	21.1	21.9	72	25.4
FALSE	High	Master Protein	A0A2P8W2N7	EIII-Fru OS=filamentous cyanobacterium CCT1 OX=2107702 GN=ptsP PE=3 SV=1	0	FALSE	6.64	4	2	2	6	2	816	86.5	5.16	10.74	2	other metabolic processes;transport	other cell component	kinase activity;other molecular function	Pf00359, Pf00381, Pf00391, Pf02896, Pf05524		A0A2P8W2N7	ptsP				0	0	68.1	67.4	555	148.2	108.8	181.1	332.4	215.2	118.1	169.3	79.9	41.6	29	29.9	13	13.8	15.8	19.7	56	22.3
FALSE	High	Master Protein	A0A651DX63	Glycoside hydrolase family 19 protein OS=Leptolyngbya sp. DLM2.Bin15 OX=2480212 GN=EA367_04895 PE=4 SV=1	0	FALSE	6.609	10	2	2	2	2	252	27.7	9.44	4.12	2	other metabolic processes		other molecular function			A0A651DX63					0	0	53.7	48	636.3	254.5	114	176.4	163	141.3	119.6	110.3	46.1	33.8	69	88.5	11.1	13.1	22.2	29.7	97.1	36.6
FALSE	High	Master Protein	A0A651E583	Glycerol kinase OS=Leptolyngbya sp. DLM2.Bin15 OX=2480212 GN=glpK PE=3 SV=1	0	FALSE	6.608	4	2	2	2	2	507	55.8	5.88	2.27	2	other metabolic processes		kinase activity			A0A651E583	glpK				0	0		83.1	575.6	175.2	100.6	237.2	241.9	210.2	135.7	194	94.1	42.8		85.5	16.2	16.7	21.7	24.8	94.8	34.8
FALSE	High	Master Protein	A0A318BIE9	Glutamine synthetase OS=Nostoc sp. 3335mG OX=2204170 GN=glnA PE=3 SV=1	0	FALSE	6.602	3	1	1	12	1	470	52	5.08	14.86	1	other metabolic processes		other molecular function	Pf00120, Pf03951		A0A318BIE9	glnA				0	0	46.1	84.1	268	130.3	72.7	106.4	214.5	187.1	332	324.5	173.1	58.1	53.7	62.3	23.8	15.6	36.9	42.6	72.4	14.6
FALSE	High	Master Protein	A0A2P8VY44	Uncharacterized protein OS=filamentous cyanobacterium CCT1 OX=2107702 GN=C7293_22410 PE=4 SV=1	0	FALSE	6.6	20	2	2	9	2	147	15.6	5.19	20.18	2						A0A2P8VY44					0	0	51.8	62.4	582.4	186.8	99.3	194.8	248.7	225.6	161.4	193.3	81.7	33.5	35.7	43.6	6.6	7.6	10.5	13.8	56.9	16
FALSE	High	Master Protein	A0A2P8WAM2	Oxidoreductase OS=filamentous cyanobacterium CCT1 OX=2107702 GN=C7293_00885 PE=4 SV=1	0	FALSE	6.59	6	2	2	3	2	371	40.5	6.61	0	2	other metabolic processes		other molecular function	Pf01408, Pf02894		A0A2P8WAM2					0	0	47.6	51.6	450.4	171	101.9	159.1	304.3	229.7	203.4	208.1	96.5	51.2	38.2	51.3	12.5	7	14.7	13.5	71.6	19
FALSE	High	Master Protein	K9SLP3	Phosphoglycerate kinase OS=Pseudanabaena sp. PCC 7367 OX=82654 GN=pgk PE=3 SV=1	0	FALSE	6.588	6	2	2	11	1	401	42	5.44	5.49	2	other metabolic processes	other cell component	kinase activity;other molecular function	Pf00162		K9SLP3; pseu:Pse7367_2802	pgk				0	0	18	21.2	892.9	310.7	61.6	92.3	245.1	145	120.5	133.7	9	14.5	43.4	65.9	10.9	6.2	12.5	24.2	81.6	21.8
FALSE	High	Master Protein	A0A3M1KUH6	UDP-glucose 6-dehydrogenase OS=Cyanobacteria bacterium J083 OX=2420336 GN=D6756_12395 PE=3 SV=1	0	FALSE	6.582	6	2	2	2	1	461	49.6	5.48	0	2	other metabolic processes		other molecular function	Pf00984, Pf03720, Pf03721		A0A3M1KUH6					0	0		100.9				2043.5										119.2	136.4
FALSE	High	Master Protein	A0A651EE56	Adenylosuccinase OS=Leptolyngbya sp. DLM2.Bin15 OX=2480212 GN=EA367_07365 PE=3 SV=1	0	FALSE	6.571	6	2	2	3	2	431	48.4	5.86	0	2	other metabolic processes		other molecular function			A0A651EE56					0	0	40.5	33.5	604.1	239	101.4	132.8	216.3	157	128.7	139.7	56	27.8	76.7	56.4	19.3	13.6	26.5	30.2	114.7	37.2
FALSE	High	Master Protein	A0A318B9Q2	DNA-directed RNA polymerase subunit OS=Nostoc sp. 3335mG OX=2204170 GN=rpoC PE=3 SV=1	0	FALSE	6.557	1	2	2	16	1	1426	157.4	6.38	41.47	2	RNA metabolism OR transcription;other metabolic processes		nucleic acid binding activity;other molecular function	Pf00623, Pf04983, Pf04997, Pf04998, Pf05000		A0A318B9Q2	rpoC				0	0	118.3	156.4	207	105.8	86.7	145.5	143.1	183.2	204	267.4	149.1	79.5	93.4	84	35.1	28.7	65	36	55.1	20.6
FALSE	High	Master Protein	A0A2P8W2Z0	MCE family protein OS=filamentous cyanobacterium CCT1 OX=2107702 GN=C7293_12830 PE=4 SV=1	0	FALSE	6.527	4	1	1	1	1	418	44.1	4.75	2.69	1		other membranes		Pf02470		A0A2P8W2Z0					0	0	41.9	49.5	460.1	182.5	113.1	158.9	270.8	227.3	172.7	171.6	64.5	48.3	48.5	60.9	12.5	17.1	24.3	22.5	93	23.9
FALSE	High	Master Protein	A0A651DX16	Thioredoxin OS=Leptolyngbya sp. DLM2.Bin15 OX=2480212 GN=trxA PE=3 SV=1	0	FALSE	6.527	13	1	1	4	1	111	12	4.61	11.67	1	other metabolic processes;other biological processes		other molecular function			A0A651DX16	trxA				0	0	42.9	37.7	722.9	237.8	66.7	152.1	233.5	164.3	132	140.6	39	19.6	57.2	71.9	12.5	9.7	16.2	28.9	82.2	24.7
FALSE	High	Master Protein	A0A068MXT2	Outer membrane protein/protective antigen OMA87 OS=Synechocystis sp. (strain PCC 6714) OX=1147 GN=IAP75 PE=4 SV=1	0	FALSE	6.527	3	2	2	15	2	851	91.2	4.37	1.69	2		other membranes		Pf01103, Pf07244, Pf08479		A0A068MXT2; syj:D082_22510	IAP75				0	0	50.2	45.8	608.3	243.8	84.5	157.4	192.8	148.2	125.2	65.5	59	25.9	83.8	112	18.4	13.7	24.7	30	119.5	40.3
FALSE	High	Master Protein	A0A2P8W9A2	Uncharacterized protein OS=filamentous cyanobacterium CCT1 OX=2107702 GN=C7293_02860 PE=4 SV=1	0	FALSE	6.525	7	1	1	13	1	185	20.1	4.74	24.63	1						A0A2P8W9A2					0	0	81.5	24	371.6	67.2	111.1	457.9	291.3	148.5	70.9	125.8	41.8	54	31.5	72.4	2.3	36.4	38.9	3.7
FALSE	High	Master Protein	U7QHZ0	Ribosome-binding ATPase YchF OS=Lyngbya aestuarii BL J OX=1348334 GN=ychF PE=3 SV=1	0	FALSE	6.522	6	2	2	3	2	363	39.5	4.94	4.11	2			translation activity;other molecular function	Pf01926, Pf06071		U7QHZ0	ychF				0	0	43.2	27.3	487	204.9	105.8	157.2	313.4	194.5	146.5	193.2	91.3	42.5	57.8	72.6	14.3	13	13.5	19.7	74.7	22.1
FALSE	High	Master Protein	A0A651DTD2	30S ribosomal protein S16 OS=Leptolyngbya sp. DLM2.Bin15 OX=2480212 GN=rpsP PE=4 SV=1	0	FALSE	6.515	18	2	2	18	1	118	13.2	6.19	17.8	2	protein metabolism;other metabolic processes	translational apparatus	other molecular function			A0A651DTD2	rpsP				0	0	90.1		841.8	400.9									169.7	194.2	51.5	43.9	58.3	65.2	144.3	66
FALSE	High	Master Protein	A0A1Z3HR81	DNA-directed RNA polymerase subunit beta' OS=Halomicronema hongdechloris C2206 OX=1641165 GN=rpoC2 PE=3 SV=1	0	FALSE	6.512	2	2	2	13	1	1324	144.9	4.82	17.23	2	RNA metabolism OR transcription;other metabolic processes		nucleic acid binding activity;other molecular function	Pf04998, Pf05000		A0A1Z3HR81; hhg:XM38_037210	rpoC2				0	0						666.1		901			294.6	164.5		214.4	37.3	51.3		70.9
FALSE	High	Master Protein	A0A654SLV4	Tryptophan synthase OS=Chrysosporum ovalisporum OX=75695 GN=apha_02387 PE=3 SV=1	0	FALSE	6.511	5	2	2	3	2	413	45	6.48	4.32	2	other metabolic processes		other molecular function			A0A654SLV4					0	0	42.7	40.5	455.8	184.2	122.2	161.5	276.7	209.4	171.3	168.7	85.7	51.1	51.4	71.7	13	14.3	14.2	16	91.2	27
FALSE	High	Master Protein	A0A651EBY3	Branched-chain-amino-acid aminotransferase OS=Leptolyngbya sp. DLM2.Bin15 OX=2480212 GN=ilvE PE=3 SV=1	0	FALSE	6.498	7	2	2	2	2	304	33.8	6.1	1.99	2	other metabolic processes		other molecular function			A0A651EBY3	ilvE				0	0	34.8	28.3	587.8	278.1	117.4	154.7	236.3	158.4	130.7	150.6	50.1	28	62.1	85.2	14.2	9.7	14	14.5	97.5	32
FALSE	High	Master Protein	B4WI86	ATP synthase subunit alpha OS=Synechococcus sp. (strain ATCC 29403 / PCC 7335) OX=91464 GN=atpA PE=3 SV=1	0	FALSE	6.492	5	2	2	24	1	504	54.2	4.86	52.38	2	other metabolic processes;transport	other membranes	transporter activity;other molecular function	Pf00006, Pf00306, Pf02874		B4WI86	atpA				0	0
FALSE	High	Master Protein	A0A076H642	ATP synthase gamma chain OS=Synechococcus sp. KORDI-100 OX=1280380 GN=atpG PE=3 SV=1	0	FALSE	6.481	7	2	2	3	1	326	35.9	6.01	5.64	2	other metabolic processes;transport	other membranes	transporter activity;other molecular function	Pf00231		A0A076H642; synk:KR100_13550	atpG				0	0	47	37.7	591.7	208.9	90.3	204.5	324.2	210.8	170.1	153.4	61.8	32.6	32.8	38.3	7.2	7.8		11.6	61.9	18.9
FALSE	High	Master Protein	A0A1U7IZK6	Uncharacterized protein OS=Phormidium tenue NIES-30 OX=549789 GN=NIES30_22365 PE=4 SV=1	0	FALSE	6.477	9	2	2	5	2	234	26.2	7.52	10.37	2	other biological processes		nucleic acid binding activity	Pf00027, Pf13545		A0A1U7IZK6					0	0	35.6	41.4	493.2	204.7	125.3	163.2	258.4	212.9	180.2	185.3	86.4	43.2	47.4	67	11.5	12.2	15.3	12.5	84.4	20.9
FALSE	High	Master Protein	A0A2P8VYR0	Peptidase M15A OS=filamentous cyanobacterium CCT1 OX=2107702 GN=C7293_18910 PE=4 SV=1	0	FALSE	6.475	5	2	2	16	2	439	48.1	9.19	26.65	2				Pf08291		A0A2P8VYR0					0	0	57.8	53.1	483.2	185.1	123.8	205.2	224.5	229.5	183.4	157.2	89.2	43.1	42.8	49.8	7.4	9.6	16.8	14.5	87.4	23.5
FALSE	High	Master Protein	A0A6I5R168	NAD(P)H-quinone oxidoreductase subunit J OS=Leptolyngbya sp. SIO1E4 OX=2607768 GN=F6J95_20430 PE=4 SV=1	0	FALSE	6.47	8	1	1	9	1	180	20.5	4.59	3.55	1						A0A6I5R168	ndhJ				0	0	47	74.5	472.6	198.5	98.9	176.8	269.2	185	133.8	202.7	19.9	47	67.6	63.9	15.1	15.7	20.4	25.8	76.1	28.8
[truncated: 800 more rows]
[truncated: 54 more columns]
