# Supplementary material for: Hydrodynamic conditions affect the proteomic profile of marine biofilms formed by filamentous cyanobacterium
Source: NPJ Biofilms Microbiomes. 2022 Oct 17;8:80. doi: 10.1038/s41522-022-00340-w (PMC9576798; doi:10.1038/s41522-022-00340-w)
Supplement: Supplementary file 3 — Supplementary Table 2 [file 41522_2022_340_MOESM3_ESM.xlsx]

## Sheet: omicsbox_table_S2
SeqName	Description	Length	#Hits	e-Value	sim mean	#GO	GO IDs	GO Names	Enzyme Codes	Enzyme Names	InterPro IDs	InterPro GO IDs	InterPro GO Names
A0A651ERG3	C-phycocyanin alpha chain	162	1	2.83331E-110	95.68	3	P:GO:0015979; P:GO:0018298; C:GO:0030089	P:photosynthesis; P:protein-chromophore linkage; C:phycobilisome			IPR012128 (PFAM); IPR006246 (TIGRFAM); IPR038719 (G3DSA:1.10.490.GENE3D); IPR012128 (PIRSF); PTHR34011 (PANTHER); PTHR34011:SF4 (PANTHER); cd14770 (CDD); IPR009050 (SUPERFAMILY)	P:GO:0015979; C:GO:0030089	P:photosynthesis; C:phycobilisome
A0A2W7B1X4	C-phycocyanin alpha chain	162	1	1.73523E-108	96.3	3	P:GO:0015979; P:GO:0018298; C:GO:0030089	P:photosynthesis; P:protein-chromophore linkage; C:phycobilisome			IPR012128 (PIRSF); IPR006246 (TIGRFAM); IPR038719 (G3DSA:1.10.490.GENE3D); IPR012128 (PFAM); PTHR34011:SF4 (PANTHER); PTHR34011 (PANTHER); cd14770 (CDD); IPR009050 (SUPERFAMILY)	P:GO:0015979; C:GO:0030089	P:photosynthesis; C:phycobilisome
A0A651DXG3	ATP synthase subunit beta; AltName: Full=ATP synthase F1 sector subunit beta; AltName: Full=F-ATPase subunit beta	484	1	0.0	95.84	17	P:GO:0009168; P:GO:0015986; P:GO:0017144; F:GO:0005524; F:GO:0008553; F:GO:0022853; F:GO:0042626; F:GO:0046933; F:GO:0046961; C:GO:0042651; C:GO:0045261; C:GO:0045262	P:purine ribonucleoside monophosphate biosynthetic process; P:ATP synthesis coupled proton transport; P:drug metabolic process; F:ATP binding; F:proton-exporting ATPase activity, phosphorylative mechanism; F:active ion transmembrane transporter activity; F:ATPase-coupled transmembrane transporter activity; F:proton-transporting ATP synthase activity, rotational mechanism; F:proton-transporting AT…	EC:7.2.2; EC:3.6.1.15; EC:7.1.2.2; EC:3.6.1; EC:3.6.3.14; EC:7.1.2.1; EC:3.6; EC:3; EC:6; EC:7	Catalysing the translocation of inorganic cations; Nucleoside-triphosphate phosphatase; H(+)-transporting two-sector ATPase; Acting on acid anhydrides; Acting on acid anhydrides; P-type H(+)-exporting transporter; Acting on acid anhydrides; Hydrolases; Ligases; Translocases	IPR000194 (PFAM); IPR005722 (TIGRFAM); IPR024034 (G3DSA:1.10.1140.GENE3D); G3DSA:3.40.50.300 (GENE3D); IPR004100 (PFAM); G3DSA:2.40.10.170 (GENE3D); PTHR15184:SF58 (PANTHER); PTHR15184 (PANTHER); cd18110 (CDD); cd18115 (CDD); cd01133 (CDD); IPR027417 (SUPERFAMILY); IPR036121 (SUPERFAMILY); SSF47917 (SUPERFAMILY)	P:GO:0015986; P:GO:0046034; P:GO:1902600; F:GO:0005524; F:GO:0046933; C:GO:0045261	P:ATP synthesis coupled proton transport; P:ATP metabolic process; P:proton transmembrane transport; F:ATP binding; F:proton-transporting ATP synthase activity, rotational mechanism; C:proton-transporting ATP synthase complex, catalytic core F(1)
A0A2P8W8A4	Allophycocyanin beta subunit	161	1	2.36651E-107	96.89	3	P:GO:0015979; P:GO:0018298; C:GO:0030089	P:photosynthesis; P:protein-chromophore linkage; C:phycobilisome			IPR012128 (PIRSF); IPR038719 (G3DSA:1.10.490.GENE3D); IPR006245 (TIGRFAM); IPR012128 (PFAM); PTHR34011 (PANTHER); IPR006245 (PTHR34011:PANTHER); IPR006245 (CDD); IPR009050 (SUPERFAMILY)	P:GO:0015979; C:GO:0030089	P:photosynthesis; C:phycobilisome
A0A2P8W8A0	Phycobiliprotein ApcE; AltName: Full=Anchor polypeptide; AltName: Full=PBS-anchor protein; AltName: Full=Phycobilisome linker polypeptide	1050	1	0.0	77.47	6	P:GO:0044237; C:GO:0030076; C:GO:0042651	P:cellular metabolic process; C:light-harvesting complex; C:thylakoid membrane	EC:2.7.7.24; EC:2.7.1.24	Glucose-1-phosphate thymidylyltransferase; Dephospho-CoA kinase	IPR012128 (PFAM); IPR001297 (PFAM); IPR038255 (G3DSA:1.10.3130.GENE3D); IPR038255 (G3DSA:1.10.3130.GENE3D); mobidb-lite (MOBIDB_LITE); PTHR34011:SF6 (PANTHER); PTHR34011 (PANTHER); PTHR34011:SF6 (PANTHER); PTHR34011 (PANTHER); PTHR34011:SF6 (PANTHER); PTHR34011 (PANTHER); PTHR34011 (PANTHER); PTHR34011:SF6 (PANTHER); IPR001297 (PROSITE_PROFILES); IPR001297 (PROSITE_PROFILES); IPR001297 (PROSITE_P…	P:GO:0015979; C:GO:0030089	P:photosynthesis; C:phycobilisome
A0A2T2WBB0	Phycobiliprotein ApcE; AltName: Full=Core-membrane linker protein; AltName: Full=L-CM 92; AltName: Full=Phycobilisome 120 kDa linker polypeptide, core	1050	1	0.0	78.75	8	P:GO:0015979; P:GO:0018298; F:GO:0016829; C:GO:0030089	P:photosynthesis; P:protein-chromophore linkage; F:lyase activity; C:phycobilisome	EC:4; EC:2.7.7.24; EC:2.7.1.24	Lyases; Glucose-1-phosphate thymidylyltransferase; Dephospho-CoA kinase	IPR012128 (PFAM); IPR038255 (G3DSA:1.10.3130.GENE3D); IPR038255 (G3DSA:1.10.3130.GENE3D); IPR001297 (PFAM); mobidb-lite (MOBIDB_LITE); PTHR34011:SF6 (PANTHER); PTHR34011 (PANTHER); IPR001297 (PROSITE_PROFILES); IPR001297 (PROSITE_PROFILES); IPR001297 (PROSITE_PROFILES); IPR001297 (PROSITE_PROFILES); cd12128 (CDD); IPR009050 (SUPERFAMILY)	P:GO:0015979; C:GO:0030089	P:photosynthesis; C:phycobilisome
A0A651EBC1	Allophycocyanin beta chain	161	1	1.49012E-108	96.89	3	P:GO:0015979; P:GO:0018298; C:GO:0030089	P:photosynthesis; P:protein-chromophore linkage; C:phycobilisome			IPR038719 (G3DSA:1.10.490.GENE3D); IPR012128 (PFAM); IPR006245 (TIGRFAM); IPR012128 (PIRSF); IPR006245 (PTHR34011:PANTHER); PTHR34011 (PANTHER); IPR006245 (CDD); IPR009050 (SUPERFAMILY)	P:GO:0015979; C:GO:0030089	P:photosynthesis; C:phycobilisome
A0A2P8WAE8	ATP synthase subunit beta; AltName: Full=ATP synthase F1 sector subunit beta; AltName: Full=F-ATPase subunit beta	484	1	0.0	91.49	17	P:GO:0009168; P:GO:0015986; P:GO:0017144; F:GO:0005524; F:GO:0008553; F:GO:0022853; F:GO:0042626; F:GO:0046933; F:GO:0046961; C:GO:0042651; C:GO:0045261; C:GO:0045262	P:purine ribonucleoside monophosphate biosynthetic process; P:ATP synthesis coupled proton transport; P:drug metabolic process; F:ATP binding; F:proton-exporting ATPase activity, phosphorylative mechanism; F:active ion transmembrane transporter activity; F:ATPase-coupled transmembrane transporter activity; F:proton-transporting ATP synthase activity, rotational mechanism; F:proton-transporting AT…	EC:7.2.2; EC:3.6.1.15; EC:7.1.2.2; EC:3.6.1; EC:3.6.3.14; EC:7.1.2.1; EC:3.6; EC:3; EC:6; EC:7	Catalysing the translocation of inorganic cations; Nucleoside-triphosphate phosphatase; H(+)-transporting two-sector ATPase; Acting on acid anhydrides; Acting on acid anhydrides; P-type H(+)-exporting transporter; Acting on acid anhydrides; Hydrolases; Ligases; Translocases	G3DSA:2.40.10.170 (GENE3D); IPR000194 (PFAM); IPR024034 (G3DSA:1.10.1140.GENE3D); IPR005722 (TIGRFAM); G3DSA:3.40.50.300 (GENE3D); IPR004100 (PFAM); PTHR15184 (PANTHER); PTHR15184:SF58 (PANTHER); cd18115 (CDD); cd18110 (CDD); cd01133 (CDD); IPR036121 (SUPERFAMILY); SSF47917 (SUPERFAMILY); IPR027417 (SUPERFAMILY)	P:GO:0015986; P:GO:0046034; P:GO:1902600; F:GO:0005524; F:GO:0046933; C:GO:0045261	P:ATP synthesis coupled proton transport; P:ATP metabolic process; P:proton transmembrane transport; F:ATP binding; F:proton-transporting ATP synthase activity, rotational mechanism; C:proton-transporting ATP synthase complex, catalytic core F(1)
A0A2P8W9R6	Phycobilisome 32.1 kDa linker polypeptide, phycocyanin-associated, rod 1	291	1	2.94831E-131	79.45	4	P:GO:0015979; C:GO:0030089	P:photosynthesis; C:phycobilisome	EC:2.7.1.24	Dephospho-CoA kinase	IPR008213 (PFAM); IPR038255 (G3DSA:1.10.3130.GENE3D); IPR001297 (PFAM); IPR016470 (PIRSF); PTHR34011 (PANTHER); PTHR34011:SF5 (PANTHER); IPR008213 (PROSITE_PROFILES); IPR001297 (PROSITE_PROFILES)	P:GO:0015979; C:GO:0030089	P:photosynthesis; C:phycobilisome
A0A651DS76	Elongation factor Tu; Short=EF-Tu	409	1	0.0	95.6	23	P:GO:0001666; P:GO:0006414; P:GO:0010039; P:GO:0032757; P:GO:0040007; P:GO:0044068; P:GO:0044651; P:GO:0050714; P:GO:0051704; F:GO:0003746; F:GO:0003924; F:GO:0005525; F:GO:0035375; C:GO:0005576; C:GO:0005737; C:GO:0005829; C:GO:0005886; C:GO:0009275; C:GO:0010339	P:response to hypoxia; P:translational elongation; P:response to iron ion; P:positive regulation of interleukin-8 production; P:growth; P:modulation by symbiont of host cellular process; P:adhesion of symbiont to host epithelial cell; P:positive regulation of protein secretion; P:multi-organism process; F:translation elongation factor activity; F:GTPase activity; F:GTP binding; F:zymogen binding;…	EC:3.6.1; EC:3.6; EC:3; EC:3.6.1.15	Acting on acid anhydrides; Acting on acid anhydrides; Hydrolases; Nucleoside-triphosphate phosphatase	IPR000795 (PRINTS); G3DSA:3.40.50.300 (GENE3D); G3DSA:2.40.30.10 (GENE3D); IPR004160 (PFAM); IPR005225 (TIGRFAM); IPR000795 (PFAM); IPR004161 (PFAM); IPR004541 (TIGRFAM); G3DSA:2.40.30.10 (GENE3D); PTHR43721:SF5 (PANTHER); PTHR43721 (PANTHER); IPR000795 (PROSITE_PROFILES); cd03707 (CDD); IPR033720 (CDD); IPR041709 (CDD); IPR009000 (SUPERFAMILY); IPR027417 (SUPERFAMILY); IPR009001 (SUPERFAMILY)	P:GO:0006414; F:GO:0003746; F:GO:0003924; F:GO:0005525	P:translational elongation; F:translation elongation factor activity; F:GTPase activity; F:GTP binding
A0A1U7JAR5	Phycobiliprotein ApcE; AltName: Full=Anchor polypeptide; AltName: Full=PBS-anchor protein; AltName: Full=Phycobilisome linker polypeptide	1073	1	0.0	77.67	6	P:GO:0044237; C:GO:0030076; C:GO:0042651	P:cellular metabolic process; C:light-harvesting complex; C:thylakoid membrane	EC:2.7.7.24; EC:2.7.1.24	Glucose-1-phosphate thymidylyltransferase; Dephospho-CoA kinase	IPR012128 (PFAM); IPR038255 (G3DSA:1.10.3130.GENE3D); IPR001297 (PFAM); IPR038255 (G3DSA:1.10.3130.GENE3D); PTHR34011 (PANTHER); PTHR34011:SF6 (PANTHER); PTHR34011 (PANTHER); PTHR34011:SF6 (PANTHER); IPR001297 (PROSITE_PROFILES); IPR001297 (PROSITE_PROFILES); IPR001297 (PROSITE_PROFILES); IPR001297 (PROSITE_PROFILES); cd12128 (CDD); IPR009050 (SUPERFAMILY)	P:GO:0015979; C:GO:0030089	P:photosynthesis; C:phycobilisome
A0A2P8W3X1	60 kDa chaperonin; AltName: Full=GroEL protein; AltName: Full=Protein Cpn60	543	1	0.0	93.94	44	P:GO:0001666; P:GO:0009314; P:GO:0009405; P:GO:0009408; P:GO:0019068; P:GO:0032757; P:GO:0040007; P:GO:0042026; P:GO:0042262; P:GO:0043900; P:GO:0044650; P:GO:0044764; P:GO:0050714; P:GO:0051085; P:GO:0051817; P:GO:0090143; P:GO:0098630; P:GO:1901224; P:GO:2000535; P:GO:2000679; F:GO:0000287; F:GO:0003697; F:GO:0005524; F:GO:0008144; F:GO:0016887; F:GO:0042802; F:GO:0044183; F:GO:0046812; F:GO:00…	P:response to hypoxia; P:response to radiation; P:pathogenesis; P:response to heat; P:virion assembly; P:positive regulation of interleukin-8 production; P:growth; P:protein refolding; P:DNA protection; P:regulation of multi-organism process; P:adhesion of symbiont to host cell; P:multi-organism cellular process; P:positive regulation of protein secretion; P:chaperone cofactor-dependent protein r…	EC:3.6.1; EC:3.6; EC:3; EC:3.6.1.15	Acting on acid anhydrides; Acting on acid anhydrides; Hydrolases; Nucleoside-triphosphate phosphatase	IPR001844 (PRINTS); IPR027413 (G3DSA:1.10.560.GENE3D); IPR001844 (TIGRFAM); IPR002423 (PFAM); IPR027410 (G3DSA:3.30.260.GENE3D); IPR027409 (G3DSA:3.50.7.GENE3D); PTHR45633 (PANTHER); PTHR45633:SF41 (PANTHER); IPR001844 (CDD); IPR027409 (SUPERFAMILY); IPR027413 (SUPERFAMILY); IPR027413 (SUPERFAMILY)	P:GO:0042026; F:GO:0005524; F:GO:0016887	P:protein refolding; F:ATP binding; F:ATPase activity
A0A5Q4EA20	Allophycocyanin beta chain	161	1	7.82578E-107	96.89	3	P:GO:0015979; P:GO:0018298; C:GO:0030089	P:photosynthesis; P:protein-chromophore linkage; C:phycobilisome			IPR006245 (TIGRFAM); IPR012128 (PIRSF); IPR038719 (G3DSA:1.10.490.GENE3D); IPR012128 (PFAM); IPR006245 (PTHR34011:PANTHER); PTHR34011 (PANTHER); IPR006245 (CDD); IPR009050 (SUPERFAMILY)	P:GO:0015979; C:GO:0030089	P:photosynthesis; C:phycobilisome
A0A2P8VUF2	Elongation factor Tu; Short=EF-Tu	409	1	0.0	94.62	23	P:GO:0001666; P:GO:0006414; P:GO:0010039; P:GO:0032757; P:GO:0040007; P:GO:0044068; P:GO:0044651; P:GO:0050714; P:GO:0051704; F:GO:0003746; F:GO:0003924; F:GO:0005525; F:GO:0035375; C:GO:0005576; C:GO:0005737; C:GO:0005829; C:GO:0005886; C:GO:0009275; C:GO:0010339	P:response to hypoxia; P:translational elongation; P:response to iron ion; P:positive regulation of interleukin-8 production; P:growth; P:modulation by symbiont of host cellular process; P:adhesion of symbiont to host epithelial cell; P:positive regulation of protein secretion; P:multi-organism process; F:translation elongation factor activity; F:GTPase activity; F:GTP binding; F:zymogen binding;…	EC:3.6.1; EC:3.6; EC:3; EC:3.6.1.15	Acting on acid anhydrides; Acting on acid anhydrides; Hydrolases; Nucleoside-triphosphate phosphatase	IPR000795 (PRINTS); IPR004541 (TIGRFAM); IPR004161 (PFAM); IPR004160 (PFAM); IPR000795 (PFAM); G3DSA:2.40.30.10 (GENE3D); G3DSA:2.40.30.10 (GENE3D); G3DSA:3.40.50.300 (GENE3D); IPR005225 (TIGRFAM); PTHR43721 (PANTHER); PTHR43721:SF5 (PANTHER); IPR000795 (PROSITE_PROFILES); cd03707 (CDD); IPR033720 (CDD); IPR041709 (CDD); IPR009000 (SUPERFAMILY); IPR009001 (SUPERFAMILY); IPR027417 (SUPERFAMILY)	P:GO:0006414; F:GO:0003746; F:GO:0003924; F:GO:0005525	P:translational elongation; F:translation elongation factor activity; F:GTPase activity; F:GTP binding
A0A2W6ZXI7	ATP synthase subunit beta; AltName: Full=ATP synthase F1 sector subunit beta; AltName: Full=F-ATPase subunit beta	484	1	0.0	90.66	17	P:GO:0009168; P:GO:0015986; P:GO:0017144; F:GO:0005524; F:GO:0008553; F:GO:0022853; F:GO:0042626; F:GO:0046933; F:GO:0046961; C:GO:0042651; C:GO:0045261; C:GO:0045262	P:purine ribonucleoside monophosphate biosynthetic process; P:ATP synthesis coupled proton transport; P:drug metabolic process; F:ATP binding; F:proton-exporting ATPase activity, phosphorylative mechanism; F:active ion transmembrane transporter activity; F:ATPase-coupled transmembrane transporter activity; F:proton-transporting ATP synthase activity, rotational mechanism; F:proton-transporting AT…	EC:7.2.2; EC:3.6.1.15; EC:7.1.2.2; EC:3.6.1; EC:3.6.3.14; EC:7.1.2.1; EC:3.6; EC:3; EC:6; EC:7	Catalysing the translocation of inorganic cations; Nucleoside-triphosphate phosphatase; H(+)-transporting two-sector ATPase; Acting on acid anhydrides; Acting on acid anhydrides; P-type H(+)-exporting transporter; Acting on acid anhydrides; Hydrolases; Ligases; Translocases	G3DSA:3.40.50.300 (GENE3D); IPR004100 (PFAM); IPR005722 (TIGRFAM); IPR024034 (G3DSA:1.10.1140.GENE3D); G3DSA:2.40.10.170 (GENE3D); IPR000194 (PFAM); PTHR15184 (PANTHER); cd18115 (CDD); cd18110 (CDD); cd01133 (CDD); IPR036121 (SUPERFAMILY); IPR027417 (SUPERFAMILY); SSF47917 (SUPERFAMILY)	P:GO:0015986; P:GO:0046034; P:GO:1902600; F:GO:0005524; F:GO:0046933; C:GO:0045261	P:ATP synthesis coupled proton transport; P:ATP metabolic process; P:proton transmembrane transport; F:ATP binding; F:proton-transporting ATP synthase activity, rotational mechanism; C:proton-transporting ATP synthase complex, catalytic core F(1)
A0A1U7JAN0	ATP synthase subunit alpha 1; AltName: Full=ATP synthase F1 sector subunit alpha 1; AltName: Full=F-ATPase subunit alpha 1	505	1	0.0	93.66	18	P:GO:0009168; P:GO:0015986; P:GO:0017144; P:GO:0040007; F:GO:0005524; F:GO:0022853; F:GO:0042626; F:GO:0046933; F:GO:0046961; C:GO:0005618; C:GO:0042651; C:GO:0045261; C:GO:0045262	P:purine ribonucleoside monophosphate biosynthetic process; P:ATP synthesis coupled proton transport; P:drug metabolic process; P:growth; F:ATP binding; F:active ion transmembrane transporter activity; F:ATPase-coupled transmembrane transporter activity; F:proton-transporting ATP synthase activity, rotational mechanism; F:proton-transporting ATPase activity, rotational mechanism; C:cell wall; C:t…	EC:7.2.2; EC:3.6.1.15; EC:7.1.2.2; EC:3.6.1; EC:3.6.3.14; EC:3.6; EC:3; EC:6; EC:7	Catalysing the translocation of inorganic cations; Nucleoside-triphosphate phosphatase; H(+)-transporting two-sector ATPase; Acting on acid anhydrides; Acting on acid anhydrides; Acting on acid anhydrides; Hydrolases; Ligases; Translocases	IPR023366 (G3DSA:2.40.30.GENE3D); IPR005294 (TIGRFAM); IPR000793 (PFAM); IPR038376 (G3DSA:1.20.150.GENE3D); IPR004100 (PFAM); IPR005294 (PIRSF); IPR000194 (PFAM); G3DSA:3.40.50.300 (GENE3D); PTHR48082 (PANTHER); IPR033732 (CDD); cd18116 (CDD); IPR000793 (CDD); IPR036121 (SUPERFAMILY); IPR027417 (SUPERFAMILY); SSF47917 (SUPERFAMILY)	P:GO:0015986; P:GO:0046034; P:GO:1902600; F:GO:0005524; F:GO:0032559; F:GO:0046933; C:GO:0045261	P:ATP synthesis coupled proton transport; P:ATP metabolic process; P:proton transmembrane transport; F:ATP binding; F:adenyl ribonucleotide binding; F:proton-transporting ATP synthase activity, rotational mechanism; C:proton-transporting ATP synthase complex, catalytic core F(1)
A0A2P8W6V3	General L-amino acid-binding periplasmic protein AapJ; Flags: Precursor	352	1	3.21702E-119	65.33	1	C:GO:0042597	C:periplasmic space			G3DSA:3.40.190.10 (GENE3D); G3DSA:3.40.190.10 (GENE3D); IPR001638 (PFAM); PTHR30085 (PANTHER); PTHR30085:SF7 (PANTHER); PS51257 (PROSITE_PROFILES); cd13692 (CDD); SSF53850 (SUPERFAMILY)	no GO terms	no GO terms
A0A651DVI7	Allophycocyanin alpha chain	161	1	1.09408E-102	95.65	3	P:GO:0015979; P:GO:0018298; C:GO:0030089	P:photosynthesis; P:protein-chromophore linkage; C:phycobilisome			IPR012128 (PIRSF); IPR038719 (G3DSA:1.10.490.GENE3D); IPR012128 (PFAM); PTHR34011:SF2 (PANTHER); PTHR34011 (PANTHER); cd12125 (CDD); IPR009050 (SUPERFAMILY)	P:GO:0015979; C:GO:0030089	P:photosynthesis; C:phycobilisome
A0A651E826	60 kDa chaperonin; AltName: Full=GroEL protein; AltName: Full=Protein Cpn60	545	1	0.0	94.86	44	P:GO:0001666; P:GO:0009314; P:GO:0009405; P:GO:0009408; P:GO:0019068; P:GO:0032757; P:GO:0040007; P:GO:0042026; P:GO:0042262; P:GO:0043900; P:GO:0044650; P:GO:0044764; P:GO:0050714; P:GO:0051085; P:GO:0051817; P:GO:0090143; P:GO:0098630; P:GO:1901224; P:GO:2000535; P:GO:2000679; F:GO:0000287; F:GO:0003697; F:GO:0005524; F:GO:0008144; F:GO:0016887; F:GO:0042802; F:GO:0044183; F:GO:0046812; F:GO:00…	P:response to hypoxia; P:response to radiation; P:pathogenesis; P:response to heat; P:virion assembly; P:positive regulation of interleukin-8 production; P:growth; P:protein refolding; P:DNA protection; P:regulation of multi-organism process; P:adhesion of symbiont to host cell; P:multi-organism cellular process; P:positive regulation of protein secretion; P:chaperone cofactor-dependent protein r…	EC:3.6.1; EC:3.6; EC:3; EC:3.6.1.15	Acting on acid anhydrides; Acting on acid anhydrides; Hydrolases; Nucleoside-triphosphate phosphatase	IPR001844 (PRINTS); IPR027409 (G3DSA:3.50.7.GENE3D); IPR002423 (PFAM); IPR001844 (TIGRFAM); IPR027410 (G3DSA:3.30.260.GENE3D); IPR027413 (G3DSA:1.10.560.GENE3D); PTHR45633:SF41 (PANTHER); PTHR45633 (PANTHER); IPR001844 (CDD); IPR027413 (SUPERFAMILY); IPR027409 (SUPERFAMILY); IPR027413 (SUPERFAMILY)	P:GO:0042026; F:GO:0005524; F:GO:0016887	P:protein refolding; F:ATP binding; F:ATPase activity
A0A2P8WBE1	C-phycocyanin beta chain	172	1	9.6224E-100	90.7	3	P:GO:0015979; P:GO:0018298; C:GO:0030089	P:photosynthesis; P:protein-chromophore linkage; C:phycobilisome			IPR006247 (TIGRFAM); IPR012128 (PFAM); IPR012128 (PIRSF); IPR038719 (G3DSA:1.10.490.GENE3D); PTHR34011:SF7 (PANTHER); PTHR34011 (PANTHER); cd14768 (CDD); IPR009050 (SUPERFAMILY)	P:GO:0015979; C:GO:0030089	P:photosynthesis; C:phycobilisome
A0A651E010	Photosystem II CP47 reaction center protein; AltName: Full=PSII 47 kDa protein; AltName: Full=Protein CP-47	510	1	0.0	92.16	7	P:GO:0009772; P:GO:0018298; F:GO:0016168; F:GO:0045156; C:GO:0009523; C:GO:0016021; C:GO:0042651	P:photosynthetic electron transport in photosystem II; P:protein-chromophore linkage; F:chlorophyll binding; F:electron transporter, transferring electrons within the cyclic electron transport pathway of photosynthesis activity; C:photosystem II; C:integral component of membrane; C:thylakoid membrane	EC:1	Oxidoreductases	G3DSA:3.10.680.10 (GENE3D); IPR017486 (TIGRFAM); IPR000932 (PFAM); IPR000932 (PANTHER); PTHR33180:SF14 (PANTHER); IPR036001 (SUPERFAMILY)	P:GO:0009767; P:GO:0009772; P:GO:0015979; P:GO:0019684; F:GO:0016168; F:GO:0045156; C:GO:0009521; C:GO:0009523; C:GO:0016020	P:photosynthetic electron transport chain; P:photosynthetic electron transport in photosystem II; P:photosynthesis; P:photosynthesis, light reaction; F:chlorophyll binding; F:electron transporter, transferring electrons within the cyclic electron transport pathway of photosynthesis activity; C:photosystem; C:photosystem II; C:membrane
A0A651E879	DNA-binding protein HU	92	1	3.4541E-51	94.51	19	P:GO:0010106; P:GO:0010628; P:GO:0030261; P:GO:0040007; P:GO:0042262; P:GO:0043158; P:GO:0045893; P:GO:0090143; F:GO:0000976; F:GO:0001216; F:GO:0003677; F:GO:0003684; F:GO:0097100; C:GO:0005618; C:GO:0005829; C:GO:0005886; C:GO:0032993	P:cellular response to iron ion starvation; P:positive regulation of gene expression; P:chromosome condensation; P:growth; P:DNA protection; P:heterocyst differentiation; P:positive regulation of transcription, DNA-templated; P:nucleoid organization; F:transcription regulatory region sequence-specific DNA binding; F:DNA-binding transcription activator activity; F:DNA binding; F:damaged DNA bindin…			IPR000119 (PRINTS); IPR000119 (PFAM); IPR010992 (G3DSA:4.10.520.GENE3D); mobidb-lite (MOBIDB_LITE); PTHR33175:SF3 (PANTHER); IPR000119 (PANTHER); cd13831 (CDD); IPR010992 (SUPERFAMILY)	F:GO:0003677	F:DNA binding
A0A2P8VXI4	Phycobilisome rod-core linker polypeptide CpcG; AltName: Full=L-RC 28.5	254	1	1.92397E-112	78.71	4	P:GO:0015979; C:GO:0030089	P:photosynthesis; C:phycobilisome	EC:2.7.7.24	Glucose-1-phosphate thymidylyltransferase	IPR016470 (PIRSF); IPR001297 (PFAM); IPR038255 (G3DSA:1.10.3130.GENE3D); PTHR34011 (PANTHER); PTHR34011:SF5 (PANTHER); IPR001297 (PROSITE_PROFILES)	P:GO:0015979; C:GO:0030089	P:photosynthesis; C:phycobilisome
A0A2P8VVE9	Glutamine synthetase; Short=GS; AltName: Full=Glutamate--ammonia ligase; AltName: Full=Glutamine synthetase I beta; Short=GSI beta	472	1	0.0	90.0	8	P:GO:0006542; P:GO:0019740; F:GO:0004356; F:GO:0005515; F:GO:0005524; F:GO:0046872; C:GO:0005737; C:GO:0016020	P:glutamine biosynthetic process; P:nitrogen utilization; F:glutamate-ammonia ligase activity; F:protein binding; F:ATP binding; F:metal ion binding; C:cytoplasm; C:membrane	EC:6.3; EC:6.3.1; EC:6.3.1.2; EC:6	Forming carbon-nitrogen bonds; Forming carbon-nitrogen bonds; Glutamine synthetase; Ligases	IPR008147 (PFAM); IPR036651 (G3DSA:3.10.20.GENE3D); G3DSA:3.30.590.10 (GENE3D); IPR008146 (PFAM); IPR004809 (TIGRFAM); PTHR43407 (PANTHER); IPR036651 (SUPERFAMILY); IPR014746 (SUPERFAMILY)	P:GO:0006542; P:GO:0006807; F:GO:0003824; F:GO:0004356	P:glutamine biosynthetic process; P:nitrogen compound metabolic process; F:catalytic activity; F:glutamate-ammonia ligase activity
A0A651E6A9	Glyceraldehyde-3-phosphate dehydrogenase 2; AltName: Full=GAPDH 2; AltName: Full=NAD(P)-dependent glyceraldehyde-3-phosphate dehydrogenase; AltName: Full=NAD-dependent glyceraldehyde-3-phosphate dehydrogenase	337	1	0.0	91.69	12	P:GO:0006006; P:GO:0006094; P:GO:0006096; F:GO:0004365; F:GO:0050661; F:GO:0051287; C:GO:0005737	P:glucose metabolic process; P:gluconeogenesis; P:glycolytic process; F:glyceraldehyde-3-phosphate dehydrogenase (NAD+) (phosphorylating) activity; F:NADP binding; F:NAD binding; C:cytoplasm	EC:1.2; EC:1.2.1.59; EC:1.2.1.12; EC:1; EC:1.2.1	Acting on the aldehyde or oxo group of donors; Glyceraldehyde-3-phosphate dehydrogenase (NAD(P)(+)) (phosphorylating); Glyceraldehyde-3-phosphate dehydrogenase (phosphorylating); Oxidoreductases; Acting on the aldehyde or oxo group of donors	IPR020831 (PRINTS); IPR020828 (PFAM); G3DSA:3.40.50.720 (GENE3D); G3DSA:3.30.360.10 (GENE3D); IPR020829 (PFAM); IPR020831 (PIRSF); IPR006424 (TIGRFAM); PTHR43148:SF13 (PANTHER); PTHR43148 (PANTHER); SSF55347 (SUPERFAMILY); IPR036291 (SUPERFAMILY)	P:GO:0006006; F:GO:0016620; F:GO:0050661; F:GO:0051287	P:glucose metabolic process; F:oxidoreductase activity, acting on the aldehyde or oxo group of donors, NAD or NADP as acceptor; F:NADP binding; F:NAD binding
A0A1Z4LMV2	Allophycocyanin beta chain	161	1	5.00996E-111	98.14	3	P:GO:0015979; P:GO:0018298; C:GO:0030089	P:photosynthesis; P:protein-chromophore linkage; C:phycobilisome			IPR012128 (PFAM); IPR006245 (TIGRFAM); IPR038719 (G3DSA:1.10.490.GENE3D); IPR012128 (PIRSF); PTHR34011 (PANTHER); IPR006245 (PTHR34011:PANTHER); IPR006245 (CDD); IPR009050 (SUPERFAMILY)	P:GO:0015979; C:GO:0030089	P:photosynthesis; C:phycobilisome
A0A651EJN4	Phycobilisome rod-core linker polypeptide cpcG	251	1	1.6228E-103	80.44	6	P:GO:0015979; C:GO:0009535; C:GO:0030089	P:photosynthesis; C:chloroplast thylakoid membrane; C:phycobilisome	EC:2.7.7.24	Glucose-1-phosphate thymidylyltransferase	IPR001297 (PFAM); IPR016470 (PIRSF); IPR038255 (G3DSA:1.10.3130.GENE3D); PTHR34011 (PANTHER); PTHR34011:SF5 (PANTHER); IPR001297 (PROSITE_PROFILES)	P:GO:0015979; C:GO:0030089	P:photosynthesis; C:phycobilisome
A0A651DT67	Glutamine synthetase; Short=GS; AltName: Full=Glutamate--ammonia ligase; AltName: Full=Glutamine synthetase I beta; Short=GSI beta	473	1	0.0	90.91	5	P:GO:0006542; F:GO:0004356; F:GO:0005524; F:GO:0046872; C:GO:0005737	P:glutamine biosynthetic process; F:glutamate-ammonia ligase activity; F:ATP binding; F:metal ion binding; C:cytoplasm	EC:6.3; EC:6.3.1; EC:6.3.1.2; EC:6	Forming carbon-nitrogen bonds; Forming carbon-nitrogen bonds; Glutamine synthetase; Ligases	IPR036651 (G3DSA:3.10.20.GENE3D); IPR004809 (TIGRFAM); IPR008146 (PFAM); IPR008147 (PFAM); G3DSA:3.30.590.10 (GENE3D); PTHR43407 (PANTHER); IPR014746 (SUPERFAMILY); IPR036651 (SUPERFAMILY)	P:GO:0006542; P:GO:0006807; F:GO:0003824; F:GO:0004356	P:glutamine biosynthetic process; P:nitrogen compound metabolic process; F:catalytic activity; F:glutamate-ammonia ligase activity
A0A651E589	ATP synthase subunit alpha 1; AltName: Full=ATP synthase F1 sector subunit alpha 1; AltName: Full=F-ATPase subunit alpha 1	505	1	0.0	94.43	18	P:GO:0009168; P:GO:0015986; P:GO:0017144; P:GO:0040007; F:GO:0005524; F:GO:0022853; F:GO:0042626; F:GO:0046933; F:GO:0046961; C:GO:0005618; C:GO:0042651; C:GO:0045261; C:GO:0045262	P:purine ribonucleoside monophosphate biosynthetic process; P:ATP synthesis coupled proton transport; P:drug metabolic process; P:growth; F:ATP binding; F:active ion transmembrane transporter activity; F:ATPase-coupled transmembrane transporter activity; F:proton-transporting ATP synthase activity, rotational mechanism; F:proton-transporting ATPase activity, rotational mechanism; C:cell wall; C:t…	EC:7.2.2; EC:3.6.1.15; EC:7.1.2.2; EC:3.6.1; EC:3.6.3.14; EC:3.6; EC:3; EC:6; EC:7	Catalysing the translocation of inorganic cations; Nucleoside-triphosphate phosphatase; H(+)-transporting two-sector ATPase; Acting on acid anhydrides; Acting on acid anhydrides; Acting on acid anhydrides; Hydrolases; Ligases; Translocases	IPR004100 (PFAM); IPR000793 (PFAM); IPR005294 (PIRSF); IPR023366 (G3DSA:2.40.30.GENE3D); IPR005294 (TIGRFAM); G3DSA:3.40.50.300 (GENE3D); IPR000194 (PFAM); IPR038376 (G3DSA:1.20.150.GENE3D); PTHR48082 (PANTHER); IPR033732 (CDD); cd18116 (CDD); IPR000793 (CDD); SSF47917 (SUPERFAMILY); IPR036121 (SUPERFAMILY); IPR027417 (SUPERFAMILY)	P:GO:0015986; P:GO:0046034; P:GO:1902600; F:GO:0005524; F:GO:0032559; F:GO:0046933; C:GO:0045261	P:ATP synthesis coupled proton transport; P:ATP metabolic process; P:proton transmembrane transport; F:ATP binding; F:adenyl ribonucleotide binding; F:proton-transporting ATP synthase activity, rotational mechanism; C:proton-transporting ATP synthase complex, catalytic core F(1)
A0A1U7J762	DNA-directed RNA polymerase subunit beta; Short=RNAP subunit beta; AltName: Full=RNA polymerase subunit beta; AltName: Full=Transcriptase subunit beta	1102	1	0.0	92.02	13	P:GO:0006351; P:GO:0040007; F:GO:0003677; F:GO:0003899; F:GO:0032549; C:GO:0000428; C:GO:0005618; C:GO:0005829; C:GO:0005886	P:transcription, DNA-templated; P:growth; F:DNA binding; F:DNA-directed 5'-3' RNA polymerase activity; F:ribonucleoside binding; C:DNA-directed RNA polymerase complex; C:cell wall; C:cytosol; C:plasma membrane	EC:2.7; EC:2; EC:2.7.7; EC:2.7.7.6	Transferring phosphorus-containing groups; Transferases; Transferring phosphorus-containing groups; DNA-directed RNA polymerase	IPR007642 (PFAM); G3DSA:3.90.1100.10 (GENE3D); IPR042107 (G3DSA:2.30.150.GENE3D); IPR014724 (G3DSA:2.40.50.GENE3D); IPR019462 (PFAM); IPR007645 (PFAM); IPR007644 (PFAM); IPR037034 (G3DSA:3.90.1110.GENE3D); IPR007641 (PFAM); G3DSA:2.40.50.100 (GENE3D); IPR037033 (G3DSA:2.40.270.GENE3D); G3DSA:3.90.1800.10 (GENE3D); IPR007120 (PFAM); IPR010243 (TIGRFAM); mobidb-lite (MOBIDB_LITE); PTHR20856:SF20 (P…	P:GO:0006351; F:GO:0003677; F:GO:0003899; F:GO:0032549	P:transcription, DNA-templated; F:DNA binding; F:DNA-directed 5'-3' RNA polymerase activity; F:ribonucleoside binding
A0A2P8W8B7	ATP synthase subunit alpha 1; AltName: Full=ATP synthase F1 sector subunit alpha 1; AltName: Full=F-ATPase subunit alpha 1	505	1	0.0	94.46	18	P:GO:0009168; P:GO:0015986; P:GO:0017144; P:GO:0040007; F:GO:0005524; F:GO:0022853; F:GO:0042626; F:GO:0046933; F:GO:0046961; C:GO:0005618; C:GO:0042651; C:GO:0045261; C:GO:0045262	P:purine ribonucleoside monophosphate biosynthetic process; P:ATP synthesis coupled proton transport; P:drug metabolic process; P:growth; F:ATP binding; F:active ion transmembrane transporter activity; F:ATPase-coupled transmembrane transporter activity; F:proton-transporting ATP synthase activity, rotational mechanism; F:proton-transporting ATPase activity, rotational mechanism; C:cell wall; C:t…	EC:7.2.2; EC:3.6.1.15; EC:7.1.2.2; EC:3.6.1; EC:3.6.3.14; EC:3.6; EC:3; EC:6; EC:7	Catalysing the translocation of inorganic cations; Nucleoside-triphosphate phosphatase; H(+)-transporting two-sector ATPase; Acting on acid anhydrides; Acting on acid anhydrides; Acting on acid anhydrides; Hydrolases; Ligases; Translocases	IPR000793 (PFAM); IPR038376 (G3DSA:1.20.150.GENE3D); IPR005294 (TIGRFAM); IPR005294 (PIRSF); IPR023366 (G3DSA:2.40.30.GENE3D); IPR004100 (PFAM); G3DSA:3.40.50.300 (GENE3D); IPR000194 (PFAM); PTHR48082 (PANTHER); IPR033732 (CDD); cd18116 (CDD); IPR000793 (CDD); IPR027417 (SUPERFAMILY); IPR036121 (SUPERFAMILY); SSF47917 (SUPERFAMILY)	P:GO:0015986; P:GO:0046034; P:GO:1902600; F:GO:0005524; F:GO:0032559; F:GO:0046933; C:GO:0045261	P:ATP synthesis coupled proton transport; P:ATP metabolic process; P:proton transmembrane transport; F:ATP binding; F:adenyl ribonucleotide binding; F:proton-transporting ATP synthase activity, rotational mechanism; C:proton-transporting ATP synthase complex, catalytic core F(1)
A0A2T2W9L1	DNA-directed RNA polymerase subunit beta; Short=RNAP subunit beta; AltName: Full=RNA polymerase subunit beta; AltName: Full=Transcriptase subunit beta	1102	1	0.0	91.93	13	P:GO:0006351; P:GO:0040007; F:GO:0003677; F:GO:0003899; F:GO:0032549; C:GO:0000428; C:GO:0005618; C:GO:0005829; C:GO:0005886	P:transcription, DNA-templated; P:growth; F:DNA binding; F:DNA-directed 5'-3' RNA polymerase activity; F:ribonucleoside binding; C:DNA-directed RNA polymerase complex; C:cell wall; C:cytosol; C:plasma membrane	EC:2.7; EC:2; EC:2.7.7; EC:2.7.7.6	Transferring phosphorus-containing groups; Transferases; Transferring phosphorus-containing groups; DNA-directed RNA polymerase	IPR037034 (G3DSA:3.90.1110.GENE3D); IPR007644 (PFAM); IPR037033 (G3DSA:2.40.270.GENE3D); IPR007641 (PFAM); IPR007645 (PFAM); IPR007120 (PFAM); IPR042107 (G3DSA:2.30.150.GENE3D); IPR010243 (TIGRFAM); G3DSA:3.90.1800.10 (GENE3D); IPR014724 (G3DSA:2.40.50.GENE3D); G3DSA:3.90.1100.10 (GENE3D); IPR007642 (PFAM); IPR019462 (PFAM); G3DSA:2.40.50.100 (GENE3D); mobidb-lite (MOBIDB_LITE); PTHR20856:SF20 (P…	P:GO:0006351; F:GO:0003677; F:GO:0003899; F:GO:0032549	P:transcription, DNA-templated; F:DNA binding; F:DNA-directed 5'-3' RNA polymerase activity; F:ribonucleoside binding
A0A2W4YJ09	Elongation factor Tu; Short=EF-Tu	409	1	0.0	94.87	23	P:GO:0001666; P:GO:0006414; P:GO:0010039; P:GO:0032757; P:GO:0040007; P:GO:0044068; P:GO:0044651; P:GO:0050714; P:GO:0051704; F:GO:0003746; F:GO:0003924; F:GO:0005525; F:GO:0035375; C:GO:0005576; C:GO:0005737; C:GO:0005829; C:GO:0005886; C:GO:0009275; C:GO:0010339	P:response to hypoxia; P:translational elongation; P:response to iron ion; P:positive regulation of interleukin-8 production; P:growth; P:modulation by symbiont of host cellular process; P:adhesion of symbiont to host epithelial cell; P:positive regulation of protein secretion; P:multi-organism process; F:translation elongation factor activity; F:GTPase activity; F:GTP binding; F:zymogen binding;…	EC:3.6.1; EC:3.6; EC:3; EC:3.6.1.15	Acting on acid anhydrides; Acting on acid anhydrides; Hydrolases; Nucleoside-triphosphate phosphatase	IPR000795 (PRINTS); G3DSA:2.40.30.10 (GENE3D); IPR004541 (TIGRFAM); IPR004161 (PFAM); IPR000795 (PFAM); G3DSA:3.40.50.300 (GENE3D); G3DSA:2.40.30.10 (GENE3D); IPR005225 (TIGRFAM); IPR004160 (PFAM); PTHR43721:SF5 (PANTHER); PTHR43721 (PANTHER); IPR000795 (PROSITE_PROFILES); cd03707 (CDD); IPR033720 (CDD); IPR041709 (CDD); IPR009000 (SUPERFAMILY); IPR027417 (SUPERFAMILY); IPR009001 (SUPERFAMILY)	P:GO:0006414; F:GO:0003746; F:GO:0003924; F:GO:0005525	P:translational elongation; F:translation elongation factor activity; F:GTPase activity; F:GTP binding
L8M209	C-phycocyanin beta chain	172	1	2.23476E-103	91.28	3	P:GO:0015979; P:GO:0018298; C:GO:0030089	P:photosynthesis; P:protein-chromophore linkage; C:phycobilisome			IPR038719 (G3DSA:1.10.490.GENE3D); IPR012128 (PIRSF); IPR012128 (PFAM); IPR006247 (TIGRFAM); PTHR34011 (PANTHER); PTHR34011:SF7 (PANTHER); cd14768 (CDD); IPR009050 (SUPERFAMILY)	P:GO:0015979; C:GO:0030089	P:photosynthesis; C:phycobilisome
A0A2P8VXD2	Glyceraldehyde-3-phosphate dehydrogenase 2; Short=GAPDH 2; AltName: Full=NAD(P)-dependent glyceraldehyde-3-phosphate dehydrogenase	337	1	0.0	89.32	12	P:GO:0006006; P:GO:0006094; P:GO:0019253; F:GO:0004365; F:GO:0050661; F:GO:0051287; C:GO:0005737	P:glucose metabolic process; P:gluconeogenesis; P:reductive pentose-phosphate cycle; F:glyceraldehyde-3-phosphate dehydrogenase (NAD+) (phosphorylating) activity; F:NADP binding; F:NAD binding; C:cytoplasm	EC:1.2; EC:1.2.1.59; EC:1.2.1.12; EC:1; EC:1.2.1	Acting on the aldehyde or oxo group of donors; Glyceraldehyde-3-phosphate dehydrogenase (NAD(P)(+)) (phosphorylating); Glyceraldehyde-3-phosphate dehydrogenase (phosphorylating); Oxidoreductases; Acting on the aldehyde or oxo group of donors	IPR020831 (PRINTS); IPR020828 (PFAM); IPR020829 (PFAM); IPR020831 (PIRSF); G3DSA:3.30.360.10 (GENE3D); G3DSA:3.40.50.720 (GENE3D); IPR006424 (TIGRFAM); PTHR43148:SF5 (PANTHER); PTHR43148 (PANTHER); IPR036291 (SUPERFAMILY); SSF55347 (SUPERFAMILY)	P:GO:0006006; F:GO:0016620; F:GO:0050661; F:GO:0051287	P:glucose metabolic process; F:oxidoreductase activity, acting on the aldehyde or oxo group of donors, NAD or NADP as acceptor; F:NADP binding; F:NAD binding
A0A6H2NR63	ATP synthase subunit beta; AltName: Full=ATP synthase F1 sector subunit beta; AltName: Full=F-ATPase subunit beta	485	1	0.0	91.06	17	P:GO:0009168; P:GO:0015986; P:GO:0017144; F:GO:0005524; F:GO:0008553; F:GO:0022853; F:GO:0042626; F:GO:0046933; F:GO:0046961; C:GO:0042651; C:GO:0045261; C:GO:0045262	P:purine ribonucleoside monophosphate biosynthetic process; P:ATP synthesis coupled proton transport; P:drug metabolic process; F:ATP binding; F:proton-exporting ATPase activity, phosphorylative mechanism; F:active ion transmembrane transporter activity; F:ATPase-coupled transmembrane transporter activity; F:proton-transporting ATP synthase activity, rotational mechanism; F:proton-transporting AT…	EC:7.2.2; EC:3.6.1.15; EC:7.1.2.2; EC:3.6.1; EC:3.6.3.14; EC:7.1.2.1; EC:3.6; EC:3; EC:6; EC:7	Catalysing the translocation of inorganic cations; Nucleoside-triphosphate phosphatase; H(+)-transporting two-sector ATPase; Acting on acid anhydrides; Acting on acid anhydrides; P-type H(+)-exporting transporter; Acting on acid anhydrides; Hydrolases; Ligases; Translocases	IPR024034 (G3DSA:1.10.1140.GENE3D); IPR000194 (PFAM); G3DSA:3.40.50.300 (GENE3D); IPR005722 (TIGRFAM); G3DSA:2.40.10.170 (GENE3D); IPR004100 (PFAM); PTHR15184:SF58 (PANTHER); PTHR15184 (PANTHER); cd01133 (CDD); cd18115 (CDD); cd18110 (CDD); IPR036121 (SUPERFAMILY); SSF47917 (SUPERFAMILY); IPR027417 (SUPERFAMILY)	P:GO:0015986; P:GO:0046034; P:GO:1902600; F:GO:0005524; F:GO:0046933; C:GO:0045261	P:ATP synthesis coupled proton transport; P:ATP metabolic process; P:proton transmembrane transport; F:ATP binding; F:proton-transporting ATP synthase activity, rotational mechanism; C:proton-transporting ATP synthase complex, catalytic core F(1)
A0A2P8W9S9	Phycobilisome 32.1 kDa linker polypeptide, phycocyanin-associated, rod 2	270	1	2.61099E-108	75.09	4	C:GO:0030076; C:GO:0042651	C:light-harvesting complex; C:thylakoid membrane	EC:2.7.1.24	Dephospho-CoA kinase	IPR001297 (PFAM); IPR016470 (PIRSF); IPR008213 (PFAM); IPR038255 (G3DSA:1.10.3130.GENE3D); PTHR34011:SF5 (PANTHER); PTHR34011 (PANTHER); IPR001297 (PROSITE_PROFILES); IPR008213 (PROSITE_PROFILES)	P:GO:0015979; C:GO:0030089	P:photosynthesis; C:phycobilisome
A0A2P8W6L9	Fructose-bisphosphate aldolase class 2; Short=FBP aldolase; Short=FBPA; AltName: Full=Fructose-1,6-bisphosphate aldolase; AltName: Full=Fructose-bisphosphate aldolase class II	359	1	0.0	91.92	3	P:GO:0006096; F:GO:0004332; F:GO:0008270	P:glycolytic process; F:fructose-bisphosphate aldolase activity; F:zinc ion binding	EC:4.1.2; EC:4.1; EC:4.1.2.13; EC:4	Carbon-carbon lyases; Carbon-carbon lyases; Fructose-bisphosphate aldolase; Lyases	IPR013785 (G3DSA:3.20.20.GENE3D); IPR000771 (PFAM); IPR000771 (TIGRFAM); IPR006412 (TIGRFAM); IPR000771 (PIRSF); PTHR30304 (PANTHER); PTHR30304:SF0 (PANTHER); IPR000771 (CDD); SSF51569 (SUPERFAMILY)	P:GO:0005975; P:GO:0006096; F:GO:0003824; F:GO:0004332; F:GO:0008270; F:GO:0016832	P:carbohydrate metabolic process; P:glycolytic process; F:catalytic activity; F:fructose-bisphosphate aldolase activity; F:zinc ion binding; F:aldehyde-lyase activity
A0A2P8W907	60 kDa chaperonin 1; AltName: Full=GroEL protein 1; AltName: Full=Protein Cpn60 1	563	1	0.0	87.41	4	P:GO:0042026; F:GO:0005524; F:GO:0051082; C:GO:0005737	P:protein refolding; F:ATP binding; F:unfolded protein binding; C:cytoplasm			IPR001844 (PRINTS); IPR002423 (PFAM); IPR027413 (G3DSA:1.10.560.GENE3D); IPR027410 (G3DSA:3.30.260.GENE3D); IPR027409 (G3DSA:3.50.7.GENE3D); IPR001844 (TIGRFAM); PTHR45633:SF41 (PANTHER); PTHR45633 (PANTHER); IPR001844 (CDD); IPR027409 (SUPERFAMILY); IPR027413 (SUPERFAMILY); IPR027410 (SUPERFAMILY)	P:GO:0042026; F:GO:0005524; F:GO:0016887	P:protein refolding; F:ATP binding; F:ATPase activity
A0A2P8WEV6	C-phycocyanin alpha chain	162	1	9.06663E-110	96.3	3	P:GO:0015979; P:GO:0018298; C:GO:0030089	P:photosynthesis; P:protein-chromophore linkage; C:phycobilisome			IPR012128 (PIRSF); IPR038719 (G3DSA:1.10.490.GENE3D); IPR012128 (PFAM); IPR006246 (TIGRFAM); PTHR34011 (PANTHER); PTHR34011:SF4 (PANTHER); cd14770 (CDD); IPR009050 (SUPERFAMILY)	P:GO:0015979; C:GO:0030089	P:photosynthesis; C:phycobilisome
A0A1Q8ZG75	C-phycocyanin-2 alpha chain	162	1	5.47191E-103	92.59	3	P:GO:0015979; P:GO:0018298; C:GO:0030089	P:photosynthesis; P:protein-chromophore linkage; C:phycobilisome			IPR012128 (PIRSF); IPR006246 (TIGRFAM); IPR038719 (G3DSA:1.10.490.GENE3D); IPR012128 (PFAM); PTHR34011 (PANTHER); PTHR34011:SF4 (PANTHER); cd14770 (CDD); IPR009050 (SUPERFAMILY)	P:GO:0015979; C:GO:0030089	P:photosynthesis; C:phycobilisome
A0A2P8VUB6	Chaperone protein dnaK2; AltName: Full=HSP70-2; AltName: Full=Heat shock 70 kDa protein 2; AltName: Full=Heat shock protein 70-2	637	1	0.0	90.85	3	P:GO:0006457; F:GO:0005524; F:GO:0051082	P:protein folding; F:ATP binding; F:unfolded protein binding			PR00301 (PRINTS); G3DSA:3.30.420.40 (GENE3D); IPR029048 (G3DSA:1.20.1270.GENE3D); IPR013126 (PFAM); G3DSA:3.30.420.40 (GENE3D); IPR029047 (G3DSA:2.60.34.GENE3D); G3DSA:3.90.640.10 (GENE3D); IPR012725 (TIGRFAM); mobidb-lite (MOBIDB_LITE); mobidb-lite (MOBIDB_LITE); IPR013126 (PANTHER); PTHR19375:SF211 (PANTHER); cd10234 (CDD); IPR043129 (SUPERFAMILY); IPR029048 (SUPERFAMILY); IPR029047 (SUPERFAMIL…	P:GO:0006457; F:GO:0005524; F:GO:0016887; F:GO:0051082	P:protein folding; F:ATP binding; F:ATPase activity; F:unfolded protein binding
A0A2T2VYS8	Chaperone protein dnaK2; AltName: Full=HSP70-2; AltName: Full=Heat shock 70 kDa protein 2; AltName: Full=Heat shock protein 70-2	636	1	0.0	90.69	3	P:GO:0006457; F:GO:0005524; F:GO:0051082	P:protein folding; F:ATP binding; F:unfolded protein binding			PR00301 (PRINTS); G3DSA:3.90.640.10 (GENE3D); IPR029047 (G3DSA:2.60.34.GENE3D); IPR013126 (PFAM); G3DSA:3.30.420.40 (GENE3D); IPR029048 (G3DSA:1.20.1270.GENE3D); IPR012725 (TIGRFAM); G3DSA:3.30.420.40 (GENE3D); mobidb-lite (MOBIDB_LITE); mobidb-lite (MOBIDB_LITE); IPR013126 (PANTHER); PTHR19375:SF437 (PANTHER); cd10234 (CDD); IPR029047 (SUPERFAMILY); IPR029048 (SUPERFAMILY); IPR043129 (SUPERFAMIL…	P:GO:0006457; F:GO:0005524; F:GO:0016887; F:GO:0051082	P:protein folding; F:ATP binding; F:ATPase activity; F:unfolded protein binding
A0A1E5QVW6	Elongation factor Tu; Short=EF-Tu	409	1	0.0	93.89	23	P:GO:0001666; P:GO:0006414; P:GO:0010039; P:GO:0032757; P:GO:0040007; P:GO:0044068; P:GO:0044651; P:GO:0050714; P:GO:0051704; F:GO:0003746; F:GO:0003924; F:GO:0005525; F:GO:0035375; C:GO:0005576; C:GO:0005737; C:GO:0005829; C:GO:0005886; C:GO:0009275; C:GO:0010339	P:response to hypoxia; P:translational elongation; P:response to iron ion; P:positive regulation of interleukin-8 production; P:growth; P:modulation by symbiont of host cellular process; P:adhesion of symbiont to host epithelial cell; P:positive regulation of protein secretion; P:multi-organism process; F:translation elongation factor activity; F:GTPase activity; F:GTP binding; F:zymogen binding;…	EC:3.6.1; EC:3.6; EC:3; EC:3.6.1.15	Acting on acid anhydrides; Acting on acid anhydrides; Hydrolases; Nucleoside-triphosphate phosphatase	IPR000795 (PRINTS); IPR004161 (PFAM); IPR005225 (TIGRFAM); IPR004160 (PFAM); G3DSA:3.40.50.300 (GENE3D); IPR000795 (PFAM); G3DSA:2.40.30.10 (GENE3D); IPR004541 (TIGRFAM); G3DSA:2.40.30.10 (GENE3D); PTHR43721 (PANTHER); PTHR43721:SF5 (PANTHER); IPR000795 (PROSITE_PROFILES); IPR033720 (CDD); cd03707 (CDD); IPR041709 (CDD); IPR027417 (SUPERFAMILY); IPR009001 (SUPERFAMILY); IPR009000 (SUPERFAMILY)	P:GO:0006414; F:GO:0003746; F:GO:0003924; F:GO:0005525	P:translational elongation; F:translation elongation factor activity; F:GTPase activity; F:GTP binding
A0A2P8W6M6	DNA-directed RNA polymerase subunit beta'; Short=RNAP subunit beta'; AltName: Full=RNA polymerase subunit beta'; AltName: Full=Transcriptase subunit beta'	1331	1	0.0	81.76	10	P:GO:0006351; F:GO:0003677; F:GO:0003899; F:GO:0008270; C:GO:0000428; C:GO:0005622	P:transcription, DNA-templated; F:DNA binding; F:DNA-directed 5'-3' RNA polymerase activity; F:zinc ion binding; C:DNA-directed RNA polymerase complex; C:intracellular anatomical structure	EC:2.7; EC:2; EC:2.7.7; EC:2.7.7.6	Transferring phosphorus-containing groups; Transferases; Transferring phosphorus-containing groups; DNA-directed RNA polymerase	IPR038120 (G3DSA:1.10.132.GENE3D); IPR007083 (PFAM); IPR007066 (PFAM); G3DSA:1.10.150.390 (GENE3D); G3DSA:2.40.50.100 (GENE3D); IPR012756 (TIGRFAM); IPR007081 (PFAM); G3DSA:1.10.1790.20 (GENE3D); IPR042102 (G3DSA:1.10.274.GENE3D); mobidb-lite (MOBIDB_LITE); PTHR19376 (PANTHER); PTHR19376:SF58 (PANTHER); PTHR19376:SF58 (PANTHER); PTHR19376 (PANTHER); cd02655 (CDD); SSF64484 (SUPERFAMILY)	P:GO:0006351; F:GO:0003677; F:GO:0003899	P:transcription, DNA-templated; F:DNA binding; F:DNA-directed 5'-3' RNA polymerase activity
A0A2P8QIZ4	Allophycocyanin beta chain	161	1	1.43665E-110	98.14	3	P:GO:0015979; P:GO:0018298; C:GO:0030089	P:photosynthesis; P:protein-chromophore linkage; C:phycobilisome			IPR012128 (PFAM); IPR006245 (TIGRFAM); IPR012128 (PIRSF); IPR038719 (G3DSA:1.10.490.GENE3D); PTHR34011 (PANTHER); IPR006245 (PTHR34011:PANTHER); IPR006245 (CDD); IPR009050 (SUPERFAMILY)	P:GO:0015979; C:GO:0030089	P:photosynthesis; C:phycobilisome
A0A2T2WAU7	Phosphoglycerate kinase	401	1	0.0	91.25	14	P:GO:0006096; P:GO:0006754; P:GO:0009166; P:GO:0009168; P:GO:0017144; P:GO:0019359; P:GO:0042866; F:GO:0004618; F:GO:0005524; C:GO:0005737	P:glycolytic process; P:ATP biosynthetic process; P:nucleotide catabolic process; P:purine ribonucleoside monophosphate biosynthetic process; P:drug metabolic process; P:nicotinamide nucleotide biosynthetic process; P:pyruvate biosynthetic process; F:phosphoglycerate kinase activity; F:ATP binding; C:cytoplasm	EC:2.7.2; EC:5.3.1.1; EC:2.7.2.3; EC:2.7; EC:2	Transferring phosphorus-containing groups; Triose-phosphate isomerase; Phosphoglycerate kinase; Transferring phosphorus-containing groups; Transferases	IPR001576 (PRINTS); IPR001576 (PFAM); IPR015824 (G3DSA:3.40.50.GENE3D); IPR015824 (G3DSA:3.40.50.GENE3D); IPR001576 (PIRSF); PTHR11406:SF25 (PANTHER); IPR001576 (PANTHER); IPR001576 (CDD); IPR036043 (SUPERFAMILY)	P:GO:0006096; F:GO:0004618	P:glycolytic process; F:phosphoglycerate kinase activity
A0A2P8VYP5	D-fructose 1,6-bisphosphatase class 2/sedoheptulose 1,7-bisphosphatase; Short=FBPase class 2/SBPase	345	1	0.0	92.75	16	P:GO:0006071; P:GO:0006094; P:GO:0016311; P:GO:0019253; P:GO:0030388; F:GO:0042132; F:GO:0046872; F:GO:0050278; C:GO:0005829	P:glycerol metabolic process; P:gluconeogenesis; P:dephosphorylation; P:reductive pentose-phosphate cycle; P:fructose 1,6-bisphosphate metabolic process; F:fructose 1,6-bisphosphate 1-phosphatase activity; F:metal ion binding; F:sedoheptulose-bisphosphatase activity; C:cytosol	EC:3.1.3.37; EC:3.1.3.23; EC:3.1.3; EC:3.1; EC:3; EC:3.1.3.11	Sedoheptulose-bisphosphatase; Sugar-phosphatase; Acting on ester bonds; Acting on ester bonds; Hydrolases; Fructose-bisphosphatase	G3DSA:3.40.190.90 (GENE3D); IPR004464 (PFAM); IPR004464 (TIGRFAM); IPR004464 (PIRSF); G3DSA:3.30.540.10 (GENE3D); IPR004464 (PANTHER); IPR004464 (CDD); SSF56655 (SUPERFAMILY)	P:GO:0006071; P:GO:0006094; F:GO:0042132	P:glycerol metabolic process; P:gluconeogenesis; F:fructose 1,6-bisphosphate 1-phosphatase activity
U7QAF2	60 kDa chaperonin; AltName: Full=GroEL protein; AltName: Full=Protein Cpn60	543	1	0.0	95.23	44	P:GO:0001666; P:GO:0009314; P:GO:0009405; P:GO:0009408; P:GO:0019068; P:GO:0032757; P:GO:0040007; P:GO:0042026; P:GO:0042262; P:GO:0043900; P:GO:0044650; P:GO:0044764; P:GO:0050714; P:GO:0051085; P:GO:0051817; P:GO:0090143; P:GO:0098630; P:GO:1901224; P:GO:2000535; P:GO:2000679; F:GO:0000287; F:GO:0003697; F:GO:0005524; F:GO:0008144; F:GO:0016887; F:GO:0042802; F:GO:0044183; F:GO:0046812; F:GO:00…	P:response to hypoxia; P:response to radiation; P:pathogenesis; P:response to heat; P:virion assembly; P:positive regulation of interleukin-8 production; P:growth; P:protein refolding; P:DNA protection; P:regulation of multi-organism process; P:adhesion of symbiont to host cell; P:multi-organism cellular process; P:positive regulation of protein secretion; P:chaperone cofactor-dependent protein r…	EC:3.6.1; EC:3.6; EC:3; EC:3.6.1.15	Acting on acid anhydrides; Acting on acid anhydrides; Hydrolases; Nucleoside-triphosphate phosphatase	IPR001844 (PRINTS); IPR002423 (PFAM); IPR027410 (G3DSA:3.30.260.GENE3D); IPR027409 (G3DSA:3.50.7.GENE3D); IPR001844 (TIGRFAM); IPR027413 (G3DSA:1.10.560.GENE3D); PTHR45633 (PANTHER); PTHR45633:SF41 (PANTHER); IPR001844 (CDD); IPR027413 (SUPERFAMILY); IPR027413 (SUPERFAMILY); IPR027409 (SUPERFAMILY)	P:GO:0042026; F:GO:0005524; F:GO:0016887	P:protein refolding; F:ATP binding; F:ATPase activity
A0A651DW94	Phycobilisome 32.1 kDa linker polypeptide, phycocyanin-associated, rod 1	290	1	4.85446E-151	83.1	4	P:GO:0015979; C:GO:0030089	P:photosynthesis; C:phycobilisome	EC:2.7.1.24	Dephospho-CoA kinase	IPR038255 (G3DSA:1.10.3130.GENE3D); IPR001297 (PFAM); IPR016470 (PIRSF); IPR008213 (PFAM); PTHR34011:SF5 (PANTHER); PTHR34011 (PANTHER); IPR008213 (PROSITE_PROFILES); IPR001297 (PROSITE_PROFILES)	P:GO:0015979; C:GO:0030089	P:photosynthesis; C:phycobilisome
A0A2P8VYL6	Aliphatic amidase expression-regulating protein	434	1	7.65465E-55	51.38	1	P:GO:0065007	P:biological regulation			IPR000709 (PRINTS); PF13433 (PFAM); G3DSA:3.40.50.2300 (GENE3D); G3DSA:3.40.50.2300 (GENE3D); IPR017777 (TIGRFAM); PTHR47628 (PANTHER); IPR017777 (CDD); IPR028082 (SUPERFAMILY)	P:GO:0006865	P:amino acid transport
A0A651EFH6	C-phycocyanin beta chain	172	1	3.16731E-106	93.02	3	P:GO:0015979; P:GO:0018298; C:GO:0030089	P:photosynthesis; P:protein-chromophore linkage; C:phycobilisome			IPR038719 (G3DSA:1.10.490.GENE3D); IPR006247 (TIGRFAM); IPR012128 (PIRSF); IPR012128 (PFAM); PTHR34011:SF7 (PANTHER); PTHR34011 (PANTHER); cd14768 (CDD); IPR009050 (SUPERFAMILY)	P:GO:0015979; C:GO:0030089	P:photosynthesis; C:phycobilisome
A0A2T2W2D8	Allophycocyanin subunit alpha-B	161	1	9.67885E-93	90.06	3	P:GO:0015979; P:GO:0018298; C:GO:0030089	P:photosynthesis; P:protein-chromophore linkage; C:phycobilisome			IPR012128 (PFAM); IPR038719 (G3DSA:1.10.490.GENE3D); IPR012128 (PIRSF); PTHR34011:SF2 (PANTHER); PTHR34011 (PANTHER); cd12125 (CDD); IPR009050 (SUPERFAMILY)	P:GO:0015979; C:GO:0030089	P:photosynthesis; C:phycobilisome
A0A651E0T2	ATP-dependent Clp protease ATP-binding subunit ClpA homolog	826	1	0.0	93.71	13	P:GO:0006457; P:GO:0040007; F:GO:0005524; F:GO:0016887; F:GO:0042803; F:GO:0044183; C:GO:0005618; C:GO:0005829; C:GO:0005886; C:GO:0009507	P:protein folding; P:growth; F:ATP binding; F:ATPase activity; F:protein homodimerization activity; F:protein folding chaperone; C:cell wall; C:cytosol; C:plasma membrane; C:chloroplast	EC:3.6.1; EC:3.6; EC:3; EC:3.6.1.15	Acting on acid anhydrides; Acting on acid anhydrides; Hydrolases; Nucleoside-triphosphate phosphatase	IPR001270 (PRINTS); IPR003959 (PFAM); IPR003959 (PFAM); IPR004176 (PFAM); G3DSA:3.40.50.300 (GENE3D); IPR019489 (PFAM); G3DSA:1.10.8.60 (GENE3D); G3DSA:3.40.50.300 (GENE3D); IPR036628 (G3DSA:1.10.1780.GENE3D); IPR041546 (PFAM); G3DSA:3.40.50.300 (GENE3D); PTHR11638:SF155 (PANTHER); PTHR11638 (PANTHER); IPR001943 (PROSITE_PROFILES); IPR004176 (PROSITE_PROFILES); cd00009 (CDD); cd00009 (CDD); IPR02…	F:GO:0005515; F:GO:0005524; F:GO:0016887	F:protein binding; F:ATP binding; F:ATPase activity
A0A2P8W8P0	Catalase-peroxidase; Short=CP; AltName: Full=Peroxidase/catalase	776	1	0.0	84.44	18	P:GO:0006979; P:GO:0017001; P:GO:0035690; P:GO:0042737; P:GO:0042744; P:GO:0070301; P:GO:0071236; P:GO:0098869; F:GO:0004096; F:GO:0020037; F:GO:0046872; C:GO:0005576; C:GO:0005829	P:response to oxidative stress; P:antibiotic catabolic process; P:cellular response to drug; P:drug catabolic process; P:hydrogen peroxide catabolic process; P:cellular response to hydrogen peroxide; P:cellular response to antibiotic; P:cellular oxidant detoxification; F:catalase activity; F:heme binding; F:metal ion binding; C:extracellular region; C:cytosol	EC:1.11; EC:1; EC:1.11.1; EC:1.11.1.21; EC:1.11.1.6	Acting on a peroxide as acceptor; Oxidoreductases; Acting on a peroxide as acceptor; Catalase peroxidase; Catalase	IPR002016 (PRINTS); IPR000763 (PRINTS); G3DSA:1.10.420.10 (GENE3D); G3DSA:1.10.420.20 (GENE3D); G3DSA:1.10.520.10 (GENE3D); IPR000763 (TIGRFAM); G3DSA:1.10.520.10 (GENE3D); IPR002016 (PFAM); mobidb-lite (MOBIDB_LITE); mobidb-lite (MOBIDB_LITE); mobidb-lite (MOBIDB_LITE); mobidb-lite (MOBIDB_LITE); IPR000763 (PANTHER); IPR002016 (PROSITE_PROFILES); cd08200 (CDD); cd00649 (CDD); IPR010255 (SUPERFAM…	P:GO:0006979; F:GO:0004096; F:GO:0004601; F:GO:0020037	P:response to oxidative stress; F:catalase activity; F:peroxidase activity; F:heme binding
A0A6I5RCW1	Allophycocyanin alpha chain	161	1	6.39115E-103	95.03	3	P:GO:0015979; P:GO:0018298; C:GO:0030089	P:photosynthesis; P:protein-chromophore linkage; C:phycobilisome			IPR038719 (G3DSA:1.10.490.GENE3D); IPR012128 (PIRSF); IPR012128 (PFAM); PTHR34011 (PANTHER); PTHR34011:SF2 (PANTHER); cd12125 (CDD); IPR009050 (SUPERFAMILY)	P:GO:0015979; C:GO:0030089	P:photosynthesis; C:phycobilisome
A0A552GYQ0	C-phycocyanin alpha chain	162	1	1.22344E-107	95.06	3	P:GO:0015979; P:GO:0018298; C:GO:0030089	P:photosynthesis; P:protein-chromophore linkage; C:phycobilisome			IPR038719 (G3DSA:1.10.490.GENE3D); IPR012128 (PIRSF); IPR006246 (TIGRFAM); IPR012128 (PFAM); PTHR34011 (PANTHER); PTHR34011:SF4 (PANTHER); cd14770 (CDD); IPR009050 (SUPERFAMILY)	P:GO:0015979; C:GO:0030089	P:photosynthesis; C:phycobilisome
A0A1U7JBS7	ATP-dependent Clp protease ATP-binding subunit ClpA homolog	821	1	0.0	93.92	13	P:GO:0006457; P:GO:0040007; F:GO:0005524; F:GO:0016887; F:GO:0042803; F:GO:0044183; C:GO:0005618; C:GO:0005829; C:GO:0005886; C:GO:0009507	P:protein folding; P:growth; F:ATP binding; F:ATPase activity; F:protein homodimerization activity; F:protein folding chaperone; C:cell wall; C:cytosol; C:plasma membrane; C:chloroplast	EC:3.6.1; EC:3.6; EC:3; EC:3.6.1.15	Acting on acid anhydrides; Acting on acid anhydrides; Hydrolases; Nucleoside-triphosphate phosphatase	IPR001270 (PRINTS); G3DSA:3.40.50.300 (GENE3D); G3DSA:3.40.50.300 (GENE3D); IPR019489 (PFAM); IPR041546 (PFAM); G3DSA:1.10.8.60 (GENE3D); IPR036628 (G3DSA:1.10.1780.GENE3D); IPR003959 (PFAM); IPR004176 (PFAM); IPR003959 (PFAM); G3DSA:3.40.50.300 (GENE3D); PTHR11638:SF151 (PANTHER); PTHR11638 (PANTHER); IPR004176 (PROSITE_PROFILES); IPR001943 (PROSITE_PROFILES); cd00009 (CDD); cd00009 (CDD); IPR03…	F:GO:0005515; F:GO:0005524; F:GO:0016887	F:protein binding; F:ATP binding; F:ATPase activity
A0A2P8VY13	Ferredoxin--NADP reductase; Short=FNR	420	1	0.0	76.14	12	F:GO:0004324; F:GO:0005515; F:GO:0050660; F:GO:0050661; C:GO:0030076; C:GO:0042651	F:ferredoxin-NADP+ reductase activity; F:protein binding; F:flavin adenine dinucleotide binding; F:NADP binding; C:light-harvesting complex; C:thylakoid membrane	EC:1.14.13.208; EC:1.18.1; EC:1; EC:1.18.1.2; EC:1.18; EC:1.19.1.1	Benzoyl-CoA 2,3-epoxidase; Acting on iron-sulfur proteins as donors; Oxidoreductases; Ferredoxin--NADP(+) reductase; Acting on iron-sulfur proteins as donors; Flavodoxin--NADP(+) reductase	IPR001709 (PRINTS); IPR001433 (PFAM); IPR008213 (PFAM); IPR015701 (PIRSF); IPR035442 (PIRSF); IPR039261 (G3DSA:3.40.50.GENE3D); G3DSA:2.40.30.10 (GENE3D); mobidb-lite (MOBIDB_LITE); PTHR43314 (PANTHER); IPR017927 (PROSITE_PROFILES); IPR008213 (PROSITE_PROFILES); cd06208 (CDD); IPR017938 (SUPERFAMILY); IPR039261 (SUPERFAMILY)	F:GO:0016491; C:GO:0030089	F:oxidoreductase activity; C:phycobilisome
A0A2P8VU31	Photosystem II manganese-stabilizing polypeptide; Short=MSP; Flags: Precursor	274	1	4.42003E-127	80.22	9	P:GO:0010207; P:GO:0042549; F:GO:0010242; C:GO:0009654; C:GO:0030096	P:photosystem II assembly; P:photosystem II stabilization; F:oxygen evolving activity; C:photosystem II oxygen evolving complex; C:plasma membrane-derived thylakoid photosystem II	EC:1.10.3.9; EC:1	Photosystem II; Oxidoreductases	G3DSA:2.40.160.30 (GENE3D); G3DSA:3.30.2050.10 (GENE3D); IPR002628 (PFAM); IPR002628 (PANTHER); PTHR34058:SF2 (PANTHER); PS51257 (PROSITE_PROFILES); IPR011250 (SUPERFAMILY)	P:GO:0010207; P:GO:0042549; F:GO:0010242; C:GO:0009654	P:photosystem II assembly; P:photosystem II stabilization; F:oxygen evolving activity; C:photosystem II oxygen evolving complex
A0A651EML3	ATP-dependent zinc metalloprotease FtsH 3	613	1	0.0	92.16	18	P:GO:0006508; P:GO:0010205; P:GO:0010206; P:GO:0010304; P:GO:0030163; F:GO:0004176; F:GO:0004222; F:GO:0005524; F:GO:0008270; C:GO:0016021; C:GO:0042651	P:proteolysis; P:photoinhibition; P:photosystem II repair; P:PSII associated light-harvesting complex II catabolic process; P:protein catabolic process; F:ATP-dependent peptidase activity; F:metalloendopeptidase activity; F:ATP binding; F:zinc ion binding; C:integral component of membrane; C:thylakoid membrane	EC:3.4.24.61; EC:3.4.24.23; EC:3.4.24.24; EC:3.4.24.69; EC:3.4.24.64; EC:3.4.24.21; EC:3.4.24.22; EC:3.4.24.17; EC:3.4.24.18; EC:3.4.24.19; EC:3.4.24.70; EC:3.4.24.71; EC:3.4.24.72; EC:3.4.24.35; EC:3.4.24.37; EC:3.6.1; EC:3.4.24; EC:3.4; EC:3.6; EC:3.4.99; EC:3.4.24.56; EC:3.4.24.57; EC:3.4.24.14; EC:3.4.24.59; EC:3.6.1.15; EC:3.4.24.11; EC:3.4.24.55; EC:3	Nardilysin; Matrilysin; Gelatinase A; Bontoxilysin; Mitochondrial processing peptidase; Astacin; Stromelysin 2; Stromelysin 1; Meprin A; Procollagen C-endopeptidase; Oligopeptidase A; Endothelin-converting enzyme 1; Fibrolase; Gelatinase B; Saccharolysin; Acting on acid anhydrides; Acting on peptide bonds (peptidases); Acting on peptide bonds (peptidases); Acting on acid anhydrides; Acting on pep…	IPR003959 (PFAM); IPR000642 (PFAM); G3DSA:3.40.50.300 (GENE3D); IPR041569 (PFAM); IPR005936 (TIGRFAM); G3DSA:1.10.8.60 (GENE3D); IPR011546 (PFAM); G3DSA:2.40.50.920 (GENE3D); IPR037219 (G3DSA:1.20.58.GENE3D); PTHR23076 (PANTHER); PTHR23076:SF92 (PANTHER); cd00009 (CDD); IPR037219 (SUPERFAMILY); IPR027417 (SUPERFAMILY)	P:GO:0006508; F:GO:0004176; F:GO:0004222; F:GO:0005524; F:GO:0008270; F:GO:0016887; C:GO:0016020; C:GO:0016021	P:proteolysis; F:ATP-dependent peptidase activity; F:metalloendopeptidase activity; F:ATP binding; F:zinc ion binding; F:ATPase activity; C:membrane; C:integral component of membrane
A0A651DV01	Phosphoglycerate kinase	401	1	0.0	92.75	14	P:GO:0006096; P:GO:0006754; P:GO:0009166; P:GO:0009168; P:GO:0017144; P:GO:0019359; P:GO:0042866; F:GO:0004618; F:GO:0005524; C:GO:0005737	P:glycolytic process; P:ATP biosynthetic process; P:nucleotide catabolic process; P:purine ribonucleoside monophosphate biosynthetic process; P:drug metabolic process; P:nicotinamide nucleotide biosynthetic process; P:pyruvate biosynthetic process; F:phosphoglycerate kinase activity; F:ATP binding; C:cytoplasm	EC:2.7.2; EC:5.3.1.1; EC:2.7.2.3; EC:2.7; EC:2	Transferring phosphorus-containing groups; Triose-phosphate isomerase; Phosphoglycerate kinase; Transferring phosphorus-containing groups; Transferases	IPR001576 (PRINTS); IPR001576 (PIRSF); IPR015824 (G3DSA:3.40.50.GENE3D); IPR001576 (PFAM); IPR015824 (G3DSA:3.40.50.GENE3D); PTHR11406:SF29 (PANTHER); IPR001576 (PANTHER); IPR001576 (CDD); IPR036043 (SUPERFAMILY)	P:GO:0006096; F:GO:0004618	P:glycolytic process; F:phosphoglycerate kinase activity
A0A2T2WBD7	Photosystem II CP47 reaction center protein; AltName: Full=PSII 47 kDa protein; AltName: Full=Protein CP-47	510	1	0.0	92.48	14	P:GO:0009772; P:GO:0018298; F:GO:0016168; F:GO:0045156; C:GO:0009523; C:GO:0016021; C:GO:0030096; C:GO:0042651	P:photosynthetic electron transport in photosystem II; P:protein-chromophore linkage; F:chlorophyll binding; F:electron transporter, transferring electrons within the cyclic electron transport pathway of photosynthesis activity; C:photosystem II; C:integral component of membrane; C:plasma membrane-derived thylakoid photosystem II; C:thylakoid membrane	EC:1	Oxidoreductases	IPR000932 (PFAM); IPR017486 (TIGRFAM); G3DSA:3.10.680.10 (GENE3D); PTHR33180:SF14 (PANTHER); IPR000932 (PANTHER); IPR036001 (SUPERFAMILY)	P:GO:0009767; P:GO:0009772; P:GO:0015979; P:GO:0019684; F:GO:0016168; F:GO:0045156; C:GO:0009521; C:GO:0009523; C:GO:0016020	P:photosynthetic electron transport chain; P:photosynthetic electron transport in photosystem II; P:photosynthesis; P:photosynthesis, light reaction; F:chlorophyll binding; F:electron transporter, transferring electrons within the cyclic electron transport pathway of photosynthesis activity; C:photosystem; C:photosystem II; C:membrane
A0A651E0A7	Ribulose bisphosphate carboxylase large chain; Short=RuBisCO large subunit	476	1	0.0	96.64	10	P:GO:0009853; P:GO:0019253; F:GO:0000287; F:GO:0004497; F:GO:0016984	P:photorespiration; P:reductive pentose-phosphate cycle; F:magnesium ion binding; F:monooxygenase activity; F:ribulose-bisphosphate carboxylase activity	EC:4.1.1; EC:4.1.1.39; EC:4.1; EC:1; EC:4; EC:5.3.2.5	Carbon-carbon lyases; Ribulose-bisphosphate carboxylase; Carbon-carbon lyases; Oxidoreductases; Lyases; 2,3-diketo-5-methylthiopentyl-1-phosphate enolase	IPR036422 (G3DSA:3.30.70.GENE3D); IPR017443 (PFAM); IPR000685 (PFAM); IPR036376 (G3DSA:3.20.20.GENE3D); IPR033966 (PANTHER); IPR020888 (CDD); IPR036376 (SUPERFAMILY); IPR036422 (SUPERFAMILY)	P:GO:0015977; F:GO:0000287; F:GO:0016984	P:carbon fixation; F:magnesium ion binding; F:ribulose-bisphosphate carboxylase activity
A0A2P8WAD5	---NA---	1029									mobidb-lite (MOBIDB_LITE); mobidb-lite (MOBIDB_LITE)	no GO terms	no GO terms
A0A2P8VWP0	---NA---	198									G3DSA:2.30.30.40 (GENE3D)	no GO terms	no GO terms
P04264	Keratin, type II cytoskeletal 1; AltName: Full=67 kDa cytokeratin; AltName: Full=Cytokeratin-1; Short=CK-1; AltName: Full=Hair alpha protein; AltName: Full=Keratin-1; Short=K1; AltName: Full=Type-II keratin Kb1	644	1	0.0	100.0	37	P:GO:0001867; P:GO:0006979; P:GO:0007165; P:GO:0018149; P:GO:0031424; P:GO:0042730; P:GO:0043312; P:GO:0045765; P:GO:0050728; P:GO:0051290; P:GO:0061436; P:GO:0070268; P:GO:0072376; F:GO:0030246; F:GO:0030280; F:GO:0038023; F:GO:0046982; C:GO:0001533; C:GO:0005576; C:GO:0005829; C:GO:0045095; C:GO:0070013; C:GO:1904813	P:complement activation, lectin pathway; P:response to oxidative stress; P:signal transduction; P:peptide cross-linking; P:keratinization; P:fibrinolysis; P:neutrophil degranulation; P:regulation of angiogenesis; P:negative regulation of inflammatory response; P:protein heterotetramerization; P:establishment of skin barrier; P:cornification; P:protein activation cascade; F:carbohydrate binding; F…			IPR003054 (PRINTS); IPR042180 (G3DSA:1.20.5.GENE3D); IPR032449 (PFAM); IPR039008 (PFAM); G3DSA:1.20.5.500 (GENE3D); IPR032444 (PFAM); G3DSA:1.20.5.170 (GENE3D); mobidb-lite (MOBIDB_LITE); mobidb-lite (MOBIDB_LITE); mobidb-lite (MOBIDB_LITE); mobidb-lite (MOBIDB_LITE); mobidb-lite (MOBIDB_LITE); PTHR45616:SF33 (PANTHER); PTHR45616 (PANTHER); IPR039008 (PROSITE_PROFILES); SSF64593 (SUPERFAMILY); SS…	C:GO:0045095	C:keratin filament
A0A0P7Z438	C-phycocyanin alpha chain	162	1	1.32712E-104	91.98	3	P:GO:0015979; P:GO:0018298; C:GO:0030089	P:photosynthesis; P:protein-chromophore linkage; C:phycobilisome			IPR006246 (TIGRFAM); IPR012128 (PIRSF); IPR012128 (PFAM); IPR038719 (G3DSA:1.10.490.GENE3D); PTHR34011 (PANTHER); PTHR34011:SF4 (PANTHER); cd14770 (CDD); IPR009050 (SUPERFAMILY)	P:GO:0015979; C:GO:0030089	P:photosynthesis; C:phycobilisome
A0A2T2W173	Vanadium-dependent bromoperoxidase; Short=V-BPO; AltName: Full=Vanadium haloperoxidase	570	1	5.58106E-57	42.96	6	P:GO:0055114; P:GO:0098869; F:GO:0004601; F:GO:0016491; F:GO:0019806; F:GO:0046872	P:obsolete oxidation-reduction process; P:cellular oxidant detoxification; F:peroxidase activity; F:oxidoreductase activity; F:bromide peroxidase activity; F:metal ion binding			IPR016119 (G3DSA:1.10.606.GENE3D); mobidb-lite (MOBIDB_LITE); IPR036938 (SUPERFAMILY)	F:GO:0004601	F:peroxidase activity
A0A2T2W5F4	Polyribonucleotide nucleotidyltransferase; AltName: Full=Polynucleotide phosphorylase; Short=PNPase	716	1	0.0	87.66	20	P:GO:0006396; P:GO:0006402; P:GO:0009408; P:GO:0090503; F:GO:0000175; F:GO:0000287; F:GO:0003723; F:GO:0003729; F:GO:0004654; F:GO:0008144; F:GO:0035438; F:GO:0042802; C:GO:0005618; C:GO:0005737; C:GO:0005829; C:GO:0005886	P:RNA processing; P:mRNA catabolic process; P:response to heat; P:RNA phosphodiester bond hydrolysis, exonucleolytic; F:3'-5'-exoribonuclease activity; F:magnesium ion binding; F:RNA binding; F:mRNA binding; F:polyribonucleotide nucleotidyltransferase activity; F:drug binding; F:cyclic-di-GMP binding; F:identical protein binding; C:cell wall; C:cytoplasm; C:cytosol; C:plasma membrane	EC:3.1.13; EC:3.1.15; EC:2.7.7; EC:3.1; EC:2.7; EC:2; EC:3; EC:2.7.7.8	Acting on ester bonds; Acting on ester bonds; Transferring phosphorus-containing groups; Acting on ester bonds; Transferring phosphorus-containing groups; Transferases; Hydrolases; Polyribonucleotide nucleotidyltransferase	IPR001247 (PFAM); IPR027408 (G3DSA:3.30.230.GENE3D); IPR012162 (PIRSF); G3DSA:2.40.50.140 (GENE3D); IPR036612 (G3DSA:3.30.1370.GENE3D); IPR012162 (TIGRFAM); IPR004088 (PFAM); IPR027408 (G3DSA:3.30.230.GENE3D); IPR003029 (PFAM); IPR015847 (PFAM); IPR015848 (PFAM); IPR012162 (PANTHER); PS50084 (PROSITE_PROFILES); IPR003029 (PROSITE_PROFILES); cd02393 (CDD); cd04472 (CDD); cd11363 (CDD); cd11364 (CD…	P:GO:0006396; P:GO:0006402; F:GO:0003676; F:GO:0003723; F:GO:0004654	P:RNA processing; P:mRNA catabolic process; F:nucleic acid binding; F:RNA binding; F:polyribonucleotide nucleotidyltransferase activity
D7DY33	Allophycocyanin beta chain	161	1	7.99963E-113	99.38	3	P:GO:0015979; P:GO:0018298; C:GO:0030089	P:photosynthesis; P:protein-chromophore linkage; C:phycobilisome			IPR012128 (PIRSF); IPR038719 (G3DSA:1.10.490.GENE3D); IPR012128 (PFAM); IPR006245 (TIGRFAM); IPR006245 (PTHR34011:PANTHER); PTHR34011 (PANTHER); IPR006245 (CDD); IPR009050 (SUPERFAMILY)	P:GO:0015979; C:GO:0030089	P:photosynthesis; C:phycobilisome
A0A651E717	Photosystem II CP43 reaction center protein; AltName: Full=PSII 43 kDa protein; AltName: Full=Protein CP-43	462	1	0.0	94.32	16	P:GO:0009772; P:GO:0018298; F:GO:0016168; F:GO:0045156; F:GO:0046872; C:GO:0009523; C:GO:0016021; C:GO:0030096; C:GO:0042651	P:photosynthetic electron transport in photosystem II; P:protein-chromophore linkage; F:chlorophyll binding; F:electron transporter, transferring electrons within the cyclic electron transport pathway of photosynthesis activity; F:metal ion binding; C:photosystem II; C:integral component of membrane; C:plasma membrane-derived thylakoid photosystem II; C:thylakoid membrane	EC:1	Oxidoreductases	TIGR03041 (TIGRFAM); G3DSA:1.10.10.670 (GENE3D); IPR000932 (PFAM); IPR005869 (TIGRFAM); IPR000932 (PANTHER); PTHR33180:SF16 (PANTHER); IPR036001 (SUPERFAMILY)	P:GO:0009767; P:GO:0009772; P:GO:0015979; P:GO:0019684; F:GO:0016168; F:GO:0045156; C:GO:0009521; C:GO:0009523; C:GO:0016020	P:photosynthetic electron transport chain; P:photosynthetic electron transport in photosystem II; P:photosynthesis; P:photosynthesis, light reaction; F:chlorophyll binding; F:electron transporter, transferring electrons within the cyclic electron transport pathway of photosynthesis activity; C:photosystem; C:photosystem II; C:membrane
A0A5Q4E9W6	Photosystem I reaction center subunit II; AltName: Full=Photosystem I 16 kDa polypeptide; Short=PSI-D	132	1	6.94904E-75	86.26	4	P:GO:0015979; F:GO:0005515; C:GO:0009538; C:GO:0030094	P:photosynthesis; F:protein binding; C:photosystem I reaction center; C:plasma membrane-derived photosystem I			IPR003685 (PFAM); G3DSA:3.30.1470.10 (GENE3D); IPR003685 (PANTHER); IPR036579 (SUPERFAMILY)	P:GO:0015979; C:GO:0009522; C:GO:0009538	P:photosynthesis; C:photosystem I; C:photosystem I reaction center
A0A1U7J9P0	Ribulose bisphosphate carboxylase large chain; Short=RuBisCO large subunit	476	1	0.0	97.48	5	P:GO:0009853; P:GO:0019253; F:GO:0000287; F:GO:0004497; F:GO:0016984	P:photorespiration; P:reductive pentose-phosphate cycle; F:magnesium ion binding; F:monooxygenase activity; F:ribulose-bisphosphate carboxylase activity	EC:4.1.1; EC:4.1.1.39; EC:4.1; EC:1; EC:4	Carbon-carbon lyases; Ribulose-bisphosphate carboxylase; Carbon-carbon lyases; Oxidoreductases; Lyases	IPR036376 (G3DSA:3.20.20.GENE3D); IPR017443 (PFAM); IPR000685 (PFAM); IPR036422 (G3DSA:3.30.70.GENE3D); IPR033966 (PANTHER); IPR020888 (CDD); IPR036376 (SUPERFAMILY); IPR036422 (SUPERFAMILY)	P:GO:0015977; F:GO:0000287; F:GO:0016984	P:carbon fixation; F:magnesium ion binding; F:ribulose-bisphosphate carboxylase activity
A0A2T2VYH5	---NA---	1029									no IPS match	no IPS match	no IPS match
A0A6G3Z780	ATP synthase subunit beta; AltName: Full=ATP synthase F1 sector subunit beta; AltName: Full=F-ATPase subunit beta	378	1	0.0	92.8	17	P:GO:0009168; P:GO:0015986; P:GO:0017144; F:GO:0005524; F:GO:0008553; F:GO:0022853; F:GO:0042626; F:GO:0046933; F:GO:0046961; C:GO:0042651; C:GO:0045261; C:GO:0045262	P:purine ribonucleoside monophosphate biosynthetic process; P:ATP synthesis coupled proton transport; P:drug metabolic process; F:ATP binding; F:proton-exporting ATPase activity, phosphorylative mechanism; F:active ion transmembrane transporter activity; F:ATPase-coupled transmembrane transporter activity; F:proton-transporting ATP synthase activity, rotational mechanism; F:proton-transporting AT…	EC:7.2.2; EC:3.6.1.15; EC:7.1.2.2; EC:3.6.1; EC:3.6.3.14; EC:7.1.2.1; EC:3.6; EC:3; EC:6; EC:7	Catalysing the translocation of inorganic cations; Nucleoside-triphosphate phosphatase; H(+)-transporting two-sector ATPase; Acting on acid anhydrides; Acting on acid anhydrides; P-type H(+)-exporting transporter; Acting on acid anhydrides; Hydrolases; Ligases; Translocases	IPR005722 (TIGRFAM); G3DSA:3.40.50.300 (GENE3D); IPR024034 (G3DSA:1.10.1140.GENE3D); IPR000194 (PFAM); mobidb-lite (MOBIDB_LITE); PTHR15184 (PANTHER); cd01133 (CDD); cd18110 (CDD); SSF47917 (SUPERFAMILY); IPR027417 (SUPERFAMILY)	P:GO:0015986; F:GO:0005524; F:GO:0046933; C:GO:0045261	P:ATP synthesis coupled proton transport; F:ATP binding; F:proton-transporting ATP synthase activity, rotational mechanism; C:proton-transporting ATP synthase complex, catalytic core F(1)
A0A2P8W5U9	ATP-dependent zinc metalloprotease FtsH 3	613	1	0.0	91.18	18	P:GO:0006508; P:GO:0010205; P:GO:0010206; P:GO:0010304; P:GO:0030163; F:GO:0004176; F:GO:0004222; F:GO:0005524; F:GO:0008270; C:GO:0016021; C:GO:0042651	P:proteolysis; P:photoinhibition; P:photosystem II repair; P:PSII associated light-harvesting complex II catabolic process; P:protein catabolic process; F:ATP-dependent peptidase activity; F:metalloendopeptidase activity; F:ATP binding; F:zinc ion binding; C:integral component of membrane; C:thylakoid membrane	EC:3.4.24.61; EC:3.4.24.23; EC:3.4.24.24; EC:3.4.24.69; EC:3.4.24.64; EC:3.4.24.21; EC:3.4.24.22; EC:3.4.24.17; EC:3.4.24.18; EC:3.4.24.19; EC:3.4.24.70; EC:3.4.24.71; EC:3.4.24.72; EC:3.4.24.35; EC:3.4.24.37; EC:3.6.1; EC:3.4.24; EC:3.4; EC:3.6; EC:3.4.99; EC:3.4.24.56; EC:3.4.24.57; EC:3.4.24.14; EC:3.4.24.59; EC:3.6.1.15; EC:3.4.24.11; EC:3.4.24.55; EC:3	Nardilysin; Matrilysin; Gelatinase A; Bontoxilysin; Mitochondrial processing peptidase; Astacin; Stromelysin 2; Stromelysin 1; Meprin A; Procollagen C-endopeptidase; Oligopeptidase A; Endothelin-converting enzyme 1; Fibrolase; Gelatinase B; Saccharolysin; Acting on acid anhydrides; Acting on peptide bonds (peptidases); Acting on peptide bonds (peptidases); Acting on acid anhydrides; Acting on pep…	G3DSA:3.40.50.300 (GENE3D); IPR037219 (G3DSA:1.20.58.GENE3D); IPR000642 (PFAM); IPR011546 (PFAM); G3DSA:2.40.50.920 (GENE3D); IPR041569 (PFAM); IPR003959 (PFAM); IPR005936 (TIGRFAM); G3DSA:1.10.8.60 (GENE3D); PTHR23076:SF92 (PANTHER); PTHR23076 (PANTHER); cd00009 (CDD); IPR027417 (SUPERFAMILY); IPR037219 (SUPERFAMILY)	P:GO:0006508; F:GO:0004176; F:GO:0004222; F:GO:0005524; F:GO:0008270; F:GO:0016887; C:GO:0016020; C:GO:0016021	P:proteolysis; F:ATP-dependent peptidase activity; F:metalloendopeptidase activity; F:ATP binding; F:zinc ion binding; F:ATPase activity; C:membrane; C:integral component of membrane
A0A651DVI9	DNA-directed RNA polymerase subunit beta; Short=RNAP subunit beta; AltName: Full=RNA polymerase subunit beta; AltName: Full=Transcriptase subunit beta	1102	1	0.0	92.71	13	P:GO:0006351; P:GO:0040007; F:GO:0003677; F:GO:0003899; F:GO:0032549; C:GO:0000428; C:GO:0005618; C:GO:0005829; C:GO:0005886	P:transcription, DNA-templated; P:growth; F:DNA binding; F:DNA-directed 5'-3' RNA polymerase activity; F:ribonucleoside binding; C:DNA-directed RNA polymerase complex; C:cell wall; C:cytosol; C:plasma membrane	EC:2.7; EC:2; EC:2.7.7; EC:2.7.7.6	Transferring phosphorus-containing groups; Transferases; Transferring phosphorus-containing groups; DNA-directed RNA polymerase	IPR019462 (PFAM); IPR042107 (G3DSA:2.30.150.GENE3D); IPR007120 (PFAM); IPR014724 (G3DSA:2.40.50.GENE3D); IPR037034 (G3DSA:3.90.1110.GENE3D); IPR007644 (PFAM); G3DSA:3.90.1100.10 (GENE3D); IPR007642 (PFAM); IPR037033 (G3DSA:2.40.270.GENE3D); IPR007641 (PFAM); IPR007645 (PFAM); G3DSA:2.40.50.100 (GENE3D); IPR010243 (TIGRFAM); G3DSA:3.90.1800.10 (GENE3D); mobidb-lite (MOBIDB_LITE); IPR015712 (PANTHE…	P:GO:0006351; F:GO:0003677; F:GO:0003899; F:GO:0032549	P:transcription, DNA-templated; F:DNA binding; F:DNA-directed 5'-3' RNA polymerase activity; F:ribonucleoside binding
A0A3B7MAG8	Allophycocyanin alpha chain	161	1	5.80716E-114	99.38	3	P:GO:0015979; P:GO:0018298; C:GO:0030089	P:photosynthesis; P:protein-chromophore linkage; C:phycobilisome			IPR038719 (G3DSA:1.10.490.GENE3D); IPR012128 (PFAM); IPR012128 (PIRSF); PTHR34011 (PANTHER); PTHR34011:SF2 (PANTHER); cd12125 (CDD); IPR009050 (SUPERFAMILY)	P:GO:0015979; C:GO:0030089	P:photosynthesis; C:phycobilisome
A0A2A2TBP9	C-phycocyanin-2 alpha chain	162	1	2.05827E-104	91.98	3	P:GO:0015979; P:GO:0018298; C:GO:0030089	P:photosynthesis; P:protein-chromophore linkage; C:phycobilisome			IPR038719 (G3DSA:1.10.490.GENE3D); IPR006246 (TIGRFAM); IPR012128 (PIRSF); IPR012128 (PFAM); PTHR34011 (PANTHER); PTHR34011:SF4 (PANTHER); cd14770 (CDD); IPR009050 (SUPERFAMILY)	P:GO:0015979; C:GO:0030089	P:photosynthesis; C:phycobilisome
A0A651DT06	60 kDa chaperonin 2; AltName: Full=GroEL protein 2; AltName: Full=Protein Cpn60 2	558	1	0.0	89.27	4	P:GO:0042026; F:GO:0005524; F:GO:0051082; C:GO:0005737	P:protein refolding; F:ATP binding; F:unfolded protein binding; C:cytoplasm			IPR001844 (PRINTS); IPR027410 (G3DSA:3.30.260.GENE3D); IPR027409 (G3DSA:3.50.7.GENE3D); IPR027413 (G3DSA:1.10.560.GENE3D); IPR001844 (TIGRFAM); IPR002423 (PFAM); PTHR45633 (PANTHER); PTHR45633:SF41 (PANTHER); IPR001844 (CDD); IPR027413 (SUPERFAMILY); IPR027409 (SUPERFAMILY); IPR027413 (SUPERFAMILY)	P:GO:0042026; F:GO:0005524; F:GO:0016887	P:protein refolding; F:ATP binding; F:ATPase activity
A0A2T2WBX5	Cell surface glycoprotein 2; AltName: Full=S-layer protein 2; Flags: Precursor	447	1	6.8581E-11	43.32	5	P:GO:0000272; F:GO:0030246; C:GO:0005576; C:GO:0005618; C:GO:0030115	P:polysaccharide catabolic process; F:carbohydrate binding; C:extracellular region; C:cell wall; C:S-layer			IPR001119 (PFAM); IPR022222 (PFAM); mobidb-lite (MOBIDB_LITE); PTHR43308 (PANTHER); IPR001119 (PROSITE_PROFILES); IPR001119 (PROSITE_PROFILES); IPR001119 (PROSITE_PROFILES)	no GO terms	no GO terms
A0A2P8W1N4	Transketolase; Short=TK	668	1	0.0	88.36	2	F:GO:0004802; F:GO:0046872	F:transketolase activity; F:metal ion binding	EC:2.2; EC:2.2.1.1; EC:2; EC:2.2.1	Transferring aldehyde or ketonic groups; Transketolase; Transferases; Transferring aldehyde or ketonic groups	IPR005474 (PFAM); IPR005478 (TIGRFAM); G3DSA:3.40.50.970 (GENE3D); IPR009014 (G3DSA:3.40.50.GENE3D); G3DSA:3.40.50.970 (GENE3D); IPR005475 (PFAM); IPR033248 (PFAM); IPR033247 (PANTHER); cd07033 (CDD); IPR005474 (CDD); IPR029061 (SUPERFAMILY); IPR009014 (SUPERFAMILY); IPR029061 (SUPERFAMILY)	F:GO:0003824; F:GO:0004802	F:catalytic activity; F:transketolase activity
A0A651DT66	Chaperone protein dnaK2; AltName: Full=HSP70-2; AltName: Full=Heat shock 70 kDa protein 2; AltName: Full=Heat shock protein 70-2	634	1	0.0	91.04	3	P:GO:0006457; F:GO:0005524; F:GO:0051082	P:protein folding; F:ATP binding; F:unfolded protein binding			PR00301 (PRINTS); IPR012725 (TIGRFAM); G3DSA:3.30.420.40 (GENE3D); IPR029047 (G3DSA:2.60.34.GENE3D); IPR029048 (G3DSA:1.20.1270.GENE3D); G3DSA:3.90.640.10 (GENE3D); G3DSA:3.30.420.40 (GENE3D); IPR013126 (PFAM); mobidb-lite (MOBIDB_LITE); mobidb-lite (MOBIDB_LITE); mobidb-lite (MOBIDB_LITE); mobidb-lite (MOBIDB_LITE); IPR013126 (PANTHER); PTHR19375:SF211 (PANTHER); cd10234 (CDD); IPR043129 (SUPERF…	P:GO:0006457; F:GO:0005524; F:GO:0016887; F:GO:0051082	P:protein folding; F:ATP binding; F:ATPase activity; F:unfolded protein binding
A0A651E9D3	Photosystem II manganese-stabilizing polypeptide; Short=MSP; Flags: Precursor	276	1	1.40114E-139	82.78	9	P:GO:0010207; P:GO:0042549; F:GO:0010242; C:GO:0009654; C:GO:0030096	P:photosystem II assembly; P:photosystem II stabilization; F:oxygen evolving activity; C:photosystem II oxygen evolving complex; C:plasma membrane-derived thylakoid photosystem II	EC:1.10.3.9; EC:1	Photosystem II; Oxidoreductases	IPR002628 (PFAM); G3DSA:3.30.2050.10 (GENE3D); G3DSA:2.40.160.30 (GENE3D); PTHR34058:SF2 (PANTHER); IPR002628 (PANTHER); PS51257 (PROSITE_PROFILES); IPR011250 (SUPERFAMILY)	P:GO:0010207; P:GO:0042549; F:GO:0010242; C:GO:0009654	P:photosystem II assembly; P:photosystem II stabilization; F:oxygen evolving activity; C:photosystem II oxygen evolving complex
A0A651E5V0	Universal stress protein A-like protein	284	1	2.75904E-7	62.07	2	F:GO:0016208; C:GO:0005886	F:AMP binding; C:plasma membrane			IPR006015 (PRINTS); IPR014729 (G3DSA:3.40.50.GENE3D); IPR006016 (PFAM); IPR014729 (G3DSA:3.40.50.GENE3D); PTHR46268 (PANTHER); PTHR46268:SF11 (PANTHER); PTHR46268 (PANTHER); PTHR46268:SF11 (PANTHER); cd00293 (CDD); cd00293 (CDD); SSF52402 (SUPERFAMILY); SSF52402 (SUPERFAMILY)	no GO terms	no GO terms
A0A2T2W2L0	Transaldolase	390	1	0.0	84.24	13	P:GO:0005975; P:GO:0006098; P:GO:0009052; P:GO:0019682; P:GO:0019693; P:GO:0046496; F:GO:0004801; F:GO:0005509; C:GO:0005737; C:GO:0005829	P:carbohydrate metabolic process; P:pentose-phosphate shunt; P:pentose-phosphate shunt, non-oxidative branch; P:glyceraldehyde-3-phosphate metabolic process; P:ribose phosphate metabolic process; P:nicotinamide nucleotide metabolic process; F:sedoheptulose-7-phosphate:D-glyceraldehyde-3-phosphate glyceronetransferase activity; F:calcium ion binding; C:cytoplasm; C:cytosol	EC:2.2; EC:2.2.1.2; EC:2; EC:2.2.1	Transferring aldehyde or ketonic groups; Transaldolase; Transferases; Transferring aldehyde or ketonic groups	IPR002048 (PFAM); IPR013785 (G3DSA:3.20.20.GENE3D); IPR004730 (TIGRFAM); IPR001585 (PFAM); G3DSA:1.10.238.10 (GENE3D); IPR001585 (PANTHER); IPR004730 (PTHR10683:PANTHER); IPR002048 (PROSITE_PROFILES); IPR002048 (PROSITE_PROFILES); IPR004730 (CDD); IPR002048 (CDD); IPR011992 (SUPERFAMILY); SSF51569 (SUPERFAMILY)	P:GO:0005975; P:GO:0006098; F:GO:0003824; F:GO:0004801; F:GO:0005509; C:GO:0005737	P:carbohydrate metabolic process; P:pentose-phosphate shunt; F:catalytic activity; F:sedoheptulose-7-phosphate:D-glyceraldehyde-3-phosphate glyceronetransferase activity; F:calcium ion binding; C:cytoplasm
A0A651DMH4	Photosystem I P700 chlorophyll a apoprotein A2; AltName: Full=PsaB	742	1	0.0	93.94	21	P:GO:0015979; P:GO:0018298; P:GO:0022900; F:GO:0000287; F:GO:0009055; F:GO:0016168; F:GO:0051539; C:GO:0005886; C:GO:0009522; C:GO:0016021; C:GO:0042651	P:photosynthesis; P:protein-chromophore linkage; P:electron transport chain; F:magnesium ion binding; F:electron transfer activity; F:chlorophyll binding; F:4 iron, 4 sulfur cluster binding; C:plasma membrane; C:photosystem I; C:integral component of membrane; C:thylakoid membrane	EC:1	Oxidoreductases	IPR001280 (PRINTS); IPR001280 (PIRSF); IPR036408 (G3DSA:1.20.1130.GENE3D); IPR006244 (TIGRFAM); IPR001280 (PFAM); PTHR30128:SF55 (PANTHER); PTHR30128 (PANTHER); IPR036408 (SUPERFAMILY)	P:GO:0015979; C:GO:0009522; C:GO:0009579; C:GO:0016021	P:photosynthesis; C:photosystem I; C:thylakoid; C:integral component of membrane
A0A2P8VP07	Photosystem II CP43 reaction center protein; AltName: Full=PSII 43 kDa protein; AltName: Full=Protein CP-43	460	1	0.0	93.48	8	P:GO:0009772; P:GO:0018298; F:GO:0016168; F:GO:0045156; F:GO:0046872; C:GO:0016021; C:GO:0030096; C:GO:0042651	P:photosynthetic electron transport in photosystem II; P:protein-chromophore linkage; F:chlorophyll binding; F:electron transporter, transferring electrons within the cyclic electron transport pathway of photosynthesis activity; F:metal ion binding; C:integral component of membrane; C:plasma membrane-derived thylakoid photosystem II; C:thylakoid membrane	EC:1	Oxidoreductases	TIGR03041 (TIGRFAM); IPR005869 (TIGRFAM); G3DSA:1.10.10.670 (GENE3D); IPR000932 (PFAM); PTHR33180:SF16 (PANTHER); IPR000932 (PANTHER); IPR036001 (SUPERFAMILY)	P:GO:0009767; P:GO:0009772; P:GO:0015979; P:GO:0019684; F:GO:0016168; F:GO:0045156; C:GO:0009521; C:GO:0009523; C:GO:0016020	P:photosynthetic electron transport chain; P:photosynthetic electron transport in photosystem II; P:photosynthesis; P:photosynthesis, light reaction; F:chlorophyll binding; F:electron transporter, transferring electrons within the cyclic electron transport pathway of photosynthesis activity; C:photosystem; C:photosystem II; C:membrane
P13645	Keratin, type I cytoskeletal 10; AltName: Full=Cytokeratin-10; Short=CK-10; AltName: Full=Keratin-10; Short=K10	584	1	0.0	100.0	26	P:GO:0003334; P:GO:0018149; P:GO:0045109; P:GO:0045684; P:GO:0051290; P:GO:0070268; P:GO:0071277; F:GO:0008092; F:GO:0030280; F:GO:0046982; C:GO:0001533; C:GO:0005615; C:GO:0005829; C:GO:0005882; C:GO:0009986; C:GO:0045095	P:keratinocyte development; P:peptide cross-linking; P:intermediate filament organization; P:positive regulation of epidermis development; P:protein heterotetramerization; P:cornification; P:cellular response to calcium ion; F:cytoskeletal protein binding; F:structural constituent of skin epidermis; F:protein heterodimerization activity; C:cornified envelope; C:extracellular space; C:cytosol; C:i…			IPR002957 (PRINTS); G3DSA:1.20.5.170 (GENE3D); IPR039008 (PFAM); G3DSA:1.20.5.500 (GENE3D); IPR042180 (G3DSA:1.20.5.GENE3D); mobidb-lite (MOBIDB_LITE); mobidb-lite (MOBIDB_LITE); mobidb-lite (MOBIDB_LITE); mobidb-lite (MOBIDB_LITE); mobidb-lite (MOBIDB_LITE); IPR002957 (PANTHER); PTHR23239:SF137 (PANTHER); IPR039008 (PROSITE_PROFILES); SSF46579 (SUPERFAMILY); SSF64593 (SUPERFAMILY); SSF64593 (SUP…	F:GO:0005198	F:structural molecule activity
B5IPK3	R-phycocyanin-2 subunit alpha; AltName: Full=R-phycocyanin II alpha chain	162	1	1.36934E-95	89.51	3	P:GO:0015979; P:GO:0018298; C:GO:0030089	P:photosynthesis; P:protein-chromophore linkage; C:phycobilisome			IPR012128 (PFAM); IPR006246 (TIGRFAM); IPR012128 (PIRSF); IPR038719 (G3DSA:1.10.490.GENE3D); PTHR34011 (PANTHER); PTHR34011:SF4 (PANTHER); IPR009050 (SUPERFAMILY)	P:GO:0015979; C:GO:0030089	P:photosynthesis; C:phycobilisome
A0A2T2W5U3	Phycobilisome rod-core linker polypeptide CpcG; AltName: Full=L-RC 28.5	254	1	3.5213E-115	78.71	4	P:GO:0015979; C:GO:0030089	P:photosynthesis; C:phycobilisome	EC:2.7.7.24	Glucose-1-phosphate thymidylyltransferase	IPR038255 (G3DSA:1.10.3130.GENE3D); IPR016470 (PIRSF); IPR001297 (PFAM); PTHR34011:SF5 (PANTHER); PTHR34011 (PANTHER); IPR001297 (PROSITE_PROFILES)	P:GO:0015979; C:GO:0030089	P:photosynthesis; C:phycobilisome
A0YY96	Allophycocyanin alpha chain	161	1	3.31972E-108	97.52	3	P:GO:0015979; P:GO:0018298; C:GO:0030089	P:photosynthesis; P:protein-chromophore linkage; C:phycobilisome			IPR038719 (G3DSA:1.10.490.GENE3D); IPR012128 (PIRSF); IPR012128 (PFAM); PTHR34011:SF2 (PANTHER); PTHR34011 (PANTHER); cd12125 (CDD); IPR009050 (SUPERFAMILY)	P:GO:0015979; C:GO:0030089	P:photosynthesis; C:phycobilisome
A0A2T2W2V7	Transketolase-like protein 2	633	1	2.79921E-23	38.87	6	F:GO:0003824; F:GO:0004802; F:GO:0016740; F:GO:0030976; F:GO:0046872; C:GO:0005737	F:catalytic activity; F:transketolase activity; F:transferase activity; F:thiamine pyrophosphate binding; F:metal ion binding; C:cytoplasm	EC:2.2.1.1	Transketolase	IPR009014 (G3DSA:3.40.50.GENE3D); G3DSA:3.40.50.970 (GENE3D); IPR005474 (PFAM); G3DSA:3.40.50.970 (GENE3D); IPR005475 (PFAM); IPR033248 (PFAM); PTHR43825 (PANTHER); IPR009014 (SUPERFAMILY); IPR029061 (SUPERFAMILY); IPR029061 (SUPERFAMILY)	F:GO:0003824	F:catalytic activity
A0A651E3M3	Ferredoxin--NADP reductase; Short=FNR	411	1	0.0	76.24	6	F:GO:0016491; C:GO:0030076; C:GO:0042651	F:oxidoreductase activity; C:light-harvesting complex; C:thylakoid membrane	EC:1.14.13.208; EC:1; EC:1.18.1.2; EC:1.19.1.1	Benzoyl-CoA 2,3-epoxidase; Oxidoreductases; Ferredoxin--NADP(+) reductase; Flavodoxin--NADP(+) reductase	IPR001709 (PRINTS); G3DSA:2.40.30.10 (GENE3D); IPR001433 (PFAM); IPR035442 (PIRSF); IPR008213 (PFAM); IPR039261 (G3DSA:3.40.50.GENE3D); IPR015701 (PIRSF); mobidb-lite (MOBIDB_LITE); mobidb-lite (MOBIDB_LITE); PTHR43314 (PANTHER); IPR017927 (PROSITE_PROFILES); IPR008213 (PROSITE_PROFILES); cd06208 (CDD); IPR039261 (SUPERFAMILY); IPR017938 (SUPERFAMILY)	F:GO:0016491; C:GO:0030089	F:oxidoreductase activity; C:phycobilisome
A0A651DZH8	Orange carotenoid-binding protein; Short=OCP; Contains: Red carotenoid-binding protein; Short=RCP	319	1	0.0	88.33	5	P:GO:0016037; P:GO:0018298; F:GO:0009881; F:GO:0031404; C:GO:0030089	P:light absorption; P:protein-chromophore linkage; F:photoreceptor activity; F:chloride ion binding; C:phycobilisome			IPR015233 (PFAM); IPR002075 (PFAM); IPR036917 (G3DSA:1.10.2090.GENE3D); G3DSA:3.10.450.50 (GENE3D); IPR015233 (PROSITE_PROFILES); IPR032710 (SUPERFAMILY); IPR036917 (SUPERFAMILY)	P:GO:0016037; F:GO:0031404; C:GO:0030089	P:light absorption; F:chloride ion binding; C:phycobilisome
A0A1Z4UM08	Phycobiliprotein ApcE; AltName: Full=Anchor polypeptide; AltName: Full=PBS-anchor protein; AltName: Full=Phycobilisome linker polypeptide	1129	1	0.0	93.36	8	P:GO:0015979; P:GO:0018298; F:GO:0016829; C:GO:0030089	P:photosynthesis; P:protein-chromophore linkage; F:lyase activity; C:phycobilisome	EC:4; EC:2.7.7.24; EC:2.7.1.24	Lyases; Glucose-1-phosphate thymidylyltransferase; Dephospho-CoA kinase	IPR038255 (G3DSA:1.10.3130.GENE3D); IPR001297 (PFAM); IPR012128 (PFAM); IPR038255 (G3DSA:1.10.3130.GENE3D); PTHR34011 (PANTHER); PTHR34011:SF6 (PANTHER); PTHR34011 (PANTHER); PTHR34011:SF6 (PANTHER); PTHR34011 (PANTHER); PTHR34011:SF6 (PANTHER); PTHR34011:SF6 (PANTHER); PTHR34011 (PANTHER); IPR001297 (PROSITE_PROFILES); IPR001297 (PROSITE_PROFILES); IPR001297 (PROSITE_PROFILES); IPR001297 (PROSIT…	P:GO:0015979; C:GO:0030089	P:photosynthesis; C:phycobilisome
A0A5Q4DYK1	DNA-directed RNA polymerase subunit beta'; Short=RNAP subunit beta'; AltName: Full=RNA polymerase subunit beta'; AltName: Full=Transcriptase subunit beta'	1326	1	0.0	82.08	10	P:GO:0006351; F:GO:0003677; F:GO:0003899; F:GO:0008270; C:GO:0000428; C:GO:0005622	P:transcription, DNA-templated; F:DNA binding; F:DNA-directed 5'-3' RNA polymerase activity; F:zinc ion binding; C:DNA-directed RNA polymerase complex; C:intracellular anatomical structure	EC:2.7; EC:2; EC:2.7.7; EC:2.7.7.6	Transferring phosphorus-containing groups; Transferases; Transferring phosphorus-containing groups; DNA-directed RNA polymerase	G3DSA:2.40.50.100 (GENE3D); IPR007066 (PFAM); IPR012756 (TIGRFAM); IPR007081 (PFAM); G3DSA:1.10.150.390 (GENE3D); IPR042102 (G3DSA:1.10.274.GENE3D); IPR038120 (G3DSA:1.10.132.GENE3D); IPR007083 (PFAM); G3DSA:1.10.1790.20 (GENE3D); mobidb-lite (MOBIDB_LITE); PTHR19376 (PANTHER); PTHR19376:SF58 (PANTHER); PTHR19376 (PANTHER); PTHR19376:SF58 (PANTHER); PTHR19376 (PANTHER); PTHR19376:SF58 (PANTHER); …	P:GO:0006351; F:GO:0003677; F:GO:0003899	P:transcription, DNA-templated; F:DNA binding; F:DNA-directed 5'-3' RNA polymerase activity
A0A2T2WAI0	Cell division protein FtsZ	403	1	2.84866E-164	80.75	15	P:GO:0000917; P:GO:0043093; P:GO:0051258; F:GO:0003924; F:GO:0005525; F:GO:0042802; C:GO:0005737; C:GO:0032153	P:division septum assembly; P:FtsZ-dependent cytokinesis; P:protein polymerization; F:GTPase activity; F:GTP binding; F:identical protein binding; C:cytoplasm; C:cell division site	EC:3.6.1; EC:3.6; EC:3; EC:3.6.1.15	Acting on acid anhydrides; Acting on acid anhydrides; Hydrolases; Nucleoside-triphosphate phosphatase	IPR003008 (PRINTS); IPR036525 (G3DSA:3.40.50.GENE3D); IPR003008 (PFAM); IPR000158 (TIGRFAM); IPR024757 (PFAM); IPR037103 (G3DSA:3.30.1330.GENE3D); mobidb-lite (MOBIDB_LITE); mobidb-lite (MOBIDB_LITE); mobidb-lite (MOBIDB_LITE); PTHR30314 (PANTHER); IPR000158 (CDD); IPR008280 (SUPERFAMILY); IPR036525 (SUPERFAMILY)	F:GO:0003924; F:GO:0005525	F:GTPase activity; F:GTP binding
A0A651E8W8	D-fructose 1,6-bisphosphatase class 2/sedoheptulose 1,7-bisphosphatase; Short=FBPase class 2/SBPase	345	1	0.0	94.49	16	P:GO:0006071; P:GO:0006094; P:GO:0016311; P:GO:0019253; P:GO:0030388; F:GO:0042132; F:GO:0046872; F:GO:0050278; C:GO:0005829	P:glycerol metabolic process; P:gluconeogenesis; P:dephosphorylation; P:reductive pentose-phosphate cycle; P:fructose 1,6-bisphosphate metabolic process; F:fructose 1,6-bisphosphate 1-phosphatase activity; F:metal ion binding; F:sedoheptulose-bisphosphatase activity; C:cytosol	EC:3.1.3.37; EC:3.1.3.23; EC:3.1.3; EC:3.1; EC:3; EC:3.1.3.11	Sedoheptulose-bisphosphatase; Sugar-phosphatase; Acting on ester bonds; Acting on ester bonds; Hydrolases; Fructose-bisphosphatase	G3DSA:3.40.190.90 (GENE3D); IPR004464 (TIGRFAM); IPR004464 (PIRSF); IPR004464 (PFAM); G3DSA:3.30.540.10 (GENE3D); IPR004464 (PANTHER); IPR004464 (CDD); SSF56655 (SUPERFAMILY)	P:GO:0006071; P:GO:0006094; F:GO:0042132	P:glycerol metabolic process; P:gluconeogenesis; F:fructose 1,6-bisphosphate 1-phosphatase activity
A0A401IN67	60 kDa chaperonin 1; AltName: Full=GroEL protein 1; AltName: Full=Protein Cpn60 1	542	1	0.0	93.73	46	P:GO:0001666; P:GO:0009314; P:GO:0009405; P:GO:0009408; P:GO:0019068; P:GO:0032757; P:GO:0040007; P:GO:0042026; P:GO:0042262; P:GO:0043900; P:GO:0044650; P:GO:0044764; P:GO:0050714; P:GO:0051085; P:GO:0051817; P:GO:0090143; P:GO:0098630; P:GO:1901224; P:GO:2000535; P:GO:2000679; F:GO:0000287; F:GO:0003697; F:GO:0005524; F:GO:0008144; F:GO:0016887; F:GO:0042802; F:GO:0044183; F:GO:0046812; F:GO:00…	P:response to hypoxia; P:response to radiation; P:pathogenesis; P:response to heat; P:virion assembly; P:positive regulation of interleukin-8 production; P:growth; P:protein refolding; P:DNA protection; P:regulation of multi-organism process; P:adhesion of symbiont to host cell; P:multi-organism cellular process; P:positive regulation of protein secretion; P:chaperone cofactor-dependent protein r…	EC:3.6.1; EC:3.6; EC:3; EC:3.6.1.15	Acting on acid anhydrides; Acting on acid anhydrides; Hydrolases; Nucleoside-triphosphate phosphatase	IPR001844 (PRINTS); IPR002423 (PFAM); IPR001844 (TIGRFAM); IPR027410 (G3DSA:3.30.260.GENE3D); IPR027409 (G3DSA:3.50.7.GENE3D); IPR027413 (G3DSA:1.10.560.GENE3D); PTHR45633:SF41 (PANTHER); PTHR45633 (PANTHER); IPR001844 (CDD); IPR027413 (SUPERFAMILY); IPR027413 (SUPERFAMILY); IPR027409 (SUPERFAMILY)	P:GO:0042026; F:GO:0005524; F:GO:0016887	P:protein refolding; F:ATP binding; F:ATPase activity
A0A2P8VVS6	Universal stress protein YxiE; Short=USP YxiE; Flags: Precursor	284	1	1.8513E-8	46.62						IPR006015 (PRINTS); IPR014729 (G3DSA:3.40.50.GENE3D); IPR014729 (G3DSA:3.40.50.GENE3D); IPR006016 (PFAM); PTHR46268 (PANTHER); cd00293 (CDD); cd00293 (CDD); SSF52402 (SUPERFAMILY); SSF52402 (SUPERFAMILY)	no GO terms	no GO terms
K9YQT6	ATP-dependent zinc metalloprotease FtsH 3	615	1	0.0	92.53	18	P:GO:0006508; P:GO:0010205; P:GO:0010206; P:GO:0010304; P:GO:0030163; F:GO:0004176; F:GO:0004222; F:GO:0005524; F:GO:0008270; C:GO:0016021; C:GO:0042651	P:proteolysis; P:photoinhibition; P:photosystem II repair; P:PSII associated light-harvesting complex II catabolic process; P:protein catabolic process; F:ATP-dependent peptidase activity; F:metalloendopeptidase activity; F:ATP binding; F:zinc ion binding; C:integral component of membrane; C:thylakoid membrane	EC:3.4.24.61; EC:3.4.24.23; EC:3.4.24.24; EC:3.4.24.69; EC:3.4.24.64; EC:3.4.24.21; EC:3.4.24.22; EC:3.4.24.17; EC:3.4.24.18; EC:3.4.24.19; EC:3.4.24.70; EC:3.4.24.71; EC:3.4.24.72; EC:3.4.24.35; EC:3.4.24.37; EC:3.6.1; EC:3.4.24; EC:3.4; EC:3.6; EC:3.4.99; EC:3.4.24.56; EC:3.4.24.57; EC:3.4.24.14; EC:3.4.24.59; EC:3.6.1.15; EC:3.4.24.11; EC:3.4.24.55; EC:3	Nardilysin; Matrilysin; Gelatinase A; Bontoxilysin; Mitochondrial processing peptidase; Astacin; Stromelysin 2; Stromelysin 1; Meprin A; Procollagen C-endopeptidase; Oligopeptidase A; Endothelin-converting enzyme 1; Fibrolase; Gelatinase B; Saccharolysin; Acting on acid anhydrides; Acting on peptide bonds (peptidases); Acting on peptide bonds (peptidases); Acting on acid anhydrides; Acting on pep…	IPR041569 (PFAM); IPR037219 (G3DSA:1.20.58.GENE3D); IPR005936 (TIGRFAM); IPR003959 (PFAM); G3DSA:3.40.50.300 (GENE3D); G3DSA:2.40.50.920 (GENE3D); G3DSA:1.10.8.60 (GENE3D); IPR011546 (PFAM); IPR000642 (PFAM); PTHR23076 (PANTHER); PTHR23076:SF92 (PANTHER); cd00009 (CDD); IPR027417 (SUPERFAMILY); IPR037219 (SUPERFAMILY)	P:GO:0006508; F:GO:0004176; F:GO:0004222; F:GO:0005524; F:GO:0008270; F:GO:0016887; C:GO:0016020; C:GO:0016021	P:proteolysis; F:ATP-dependent peptidase activity; F:metalloendopeptidase activity; F:ATP binding; F:zinc ion binding; F:ATPase activity; C:membrane; C:integral component of membrane
A0A1U7JBA1	C-phycocyanin alpha chain	162	1	6.20631E-107	96.3	3	P:GO:0015979; P:GO:0018298; C:GO:0030089	P:photosynthesis; P:protein-chromophore linkage; C:phycobilisome			IPR012128 (PFAM); IPR006246 (TIGRFAM); IPR038719 (G3DSA:1.10.490.GENE3D); IPR012128 (PIRSF); PTHR34011:SF4 (PANTHER); PTHR34011 (PANTHER); cd14770 (CDD); IPR009050 (SUPERFAMILY)	P:GO:0015979; C:GO:0030089	P:photosynthesis; C:phycobilisome
A0A651DWU9	Photosystem I reaction center subunit II; AltName: Full=Photosystem I 16 kDa polypeptide; Short=PSI-D	142	1	4.31594E-80	85.92	4	P:GO:0015979; F:GO:0005515; C:GO:0009538; C:GO:0030094	P:photosynthesis; F:protein binding; C:photosystem I reaction center; C:plasma membrane-derived photosystem I			IPR003685 (PFAM); G3DSA:3.30.1470.10 (GENE3D); mobidb-lite (MOBIDB_LITE); IPR003685 (PANTHER); IPR036579 (SUPERFAMILY)	P:GO:0015979; C:GO:0009522; C:GO:0009538	P:photosynthesis; C:photosystem I; C:photosystem I reaction center
A0A2W4WAH5	Transketolase-like protein 2	633	1	1.39374E-22	39.33	6	F:GO:0003824; F:GO:0004802; F:GO:0016740; F:GO:0030976; F:GO:0046872; C:GO:0005737	F:catalytic activity; F:transketolase activity; F:transferase activity; F:thiamine pyrophosphate binding; F:metal ion binding; C:cytoplasm	EC:2.2.1.1	Transketolase	IPR033248 (PFAM); IPR005474 (PFAM); G3DSA:3.40.50.970 (GENE3D); G3DSA:3.40.50.970 (GENE3D); IPR005475 (PFAM); IPR009014 (G3DSA:3.40.50.GENE3D); PTHR43825 (PANTHER); IPR029061 (SUPERFAMILY); IPR009014 (SUPERFAMILY); IPR029061 (SUPERFAMILY)	F:GO:0003824	F:catalytic activity
A0A3M2GI76	ATP-dependent Clp protease ATP-binding subunit ClpA homolog	823	1	0.0	94.58	13	P:GO:0006457; P:GO:0040007; F:GO:0005524; F:GO:0016887; F:GO:0042803; F:GO:0044183; C:GO:0005618; C:GO:0005829; C:GO:0005886; C:GO:0009507	P:protein folding; P:growth; F:ATP binding; F:ATPase activity; F:protein homodimerization activity; F:protein folding chaperone; C:cell wall; C:cytosol; C:plasma membrane; C:chloroplast	EC:3.6.1; EC:3.6; EC:3; EC:3.6.1.15	Acting on acid anhydrides; Acting on acid anhydrides; Hydrolases; Nucleoside-triphosphate phosphatase	IPR001270 (PRINTS); IPR041546 (PFAM); IPR003959 (PFAM); IPR019489 (PFAM); IPR003959 (PFAM); G3DSA:3.40.50.300 (GENE3D); G3DSA:3.40.50.300 (GENE3D); IPR036628 (G3DSA:1.10.1780.GENE3D); G3DSA:3.40.50.300 (GENE3D); IPR004176 (PFAM); G3DSA:1.10.8.60 (GENE3D); mobidb-lite (MOBIDB_LITE); PTHR11638 (PANTHER); PTHR11638:SF151 (PANTHER); IPR004176 (PROSITE_PROFILES); IPR001943 (PROSITE_PROFILES); cd00009 …	F:GO:0005515; F:GO:0005524; F:GO:0016887	F:protein binding; F:ATP binding; F:ATPase activity
A0A1U7J9U5	Photosystem II CP47 reaction center protein; AltName: Full=PSII 47 kDa protein; AltName: Full=Protein CP-47	510	1	0.0	91.76	14	P:GO:0009772; P:GO:0018298; F:GO:0016168; F:GO:0045156; C:GO:0009523; C:GO:0016021; C:GO:0030096; C:GO:0042651	P:photosynthetic electron transport in photosystem II; P:protein-chromophore linkage; F:chlorophyll binding; F:electron transporter, transferring electrons within the cyclic electron transport pathway of photosynthesis activity; C:photosystem II; C:integral component of membrane; C:plasma membrane-derived thylakoid photosystem II; C:thylakoid membrane	EC:1	Oxidoreductases	G3DSA:3.10.680.10 (GENE3D); IPR017486 (TIGRFAM); IPR000932 (PFAM); IPR000932 (PANTHER); PTHR33180:SF14 (PANTHER); IPR036001 (SUPERFAMILY)	P:GO:0009767; P:GO:0009772; P:GO:0015979; P:GO:0019684; F:GO:0016168; F:GO:0045156; C:GO:0009521; C:GO:0009523; C:GO:0016020	P:photosynthetic electron transport chain; P:photosynthetic electron transport in photosystem II; P:photosynthesis; P:photosynthesis, light reaction; F:chlorophyll binding; F:electron transporter, transferring electrons within the cyclic electron transport pathway of photosynthesis activity; C:photosystem; C:photosystem II; C:membrane
A0A3R7QSB3	R-phycocyanin-2 subunit alpha; AltName: Full=R-phycocyanin II alpha chain	162	1	1.95589E-101	91.36	3	P:GO:0015979; P:GO:0018298; C:GO:0030089	P:photosynthesis; P:protein-chromophore linkage; C:phycobilisome			IPR012128 (PFAM); IPR038719 (G3DSA:1.10.490.GENE3D); IPR012128 (PIRSF); IPR006246 (TIGRFAM); PTHR34011 (PANTHER); PTHR34011:SF4 (PANTHER); cd14770 (CDD); IPR009050 (SUPERFAMILY)	P:GO:0015979; C:GO:0030089	P:photosynthesis; C:phycobilisome
A0A2P8WK63	Photosystem I P700 chlorophyll a apoprotein A2; AltName: Full=PsaB	737	1	0.0	92.95	21	P:GO:0015979; P:GO:0018298; P:GO:0022900; F:GO:0000287; F:GO:0009055; F:GO:0016168; F:GO:0051539; C:GO:0005886; C:GO:0009522; C:GO:0016021; C:GO:0042651	P:photosynthesis; P:protein-chromophore linkage; P:electron transport chain; F:magnesium ion binding; F:electron transfer activity; F:chlorophyll binding; F:4 iron, 4 sulfur cluster binding; C:plasma membrane; C:photosystem I; C:integral component of membrane; C:thylakoid membrane	EC:1	Oxidoreductases	IPR001280 (PRINTS); IPR036408 (G3DSA:1.20.1130.GENE3D); IPR001280 (PFAM); IPR006244 (TIGRFAM); IPR001280 (PIRSF); PTHR30128 (PANTHER); PTHR30128:SF55 (PANTHER); IPR036408 (SUPERFAMILY)	P:GO:0015979; C:GO:0009522; C:GO:0009579; C:GO:0016021	P:photosynthesis; C:photosystem I; C:thylakoid; C:integral component of membrane
A0A3D1P4F9	ATP synthase subunit beta; AltName: Full=ATP synthase F1 sector subunit beta; AltName: Full=F-ATPase subunit beta	313	1	0.0	97.44	17	P:GO:0009168; P:GO:0015986; P:GO:0017144; F:GO:0005524; F:GO:0008553; F:GO:0022853; F:GO:0042626; F:GO:0046933; F:GO:0046961; C:GO:0042651; C:GO:0045261; C:GO:0045262	P:purine ribonucleoside monophosphate biosynthetic process; P:ATP synthesis coupled proton transport; P:drug metabolic process; F:ATP binding; F:proton-exporting ATPase activity, phosphorylative mechanism; F:active ion transmembrane transporter activity; F:ATPase-coupled transmembrane transporter activity; F:proton-transporting ATP synthase activity, rotational mechanism; F:proton-transporting AT…	EC:7.2.2; EC:3.6.1.15; EC:7.1.2.2; EC:3.6.1; EC:3.6.3.14; EC:7.1.2.1; EC:3.6; EC:3; EC:6; EC:7	Catalysing the translocation of inorganic cations; Nucleoside-triphosphate phosphatase; H(+)-transporting two-sector ATPase; Acting on acid anhydrides; Acting on acid anhydrides; P-type H(+)-exporting transporter; Acting on acid anhydrides; Hydrolases; Ligases; Translocases	IPR005722 (TIGRFAM); IPR024034 (G3DSA:1.10.1140.GENE3D); G3DSA:3.40.50.300 (GENE3D); IPR000194 (PFAM); PTHR15184 (PANTHER); cd18110 (CDD); SSF47917 (SUPERFAMILY); IPR027417 (SUPERFAMILY)	P:GO:0015986; F:GO:0005524; F:GO:0046933; C:GO:0045261	P:ATP synthesis coupled proton transport; F:ATP binding; F:proton-transporting ATP synthase activity, rotational mechanism; C:proton-transporting ATP synthase complex, catalytic core F(1)
P00761	Trypsin; Flags: Precursor	231	1	3.83789E-171	100.0	13	P:GO:0006508; P:GO:0007586; F:GO:0004252; F:GO:0046872; F:GO:0046982; F:GO:0097655; C:GO:0005615; C:GO:0097180	P:proteolysis; P:digestion; F:serine-type endopeptidase activity; F:metal ion binding; F:protein heterodimerization activity; F:serpin family protein binding; C:extracellular space; C:serine protease inhibitor complex	EC:3.4.21.34; EC:3.4.21.26; EC:3.4.21.27; EC:3.4.24.34; EC:3.4.21.41; EC:3.4.21.45; EC:3.4.21.42; EC:3.4.19.1; EC:3.4.21.43; EC:3.4.21.38; EC:3.4.21.35; EC:3.4.21.36; EC:3.4.21.39; EC:3.4.21; EC:3.4.21.53; EC:3.4.21.54; EC:3.4.21.48; EC:3.4.21.46; EC:3.4.21.47; EC:3.4.99; EC:3.4.21.62; EC:3.4.21.61; EC:3.4.21.59; EC:3; EC:3.4.21.73; EC:3.4.24.7; EC:3.4.21.71; EC:3.4.24.3; EC:3.4.21.78; EC:3.4.21.…	Plasma kallikrein; Prolyl oligopeptidase; Coagulation factor XIa; Neutrophil collagenase; Complement subcomponent C1r; Complement factor I; Complement subcomponent C1s; Acylaminoacyl-peptidase; Classical-complement-pathway C3/C5 convertase; Coagulation factor XIIa; Tissue kallikrein; Pancreatic elastase; Chymase; Acting on peptide bonds (peptidases); Endopeptidase La; Gamma-renin; Cerevisin; Comp…	IPR001314 (PRINTS); IPR001254 (PFAM); IPR043504 (G3DSA:2.40.10.GENE3D); IPR043504 (G3DSA:2.40.10.GENE3D); IPR043504 (G3DSA:2.40.10.GENE3D); PTHR24264:SF57 (PANTHER); PTHR24264 (PANTHER); IPR001254 (PROSITE_PROFILES); IPR001254 (CDD); IPR009003 (SUPERFAMILY)	P:GO:0006508; F:GO:0004252	P:proteolysis; F:serine-type endopeptidase activity
A0A2P8VWC4	Transaldolase	390	1	0.0	85.53	13	P:GO:0005975; P:GO:0006098; P:GO:0009052; P:GO:0019682; P:GO:0019693; P:GO:0046496; F:GO:0004801; F:GO:0005509; C:GO:0005737; C:GO:0005829	P:carbohydrate metabolic process; P:pentose-phosphate shunt; P:pentose-phosphate shunt, non-oxidative branch; P:glyceraldehyde-3-phosphate metabolic process; P:ribose phosphate metabolic process; P:nicotinamide nucleotide metabolic process; F:sedoheptulose-7-phosphate:D-glyceraldehyde-3-phosphate glyceronetransferase activity; F:calcium ion binding; C:cytoplasm; C:cytosol	EC:2.2; EC:2.2.1.2; EC:2; EC:2.2.1	Transferring aldehyde or ketonic groups; Transaldolase; Transferases; Transferring aldehyde or ketonic groups	IPR013785 (G3DSA:3.20.20.GENE3D); IPR001585 (PFAM); IPR002048 (PFAM); G3DSA:1.10.238.10 (GENE3D); IPR004730 (TIGRFAM); IPR001585 (PANTHER); IPR004730 (PTHR10683:PANTHER); IPR002048 (PROSITE_PROFILES); IPR002048 (PROSITE_PROFILES); IPR002048 (CDD); IPR004730 (CDD); IPR011992 (SUPERFAMILY); SSF51569 (SUPERFAMILY)	P:GO:0005975; P:GO:0006098; F:GO:0003824; F:GO:0004801; F:GO:0005509; C:GO:0005737	P:carbohydrate metabolic process; P:pentose-phosphate shunt; F:catalytic activity; F:sedoheptulose-7-phosphate:D-glyceraldehyde-3-phosphate glyceronetransferase activity; F:calcium ion binding; C:cytoplasm
A0A2W4WD13	Cell division protein FtsZ	376	1	2.28131E-161	80.0	8	P:GO:0000917; P:GO:0043093; P:GO:0051258; F:GO:0003924; F:GO:0005525; F:GO:0042802; C:GO:0005737; C:GO:0032153	P:division septum assembly; P:FtsZ-dependent cytokinesis; P:protein polymerization; F:GTPase activity; F:GTP binding; F:identical protein binding; C:cytoplasm; C:cell division site	EC:3.6.1; EC:3.6; EC:3; EC:3.6.1.15	Acting on acid anhydrides; Acting on acid anhydrides; Hydrolases; Nucleoside-triphosphate phosphatase	IPR003008 (PRINTS); IPR003008 (PFAM); IPR024757 (PFAM); IPR036525 (G3DSA:3.40.50.GENE3D); IPR037103 (G3DSA:3.30.1330.GENE3D); IPR000158 (TIGRFAM); PTHR30314 (PANTHER); IPR000158 (CDD); IPR036525 (SUPERFAMILY); IPR008280 (SUPERFAMILY)	F:GO:0003924; F:GO:0005525	F:GTPase activity; F:GTP binding
A0A651E7R3	Phycobilisome 8.9 kDa linker polypeptide, phycocyanin-associated, rod; Short=L-8.9/R; AltName: Full=Rod-capping linker protein	83	1	4.90169E-30	82.43	4	P:GO:0015979; C:GO:0030089	P:photosynthesis; C:phycobilisome	EC:1.14.13.208; EC:1.18.1.2; EC:1.19.1.1	Benzoyl-CoA 2,3-epoxidase; Ferredoxin--NADP(+) reductase; Flavodoxin--NADP(+) reductase	IPR008213 (PFAM); IPR008213 (PROSITE_PROFILES)	C:GO:0030089	C:phycobilisome
K9TDG1	Allophycocyanin alpha chain	161	1	1.24267E-105	96.89	3	P:GO:0015979; P:GO:0018298; C:GO:0030089	P:photosynthesis; P:protein-chromophore linkage; C:phycobilisome			IPR012128 (PIRSF); IPR038719 (G3DSA:1.10.490.GENE3D); IPR012128 (PFAM); PTHR34011 (PANTHER); PTHR34011:SF2 (PANTHER); cd12125 (CDD); IPR009050 (SUPERFAMILY)	P:GO:0015979; C:GO:0030089	P:photosynthesis; C:phycobilisome
A0A1Q2TZF1	Elongation factor Tu; Short=EF-Tu	409	1	0.0	98.53	23	P:GO:0001666; P:GO:0006414; P:GO:0010039; P:GO:0032757; P:GO:0040007; P:GO:0044068; P:GO:0044651; P:GO:0050714; P:GO:0051704; F:GO:0003746; F:GO:0003924; F:GO:0005525; F:GO:0035375; C:GO:0005576; C:GO:0005737; C:GO:0005829; C:GO:0005886; C:GO:0009275; C:GO:0010339	P:response to hypoxia; P:translational elongation; P:response to iron ion; P:positive regulation of interleukin-8 production; P:growth; P:modulation by symbiont of host cellular process; P:adhesion of symbiont to host epithelial cell; P:positive regulation of protein secretion; P:multi-organism process; F:translation elongation factor activity; F:GTPase activity; F:GTP binding; F:zymogen binding;…	EC:3.6.1; EC:3.6; EC:3; EC:3.6.1.15	Acting on acid anhydrides; Acting on acid anhydrides; Hydrolases; Nucleoside-triphosphate phosphatase	IPR000795 (PRINTS); G3DSA:3.40.50.300 (GENE3D); G3DSA:2.40.30.10 (GENE3D); IPR004161 (PFAM); G3DSA:2.40.30.10 (GENE3D); IPR005225 (TIGRFAM); IPR000795 (PFAM); IPR004541 (TIGRFAM); IPR004160 (PFAM); PTHR43721 (PANTHER); PTHR43721:SF5 (PANTHER); IPR000795 (PROSITE_PROFILES); cd03707 (CDD); IPR041709 (CDD); IPR033720 (CDD); IPR027417 (SUPERFAMILY); IPR009000 (SUPERFAMILY); IPR009001 (SUPERFAMILY)	P:GO:0006414; F:GO:0003746; F:GO:0003924; F:GO:0005525	P:translational elongation; F:translation elongation factor activity; F:GTPase activity; F:GTP binding
A0A6G3YTS9	Allophycocyanin beta subunit	161	1	6.35313E-107	96.89	3	P:GO:0015979; P:GO:0018298; C:GO:0030089	P:photosynthesis; P:protein-chromophore linkage; C:phycobilisome			IPR012128 (PIRSF); IPR038719 (G3DSA:1.10.490.GENE3D); IPR006245 (TIGRFAM); IPR012128 (PFAM); PTHR34011 (PANTHER); IPR006245 (PTHR34011:PANTHER); IPR006245 (CDD); IPR009050 (SUPERFAMILY)	P:GO:0015979; C:GO:0030089	P:photosynthesis; C:phycobilisome
A0A2P8W8V6	Trigger factor; Short=TF; AltName: Full=PPIase	505	1	1.7463E-174	74.3	8	P:GO:0009267; P:GO:0009987; P:GO:0046677; F:GO:0016853; C:GO:0005618; C:GO:0005829; C:GO:0005886	P:cellular response to starvation; P:cellular process; P:response to antibiotic; F:isomerase activity; C:cell wall; C:cytosol; C:plasma membrane	EC:5	Isomerases	IPR036611 (G3DSA:3.30.70.GENE3D); IPR005215 (TIGRFAM); IPR008880 (PFAM); IPR037041 (G3DSA:1.10.3120.GENE3D); IPR001179 (PFAM); IPR008881 (PFAM); G3DSA:3.10.50.40 (GENE3D); mobidb-lite (MOBIDB_LITE); IPR005215 (PANTHER); PTHR30560:SF3 (PANTHER); IPR001179 (PROSITE_PROFILES); IPR036611 (SUPERFAMILY); IPR027304 (SUPERFAMILY); SSF54534 (SUPERFAMILY)	P:GO:0006457; P:GO:0015031; F:GO:0003755	P:protein folding; P:protein transport; F:peptidyl-prolyl cis-trans isomerase activity
K9W6U4	Glutamine synthetase; Short=GS; AltName: Full=Glutamate--ammonia ligase; AltName: Full=Glutamine synthetase I beta; Short=GSI beta	473	1	0.0	92.34	5	P:GO:0006542; F:GO:0004356; F:GO:0005524; F:GO:0046872; C:GO:0005737	P:glutamine biosynthetic process; F:glutamate-ammonia ligase activity; F:ATP binding; F:metal ion binding; C:cytoplasm	EC:6.3; EC:6.3.1; EC:6.3.1.2; EC:6	Forming carbon-nitrogen bonds; Forming carbon-nitrogen bonds; Glutamine synthetase; Ligases	IPR008147 (PFAM); IPR004809 (TIGRFAM); G3DSA:3.30.590.10 (GENE3D); IPR036651 (G3DSA:3.10.20.GENE3D); IPR008146 (PFAM); PTHR43407 (PANTHER); IPR036651 (SUPERFAMILY); IPR014746 (SUPERFAMILY)	P:GO:0006542; P:GO:0006807; F:GO:0003824; F:GO:0004356	P:glutamine biosynthetic process; P:nitrogen compound metabolic process; F:catalytic activity; F:glutamate-ammonia ligase activity
A0A1E5QD31	Catalase-peroxidase; Short=CP; AltName: Full=Peroxidase/catalase	744	1	0.0	86.08	18	P:GO:0006979; P:GO:0017001; P:GO:0035690; P:GO:0042737; P:GO:0042744; P:GO:0070301; P:GO:0071236; P:GO:0098869; F:GO:0004096; F:GO:0020037; F:GO:0046872; C:GO:0005576; C:GO:0005829	P:response to oxidative stress; P:antibiotic catabolic process; P:cellular response to drug; P:drug catabolic process; P:hydrogen peroxide catabolic process; P:cellular response to hydrogen peroxide; P:cellular response to antibiotic; P:cellular oxidant detoxification; F:catalase activity; F:heme binding; F:metal ion binding; C:extracellular region; C:cytosol	EC:1.11; EC:1; EC:1.11.1; EC:1.11.1.21; EC:1.11.1.6	Acting on a peroxide as acceptor; Oxidoreductases; Acting on a peroxide as acceptor; Catalase peroxidase; Catalase	IPR002016 (PRINTS); IPR000763 (PRINTS); IPR002016 (PFAM); IPR000763 (TIGRFAM); G3DSA:1.10.520.10 (GENE3D); G3DSA:1.10.420.10 (GENE3D); G3DSA:1.10.520.10 (GENE3D); G3DSA:1.10.420.20 (GENE3D); mobidb-lite (MOBIDB_LITE); mobidb-lite (MOBIDB_LITE); IPR000763 (PANTHER); IPR002016 (PROSITE_PROFILES); cd08200 (CDD); cd00649 (CDD); IPR010255 (SUPERFAMILY); IPR010255 (SUPERFAMILY)	P:GO:0006979; F:GO:0004096; F:GO:0004601; F:GO:0020037	P:response to oxidative stress; F:catalase activity; F:peroxidase activity; F:heme binding
A0A651DXN9	Xylulose-5-phosphate/fructose-6-phosphate phosphoketolase	733	1	1.1233E-22	38.07	6	P:GO:0005975; F:GO:0003824; F:GO:0016829; F:GO:0016832; F:GO:0047905; F:GO:0050193	P:carbohydrate metabolic process; F:catalytic activity; F:lyase activity; F:aldehyde-lyase activity; F:fructose-6-phosphate phosphoketolase activity; F:phosphoketolase activity			IPR005593 (PIRSF); G3DSA:3.40.50.970 (GENE3D); G3DSA:3.40.50.970 (GENE3D); IPR009014 (G3DSA:3.40.50.GENE3D); IPR018970 (PFAM); IPR005593 (PFAM); IPR005593 (PANTHER); PTHR31273:SF2 (PANTHER); cd00568 (CDD); IPR009014 (SUPERFAMILY); IPR029061 (SUPERFAMILY); IPR029061 (SUPERFAMILY)	P:GO:0005975; F:GO:0003824; F:GO:0016832	P:carbohydrate metabolic process; F:catalytic activity; F:aldehyde-lyase activity
A0A2W7AWZ0	Phycobilisome 32.1 kDa linker polypeptide, phycocyanin-associated, rod 2	272	1	1.41425E-111	74.73	4	C:GO:0030076; C:GO:0042651	C:light-harvesting complex; C:thylakoid membrane	EC:2.7.1.24	Dephospho-CoA kinase	IPR016470 (PIRSF); IPR001297 (PFAM); IPR038255 (G3DSA:1.10.3130.GENE3D); IPR008213 (PFAM); PTHR34011:SF5 (PANTHER); PTHR34011 (PANTHER); IPR008213 (PROSITE_PROFILES); IPR001297 (PROSITE_PROFILES)	P:GO:0015979; C:GO:0030089	P:photosynthesis; C:phycobilisome
A0A651E3B7	Fructose-bisphosphate aldolase class 2; Short=FBP aldolase; Short=FBPA; AltName: Full=Fructose-1,6-bisphosphate aldolase; AltName: Full=Fructose-bisphosphate aldolase class II	359	1	0.0	93.04	3	P:GO:0006096; F:GO:0004332; F:GO:0008270	P:glycolytic process; F:fructose-bisphosphate aldolase activity; F:zinc ion binding	EC:4.1.2; EC:4.1; EC:4.1.2.13; EC:4	Carbon-carbon lyases; Carbon-carbon lyases; Fructose-bisphosphate aldolase; Lyases	IPR013785 (G3DSA:3.20.20.GENE3D); IPR000771 (TIGRFAM); IPR000771 (PFAM); IPR006412 (TIGRFAM); IPR000771 (PIRSF); PTHR30304:SF0 (PANTHER); PTHR30304 (PANTHER); IPR000771 (CDD); SSF51569 (SUPERFAMILY)	P:GO:0005975; P:GO:0006096; F:GO:0003824; F:GO:0004332; F:GO:0008270; F:GO:0016832	P:carbohydrate metabolic process; P:glycolytic process; F:catalytic activity; F:fructose-bisphosphate aldolase activity; F:zinc ion binding; F:aldehyde-lyase activity
I4HP07	Elongation factor Tu; Short=EF-Tu	409	1	0.0	100.0	23	P:GO:0001666; P:GO:0006414; P:GO:0010039; P:GO:0032757; P:GO:0040007; P:GO:0044068; P:GO:0044651; P:GO:0050714; P:GO:0051704; F:GO:0003746; F:GO:0003924; F:GO:0005525; F:GO:0035375; C:GO:0005576; C:GO:0005737; C:GO:0005829; C:GO:0005886; C:GO:0009275; C:GO:0010339	P:response to hypoxia; P:translational elongation; P:response to iron ion; P:positive regulation of interleukin-8 production; P:growth; P:modulation by symbiont of host cellular process; P:adhesion of symbiont to host epithelial cell; P:positive regulation of protein secretion; P:multi-organism process; F:translation elongation factor activity; F:GTPase activity; F:GTP binding; F:zymogen binding;…	EC:3.6.1; EC:3.6; EC:3; EC:3.6.1.15	Acting on acid anhydrides; Acting on acid anhydrides; Hydrolases; Nucleoside-triphosphate phosphatase	IPR000795 (PRINTS); IPR005225 (TIGRFAM); G3DSA:3.40.50.300 (GENE3D); IPR004160 (PFAM); IPR004161 (PFAM); IPR004541 (TIGRFAM); IPR000795 (PFAM); G3DSA:2.40.30.10 (GENE3D); G3DSA:2.40.30.10 (GENE3D); PTHR43721:SF5 (PANTHER); PTHR43721 (PANTHER); IPR000795 (PROSITE_PROFILES); cd03707 (CDD); IPR033720 (CDD); IPR041709 (CDD); IPR009000 (SUPERFAMILY); IPR009001 (SUPERFAMILY); IPR027417 (SUPERFAMILY)	P:GO:0006414; F:GO:0003746; F:GO:0003924; F:GO:0005525	P:translational elongation; F:translation elongation factor activity; F:GTPase activity; F:GTP binding
A0A2P8W9R2	Phycobilisome 8.9 kDa linker polypeptide, phycocyanin-associated, rod; AltName: Full=Rod-capping linker protein	78	1	5.60412E-34	78.21	4	C:GO:0030076; C:GO:0042651	C:light-harvesting complex; C:thylakoid membrane	EC:1.14.13.208; EC:1.18.1.2; EC:1.19.1.1	Benzoyl-CoA 2,3-epoxidase; Ferredoxin--NADP(+) reductase; Flavodoxin--NADP(+) reductase	IPR008213 (PFAM); IPR008213 (PROSITE_PROFILES)	C:GO:0030089	C:phycobilisome
A0A6G3YTW3	Phycobiliprotein ApcE; AltName: Full=Anchor polypeptide; AltName: Full=PBS-anchor protein; AltName: Full=Phycobilisome linker polypeptide	917	1	0.0	84.19	8	P:GO:0015979; P:GO:0018298; F:GO:0016829; C:GO:0030089	P:photosynthesis; P:protein-chromophore linkage; F:lyase activity; C:phycobilisome	EC:4; EC:2.7.7.24; EC:2.7.1.24	Lyases; Glucose-1-phosphate thymidylyltransferase; Dephospho-CoA kinase	IPR012128 (PFAM); IPR001297 (PFAM); IPR038255 (G3DSA:1.10.3130.GENE3D); IPR038255 (G3DSA:1.10.3130.GENE3D); PTHR34011 (PANTHER); PTHR34011:SF6 (PANTHER); PTHR34011 (PANTHER); PTHR34011:SF6 (PANTHER); PTHR34011:SF6 (PANTHER); IPR001297 (PROSITE_PROFILES); IPR001297 (PROSITE_PROFILES); IPR001297 (PROSITE_PROFILES); cd12128 (CDD); IPR009050 (SUPERFAMILY)	P:GO:0015979; C:GO:0030089	P:photosynthesis; C:phycobilisome
A0A1U7J6Z9	Phycobilisome rod-core linker polypeptide CpcG; AltName: Full=L-RC 28.5	253	1	5.37644E-113	77.6	4	C:GO:0030076; C:GO:0042651	C:light-harvesting complex; C:thylakoid membrane	EC:2.7.7.24	Glucose-1-phosphate thymidylyltransferase	IPR016470 (PIRSF); IPR001297 (PFAM); IPR038255 (G3DSA:1.10.3130.GENE3D); PTHR34011 (PANTHER); PTHR34011:SF5 (PANTHER); IPR001297 (PROSITE_PROFILES)	P:GO:0015979; C:GO:0030089	P:photosynthesis; C:phycobilisome
A0A2W4XYH7	Photosystem II D2 protein; Short=PSII D2 protein; AltName: Full=Photosystem II Q(A) protein	352	1	0.0	96.59	16	P:GO:0009772; P:GO:0018298; F:GO:0005506; F:GO:0016168; F:GO:0045156; C:GO:0009523; C:GO:0016021; C:GO:0030096; C:GO:0042651	P:photosynthetic electron transport in photosystem II; P:protein-chromophore linkage; F:iron ion binding; F:chlorophyll binding; F:electron transporter, transferring electrons within the cyclic electron transport pathway of photosynthesis activity; C:photosystem II; C:integral component of membrane; C:plasma membrane-derived thylakoid photosystem II; C:thylakoid membrane	EC:1; EC:1.10.3.9	Oxidoreductases; Photosystem II	IPR000484 (PRINTS); IPR005868 (TIGRFAM); IPR036854 (G3DSA:1.20.85.GENE3D); IPR000484 (PFAM); PTHR33149:SF7 (PANTHER); IPR000484 (PANTHER); IPR036854 (SUPERFAMILY)	P:GO:0009772; P:GO:0015979; P:GO:0019684; F:GO:0045156; C:GO:0009523; C:GO:0016020	P:photosynthetic electron transport in photosystem II; P:photosynthesis; P:photosynthesis, light reaction; F:electron transporter, transferring electrons within the cyclic electron transport pathway of photosynthesis activity; C:photosystem II; C:membrane
A0A2P8W0I4	Cell shape-determining protein MreB; AltName: Full=Actin-like MreB protein	344	1	3.43211E-134	74.93	1	F:GO:0000166	F:nucleotide binding			IPR004753 (PRINTS); G3DSA:3.30.420.40 (GENE3D); IPR004753 (TIGRFAM); G3DSA:3.90.640.10 (GENE3D); G3DSA:3.30.420.40 (GENE3D); PF06723 (PFAM); PTHR42749 (PANTHER); PTHR42749:SF4 (PANTHER); IPR004753 (CDD); IPR043129 (SUPERFAMILY); IPR043129 (SUPERFAMILY)	P:GO:0000902	P:cell morphogenesis
K9S7V9	Glutamine synthetase; Short=GS; AltName: Full=Glutamate--ammonia ligase; AltName: Full=Glutamine synthetase I beta; Short=GSI beta	473	1	0.0	93.66	5	P:GO:0006542; F:GO:0004356; F:GO:0005524; F:GO:0046872; C:GO:0005737	P:glutamine biosynthetic process; F:glutamate-ammonia ligase activity; F:ATP binding; F:metal ion binding; C:cytoplasm	EC:6.3; EC:6.3.1; EC:6.3.1.2; EC:6	Forming carbon-nitrogen bonds; Forming carbon-nitrogen bonds; Glutamine synthetase; Ligases	IPR008146 (PFAM); IPR008147 (PFAM); IPR036651 (G3DSA:3.10.20.GENE3D); IPR004809 (TIGRFAM); G3DSA:3.30.590.10 (GENE3D); PTHR43407 (PANTHER); IPR036651 (SUPERFAMILY); IPR014746 (SUPERFAMILY)	P:GO:0006542; P:GO:0006807; F:GO:0003824; F:GO:0004356	P:glutamine biosynthetic process; P:nitrogen compound metabolic process; F:catalytic activity; F:glutamate-ammonia ligase activity
A0A2W7ASE0	60 kDa chaperonin 1; AltName: Full=GroEL protein 1; AltName: Full=Protein Cpn60 1	544	1	0.0	91.91	44	P:GO:0001666; P:GO:0009314; P:GO:0009405; P:GO:0009408; P:GO:0019068; P:GO:0032757; P:GO:0040007; P:GO:0042026; P:GO:0042262; P:GO:0043900; P:GO:0044650; P:GO:0044764; P:GO:0050714; P:GO:0051085; P:GO:0051817; P:GO:0090143; P:GO:0098630; P:GO:1901224; P:GO:2000535; P:GO:2000679; F:GO:0000287; F:GO:0003697; F:GO:0005524; F:GO:0008144; F:GO:0016887; F:GO:0042802; F:GO:0044183; F:GO:0046812; F:GO:00…	P:response to hypoxia; P:response to radiation; P:pathogenesis; P:response to heat; P:virion assembly; P:positive regulation of interleukin-8 production; P:growth; P:protein refolding; P:DNA protection; P:regulation of multi-organism process; P:adhesion of symbiont to host cell; P:multi-organism cellular process; P:positive regulation of protein secretion; P:chaperone cofactor-dependent protein r…	EC:3.6.1; EC:3.6; EC:3; EC:3.6.1.15	Acting on acid anhydrides; Acting on acid anhydrides; Hydrolases; Nucleoside-triphosphate phosphatase	IPR001844 (PRINTS); IPR027410 (G3DSA:3.30.260.GENE3D); IPR002423 (PFAM); IPR027409 (G3DSA:3.50.7.GENE3D); IPR027413 (G3DSA:1.10.560.GENE3D); IPR001844 (TIGRFAM); PTHR45633 (PANTHER); PTHR45633:SF41 (PANTHER); IPR001844 (CDD); IPR027413 (SUPERFAMILY); IPR027409 (SUPERFAMILY); IPR027413 (SUPERFAMILY)	P:GO:0042026; F:GO:0005524; F:GO:0016887	P:protein refolding; F:ATP binding; F:ATPase activity
A0A2W7AP58	Photosystem I P700 chlorophyll a apoprotein A2; AltName: Full=PsaB	742	1	0.0	93.13	21	P:GO:0015979; P:GO:0018298; P:GO:0022900; F:GO:0000287; F:GO:0009055; F:GO:0016168; F:GO:0051539; C:GO:0005886; C:GO:0009522; C:GO:0016021; C:GO:0042651	P:photosynthesis; P:protein-chromophore linkage; P:electron transport chain; F:magnesium ion binding; F:electron transfer activity; F:chlorophyll binding; F:4 iron, 4 sulfur cluster binding; C:plasma membrane; C:photosystem I; C:integral component of membrane; C:thylakoid membrane	EC:1	Oxidoreductases	IPR001280 (PRINTS); IPR001280 (PFAM); IPR001280 (PIRSF); IPR036408 (G3DSA:1.20.1130.GENE3D); IPR006244 (TIGRFAM); PTHR30128:SF55 (PANTHER); PTHR30128 (PANTHER); IPR036408 (SUPERFAMILY)	P:GO:0015979; C:GO:0009522; C:GO:0009579; C:GO:0016021	P:photosynthesis; C:photosystem I; C:thylakoid; C:integral component of membrane
A0A2T2W6A0	DNA protection during starvation protein	176	1	7.62681E-44	64.78	5	P:GO:0042594; F:GO:0003677; F:GO:0008199; F:GO:0042802; C:GO:0009295	P:response to starvation; F:DNA binding; F:ferric iron binding; F:identical protein binding; C:nucleoid			IPR002177 (PRINTS); IPR008331 (PFAM); IPR002177 (PIRSF); IPR012347 (G3DSA:1.20.1260.GENE3D); PTHR42932:SF3 (PANTHER); IPR002177 (PANTHER); IPR002177 (CDD); IPR009078 (SUPERFAMILY)	F:GO:0008199	F:ferric iron binding
A0A651DXM5	General L-amino acid-binding periplasmic protein AapJ; Flags: Precursor	359	1	7.26428E-114	66.77	1	C:GO:0042597	C:periplasmic space			G3DSA:3.40.190.10 (GENE3D); G3DSA:3.40.190.10 (GENE3D); IPR001638 (PFAM); mobidb-lite (MOBIDB_LITE); PTHR30085:SF7 (PANTHER); PTHR30085 (PANTHER); cd13692 (CDD); SSF53850 (SUPERFAMILY)	no GO terms	no GO terms
A0A2P8W620	Vanadium-dependent bromoperoxidase; Short=V-BPO; AltName: Full=Vanadium haloperoxidase	483	1	4.50815E-45	42.38	6	P:GO:0055114; P:GO:0098869; F:GO:0004601; F:GO:0016491; F:GO:0019806; F:GO:0046872	P:obsolete oxidation-reduction process; P:cellular oxidant detoxification; F:peroxidase activity; F:oxidoreductase activity; F:bromide peroxidase activity; F:metal ion binding			IPR016119 (G3DSA:1.10.606.GENE3D); IPR036938 (SUPERFAMILY)	F:GO:0004601	F:peroxidase activity
H9LIQ2	Ribulose bisphosphate carboxylase large chain; Short=RuBisCO large subunit	326	1	0.0	97.85	6	P:GO:0009853; P:GO:0019253; F:GO:0000287; F:GO:0004497; F:GO:0005515; F:GO:0016984	P:photorespiration; P:reductive pentose-phosphate cycle; F:magnesium ion binding; F:monooxygenase activity; F:protein binding; F:ribulose-bisphosphate carboxylase activity	EC:4.1.1; EC:4.1.1.39; EC:4.1; EC:1; EC:4	Carbon-carbon lyases; Ribulose-bisphosphate carboxylase; Carbon-carbon lyases; Oxidoreductases; Lyases	IPR000685 (PFAM); IPR036376 (G3DSA:3.20.20.GENE3D); IPR036422 (G3DSA:3.30.70.GENE3D); IPR017443 (PFAM); IPR033966 (PANTHER); PTHR42704:SF8 (PANTHER); IPR036376 (SUPERFAMILY); IPR036422 (SUPERFAMILY)	P:GO:0015977; F:GO:0000287; F:GO:0016984	P:carbon fixation; F:magnesium ion binding; F:ribulose-bisphosphate carboxylase activity
A0A2T2WBB5	ATP synthase gamma chain; AltName: Full=ATP synthase F1 sector gamma subunit; AltName: Full=F-ATPase gamma subunit	315	1	0.0	92.7	18	P:GO:0009168; P:GO:0015986; P:GO:0017144; P:GO:0040007; F:GO:0005524; F:GO:0008553; F:GO:0022853; F:GO:0042626; F:GO:0046933; F:GO:0046961; C:GO:0005618; C:GO:0042651; C:GO:0045261; C:GO:0045262	P:purine ribonucleoside monophosphate biosynthetic process; P:ATP synthesis coupled proton transport; P:drug metabolic process; P:growth; F:ATP binding; F:proton-exporting ATPase activity, phosphorylative mechanism; F:active ion transmembrane transporter activity; F:ATPase-coupled transmembrane transporter activity; F:proton-transporting ATP synthase activity, rotational mechanism; F:proton-trans…	EC:7.2.2; EC:3.6.1.15; EC:7.1.2.2; EC:3.6.1; EC:7.1.2.1; EC:3.6; EC:3; EC:6; EC:7	Catalysing the translocation of inorganic cations; Nucleoside-triphosphate phosphatase; H(+)-transporting two-sector ATPase; Acting on acid anhydrides; P-type H(+)-exporting transporter; Acting on acid anhydrides; Hydrolases; Ligases; Translocases	IPR000131 (PRINTS); G3DSA:3.40.1380.10 (GENE3D); IPR000131 (PFAM); G3DSA:1.10.287.80 (GENE3D); IPR000131 (TIGRFAM); PTHR11693:SF23 (PANTHER); IPR000131 (PANTHER); IPR000131 (CDD); IPR035968 (SUPERFAMILY)	P:GO:0015986; F:GO:0046933; C:GO:0045261	P:ATP synthesis coupled proton transport; F:proton-transporting ATP synthase activity, rotational mechanism; C:proton-transporting ATP synthase complex, catalytic core F(1)
A0A0C1N8W2	Photosystem II D2 protein; Short=PSII D2 protein; AltName: Full=Photosystem Q(A) protein	352	1	0.0	99.43	16	P:GO:0009772; P:GO:0018298; F:GO:0005506; F:GO:0016168; F:GO:0045156; C:GO:0009523; C:GO:0016021; C:GO:0030096; C:GO:0042651	P:photosynthetic electron transport in photosystem II; P:protein-chromophore linkage; F:iron ion binding; F:chlorophyll binding; F:electron transporter, transferring electrons within the cyclic electron transport pathway of photosynthesis activity; C:photosystem II; C:integral component of membrane; C:plasma membrane-derived thylakoid photosystem II; C:thylakoid membrane	EC:1; EC:1.10.3.9	Oxidoreductases; Photosystem II	IPR000484 (PRINTS); IPR036854 (G3DSA:1.20.85.GENE3D); IPR000484 (PFAM); IPR005868 (TIGRFAM); PTHR33149:SF7 (PANTHER); IPR000484 (PANTHER); IPR005868 (CDD); IPR036854 (SUPERFAMILY)	P:GO:0009772; P:GO:0015979; P:GO:0019684; F:GO:0045156; C:GO:0009523; C:GO:0016020	P:photosynthetic electron transport in photosystem II; P:photosynthesis; P:photosynthesis, light reaction; F:electron transporter, transferring electrons within the cyclic electron transport pathway of photosynthesis activity; C:photosystem II; C:membrane
A0A5Q4E3G0	Photosystem II CP47 reaction center protein; AltName: Full=PSII 47 kDa protein; AltName: Full=Protein CP-47	510	1	0.0	92.14	14	P:GO:0009772; P:GO:0018298; F:GO:0016168; F:GO:0045156; C:GO:0009523; C:GO:0016021; C:GO:0030096; C:GO:0042651	P:photosynthetic electron transport in photosystem II; P:protein-chromophore linkage; F:chlorophyll binding; F:electron transporter, transferring electrons within the cyclic electron transport pathway of photosynthesis activity; C:photosystem II; C:integral component of membrane; C:plasma membrane-derived thylakoid photosystem II; C:thylakoid membrane	EC:1	Oxidoreductases	IPR000932 (PFAM); G3DSA:3.10.680.10 (GENE3D); IPR017486 (TIGRFAM); IPR000932 (PANTHER); PTHR33180:SF14 (PANTHER); IPR036001 (SUPERFAMILY)	P:GO:0009767; P:GO:0009772; P:GO:0015979; P:GO:0019684; F:GO:0016168; F:GO:0045156; C:GO:0009521; C:GO:0009523; C:GO:0016020	P:photosynthetic electron transport chain; P:photosynthetic electron transport in photosystem II; P:photosynthesis; P:photosynthesis, light reaction; F:chlorophyll binding; F:electron transporter, transferring electrons within the cyclic electron transport pathway of photosynthesis activity; C:photosystem; C:photosystem II; C:membrane
A0A4Q7EGG9	Phycobiliprotein ApcE; AltName: Full=Anchor polypeptide; AltName: Full=PBS-anchor protein; AltName: Full=Phycobilisome linker polypeptide	896	1	0.0	85.13	8	P:GO:0015979; P:GO:0018298; F:GO:0016829; C:GO:0030089	P:photosynthesis; P:protein-chromophore linkage; F:lyase activity; C:phycobilisome	EC:4; EC:2.7.7.24; EC:2.7.1.24	Lyases; Glucose-1-phosphate thymidylyltransferase; Dephospho-CoA kinase	IPR001297 (PFAM); IPR038255 (G3DSA:1.10.3130.GENE3D); IPR012128 (PFAM); IPR038255 (G3DSA:1.10.3130.GENE3D); PTHR34011 (PANTHER); PTHR34011 (PANTHER); PTHR34011:SF6 (PANTHER); PTHR34011:SF6 (PANTHER); IPR001297 (PROSITE_PROFILES); IPR001297 (PROSITE_PROFILES); IPR001297 (PROSITE_PROFILES); cd12128 (CDD); IPR009050 (SUPERFAMILY)	P:GO:0015979; C:GO:0030089	P:photosynthesis; C:phycobilisome
A0A1V8NDW1	Photosystem II D2 protein; Short=PSII D2 protein; AltName: Full=Photosystem Q(A) protein	352	1	0.0	97.16	16	P:GO:0009772; P:GO:0018298; F:GO:0005506; F:GO:0016168; F:GO:0045156; C:GO:0009523; C:GO:0016021; C:GO:0030096; C:GO:0042651	P:photosynthetic electron transport in photosystem II; P:protein-chromophore linkage; F:iron ion binding; F:chlorophyll binding; F:electron transporter, transferring electrons within the cyclic electron transport pathway of photosynthesis activity; C:photosystem II; C:integral component of membrane; C:plasma membrane-derived thylakoid photosystem II; C:thylakoid membrane	EC:1; EC:1.10.3.9	Oxidoreductases; Photosystem II	IPR000484 (PRINTS); IPR000484 (PFAM); IPR005868 (TIGRFAM); IPR036854 (G3DSA:1.20.85.GENE3D); PTHR33149:SF7 (PANTHER); IPR000484 (PANTHER); IPR005868 (CDD); IPR036854 (SUPERFAMILY)	P:GO:0009772; P:GO:0015979; P:GO:0019684; F:GO:0045156; C:GO:0009523; C:GO:0016020	P:photosynthetic electron transport in photosystem II; P:photosynthesis; P:photosynthesis, light reaction; F:electron transporter, transferring electrons within the cyclic electron transport pathway of photosynthesis activity; C:photosystem II; C:membrane
A0A6C2DVY1	ATP synthase subunit beta; AltName: Full=ATP synthase F1 sector subunit beta; AltName: Full=F-ATPase subunit beta	477	1	0.0	88.77	17	P:GO:0009168; P:GO:0015986; P:GO:0017144; F:GO:0005524; F:GO:0008553; F:GO:0022853; F:GO:0042626; F:GO:0046933; F:GO:0046961; C:GO:0042651; C:GO:0045261; C:GO:0045262	P:purine ribonucleoside monophosphate biosynthetic process; P:ATP synthesis coupled proton transport; P:drug metabolic process; F:ATP binding; F:proton-exporting ATPase activity, phosphorylative mechanism; F:active ion transmembrane transporter activity; F:ATPase-coupled transmembrane transporter activity; F:proton-transporting ATP synthase activity, rotational mechanism; F:proton-transporting AT…	EC:7.2.2; EC:3.6.1.15; EC:7.1.2.2; EC:3.6.1; EC:3.6.3.14; EC:7.1.2.1; EC:3.6; EC:3; EC:6; EC:7	Catalysing the translocation of inorganic cations; Nucleoside-triphosphate phosphatase; H(+)-transporting two-sector ATPase; Acting on acid anhydrides; Acting on acid anhydrides; P-type H(+)-exporting transporter; Acting on acid anhydrides; Hydrolases; Ligases; Translocases	IPR005722 (TIGRFAM); IPR000194 (PFAM); IPR024034 (G3DSA:1.10.1140.GENE3D); G3DSA:3.40.50.300 (GENE3D); G3DSA:2.40.10.170 (GENE3D); IPR004100 (PFAM); PTHR15184 (PANTHER); cd01133 (CDD); cd18110 (CDD); cd18115 (CDD); IPR036121 (SUPERFAMILY); SSF47917 (SUPERFAMILY); IPR027417 (SUPERFAMILY)	P:GO:0015986; P:GO:0046034; P:GO:1902600; F:GO:0005524; F:GO:0046933; C:GO:0045261	P:ATP synthesis coupled proton transport; P:ATP metabolic process; P:proton transmembrane transport; F:ATP binding; F:proton-transporting ATP synthase activity, rotational mechanism; C:proton-transporting ATP synthase complex, catalytic core F(1)
A0A651DQI6	Allophycocyanin alpha-B chain; AltName: Full=Allophycocyanin gamma chain	161	1	2.56442E-95	91.93	3	P:GO:0015979; P:GO:0018298; C:GO:0030089	P:photosynthesis; P:protein-chromophore linkage; C:phycobilisome			IPR038719 (G3DSA:1.10.490.GENE3D); IPR012128 (PFAM); IPR012128 (PIRSF); PTHR34011 (PANTHER); PTHR34011:SF2 (PANTHER); cd12125 (CDD); IPR009050 (SUPERFAMILY)	P:GO:0015979; C:GO:0030089	P:photosynthesis; C:phycobilisome
A0A651DTN7	Cell division protein FtsZ	396	1	3.86702E-180	83.58	15	P:GO:0000917; P:GO:0043093; P:GO:0051258; F:GO:0003924; F:GO:0005525; F:GO:0042802; C:GO:0005737; C:GO:0032153	P:division septum assembly; P:FtsZ-dependent cytokinesis; P:protein polymerization; F:GTPase activity; F:GTP binding; F:identical protein binding; C:cytoplasm; C:cell division site	EC:3.6.1; EC:3.6; EC:3; EC:3.6.1.15	Acting on acid anhydrides; Acting on acid anhydrides; Hydrolases; Nucleoside-triphosphate phosphatase	IPR003008 (PRINTS); IPR037103 (G3DSA:3.30.1330.GENE3D); IPR036525 (G3DSA:3.40.50.GENE3D); IPR000158 (TIGRFAM); IPR003008 (PFAM); IPR024757 (PFAM); mobidb-lite (MOBIDB_LITE); mobidb-lite (MOBIDB_LITE); PTHR30314 (PANTHER); IPR000158 (CDD); IPR036525 (SUPERFAMILY); IPR008280 (SUPERFAMILY)	F:GO:0003924; F:GO:0005525	F:GTPase activity; F:GTP binding
A0A2P8QIZ5	Allophycocyanin subunit alpha 1	161	1	4.10909E-105	96.27	3	P:GO:0015979; P:GO:0018298; C:GO:0030089	P:photosynthesis; P:protein-chromophore linkage; C:phycobilisome			IPR038719 (G3DSA:1.10.490.GENE3D); IPR012128 (PIRSF); IPR012128 (PFAM); PTHR34011 (PANTHER); PTHR34011:SF2 (PANTHER); cd12125 (CDD); IPR009050 (SUPERFAMILY)	P:GO:0015979; C:GO:0030089	P:photosynthesis; C:phycobilisome
A0A651DQE7	Polyribonucleotide nucleotidyltransferase; AltName: Full=Polynucleotide phosphorylase; Short=PNPase	715	1	0.0	89.33	20	P:GO:0006396; P:GO:0006402; P:GO:0009408; P:GO:0090503; F:GO:0000175; F:GO:0000287; F:GO:0003723; F:GO:0003729; F:GO:0004654; F:GO:0008144; F:GO:0035438; F:GO:0042802; C:GO:0005618; C:GO:0005737; C:GO:0005829; C:GO:0005886	P:RNA processing; P:mRNA catabolic process; P:response to heat; P:RNA phosphodiester bond hydrolysis, exonucleolytic; F:3'-5'-exoribonuclease activity; F:magnesium ion binding; F:RNA binding; F:mRNA binding; F:polyribonucleotide nucleotidyltransferase activity; F:drug binding; F:cyclic-di-GMP binding; F:identical protein binding; C:cell wall; C:cytoplasm; C:cytosol; C:plasma membrane	EC:3.1.13; EC:3.1.15; EC:2.7.7; EC:3.1; EC:2.7; EC:2; EC:3; EC:2.7.7.8	Acting on ester bonds; Acting on ester bonds; Transferring phosphorus-containing groups; Acting on ester bonds; Transferring phosphorus-containing groups; Transferases; Hydrolases; Polyribonucleotide nucleotidyltransferase	IPR015847 (PFAM); IPR027408 (G3DSA:3.30.230.GENE3D); G3DSA:2.40.50.140 (GENE3D); IPR003029 (PFAM); IPR001247 (PFAM); IPR012162 (TIGRFAM); IPR012162 (PIRSF); IPR015848 (PFAM); IPR004088 (PFAM); IPR027408 (G3DSA:3.30.230.GENE3D); IPR036612 (G3DSA:3.30.1370.GENE3D); IPR012162 (PANTHER); PS50084 (PROSITE_PROFILES); IPR003029 (PROSITE_PROFILES); cd11363 (CDD); cd02393 (CDD); cd04472 (CDD); cd11364 (CD…	P:GO:0006396; P:GO:0006402; F:GO:0003676; F:GO:0003723; F:GO:0004654	P:RNA processing; P:mRNA catabolic process; F:nucleic acid binding; F:RNA binding; F:polyribonucleotide nucleotidyltransferase activity
A0A2T2W8M7	Uncharacterized protein alr4550; Flags: Precursor	484	1	4.26615E-70	46.6	4	P:GO:0008643; P:GO:0055085; F:GO:0015288; C:GO:0016021	P:carbohydrate transport; P:transmembrane transport; F:porin activity; C:integral component of membrane			IPR001119 (PFAM); IPR007049 (PFAM); PTHR43308:SF1 (PANTHER); PTHR43308 (PANTHER); IPR001119 (PROSITE_PROFILES)	P:GO:0008643; F:GO:0015288; C:GO:0016021	P:carbohydrate transport; F:porin activity; C:integral component of membrane
A0A651DQF0	Carbon dioxide-concentrating mechanism protein CcmK; AltName: Full=Carboxysome shell protein CsoS1	113	1	1.73354E-65	93.75	3	P:GO:0015977; P:GO:0015979; C:GO:0031470	P:carbon fixation; P:photosynthesis; C:carboxysome			IPR000249 (PFAM); IPR037233 (G3DSA:3.30.70.GENE3D); PTHR33941:SF13 (PANTHER); PTHR33941 (PANTHER); cd07057 (CDD); IPR037233 (SUPERFAMILY)	C:GO:0031469	C:polyhedral organelle
A0A2P8VSQ5	---NA---	176									no IPS match	no IPS match	no IPS match
A0A6H2NM10	Thioredoxin 1; Short=Trx-1; AltName: Full=Thioredoxin-M	106	1	6.914E-66	96.15	12	P:GO:0006662; P:GO:0034599; P:GO:0045454; P:GO:0098869; F:GO:0004791; F:GO:0015035; F:GO:0016671; F:GO:0047134; C:GO:0005737	P:glycerol ether metabolic process; P:cellular response to oxidative stress; P:cell redox homeostasis; P:cellular oxidant detoxification; F:thioredoxin-disulfide reductase activity; F:protein disulfide oxidoreductase activity; F:oxidoreductase activity, acting on a sulfur group of donors, disulfide as acceptor; F:protein-disulfide reductase activity; C:cytoplasm	EC:1.8.1; EC:1.6; EC:1; EC:1.8; EC:1.8.4; EC:1.8.1.9; EC:1.8.1.8	Acting on a sulfur group of donors; Acting on NADH or NADPH; Oxidoreductases; Acting on a sulfur group of donors; Acting on a sulfur group of donors; Thioredoxin-disulfide reductase; Protein-disulfide reductase	PR00421 (PRINTS); IPR005746 (PIRSF); IPR036249 (G3DSA:3.40.30.GENE3D); IPR005746 (TIGRFAM); IPR013766 (PFAM); PTHR45663 (PANTHER); PTHR45663:SF16 (PANTHER); IPR013766 (PROSITE_PROFILES); cd02947 (CDD); IPR036249 (SUPERFAMILY)	P:GO:0006662; F:GO:0015035	P:glycerol ether metabolic process; F:protein disulfide oxidoreductase activity
A0A2W7CS82	Phycobilisome 32.1 kDa linker polypeptide, phycocyanin-associated, rod 1	291	1	2.1685E-133	78.77	4	P:GO:0015979; C:GO:0030089	P:photosynthesis; C:phycobilisome	EC:2.7.1.24	Dephospho-CoA kinase	IPR001297 (PFAM); IPR016470 (PIRSF); IPR008213 (PFAM); IPR038255 (G3DSA:1.10.3130.GENE3D); PTHR34011 (PANTHER); PTHR34011:SF5 (PANTHER); IPR008213 (PROSITE_PROFILES); IPR001297 (PROSITE_PROFILES)	P:GO:0015979; C:GO:0030089	P:photosynthesis; C:phycobilisome
A0A3N6P8V6	Allophycocyanin beta chain	161	1	1.52579E-107	96.27	3	P:GO:0015979; P:GO:0018298; C:GO:0030089	P:photosynthesis; P:protein-chromophore linkage; C:phycobilisome			IPR012128 (PFAM); IPR006245 (TIGRFAM); IPR012128 (PIRSF); IPR038719 (G3DSA:1.10.490.GENE3D); PTHR34011 (PANTHER); IPR006245 (PTHR34011:PANTHER); IPR006245 (CDD); IPR009050 (SUPERFAMILY)	P:GO:0015979; C:GO:0030089	P:photosynthesis; C:phycobilisome
A0A3M9Z379	Catalase-peroxidase; Short=CP; AltName: Full=Peroxidase/catalase	742	1	0.0	86.18	18	P:GO:0006979; P:GO:0017001; P:GO:0035690; P:GO:0042737; P:GO:0042744; P:GO:0070301; P:GO:0071236; P:GO:0098869; F:GO:0004096; F:GO:0020037; F:GO:0046872; C:GO:0005576; C:GO:0005829	P:response to oxidative stress; P:antibiotic catabolic process; P:cellular response to drug; P:drug catabolic process; P:hydrogen peroxide catabolic process; P:cellular response to hydrogen peroxide; P:cellular response to antibiotic; P:cellular oxidant detoxification; F:catalase activity; F:heme binding; F:metal ion binding; C:extracellular region; C:cytosol	EC:1.11; EC:1; EC:1.11.1; EC:1.11.1.21; EC:1.11.1.6	Acting on a peroxide as acceptor; Oxidoreductases; Acting on a peroxide as acceptor; Catalase peroxidase; Catalase	IPR000763 (PRINTS); IPR002016 (PRINTS); G3DSA:1.10.420.10 (GENE3D); IPR000763 (TIGRFAM); G3DSA:1.10.520.10 (GENE3D); IPR002016 (PFAM); G3DSA:1.10.520.10 (GENE3D); G3DSA:1.10.420.20 (GENE3D); mobidb-lite (MOBIDB_LITE); mobidb-lite (MOBIDB_LITE); IPR000763 (PANTHER); IPR002016 (PROSITE_PROFILES); cd08200 (CDD); cd00649 (CDD); IPR010255 (SUPERFAMILY); IPR010255 (SUPERFAMILY)	P:GO:0006979; F:GO:0004096; F:GO:0004601; F:GO:0020037	P:response to oxidative stress; F:catalase activity; F:peroxidase activity; F:heme binding
A0A651DTU1	ATP synthase gamma chain; AltName: Full=ATP synthase F1 sector gamma subunit; AltName: Full=F-ATPase gamma subunit	316	1	0.0	91.43	18	P:GO:0009168; P:GO:0015986; P:GO:0017144; P:GO:0040007; F:GO:0005524; F:GO:0008553; F:GO:0022853; F:GO:0042626; F:GO:0046933; F:GO:0046961; C:GO:0005618; C:GO:0042651; C:GO:0045261; C:GO:0045262	P:purine ribonucleoside monophosphate biosynthetic process; P:ATP synthesis coupled proton transport; P:drug metabolic process; P:growth; F:ATP binding; F:proton-exporting ATPase activity, phosphorylative mechanism; F:active ion transmembrane transporter activity; F:ATPase-coupled transmembrane transporter activity; F:proton-transporting ATP synthase activity, rotational mechanism; F:proton-trans…	EC:7.2.2; EC:3.6.1.15; EC:7.1.2.2; EC:3.6.1; EC:7.1.2.1; EC:3.6; EC:3; EC:6; EC:7	Catalysing the translocation of inorganic cations; Nucleoside-triphosphate phosphatase; H(+)-transporting two-sector ATPase; Acting on acid anhydrides; P-type H(+)-exporting transporter; Acting on acid anhydrides; Hydrolases; Ligases; Translocases	IPR000131 (PRINTS); IPR000131 (TIGRFAM); G3DSA:3.40.1380.10 (GENE3D); IPR000131 (PFAM); G3DSA:1.10.287.80 (GENE3D); PTHR11693:SF23 (PANTHER); IPR000131 (PANTHER); IPR000131 (CDD); IPR035968 (SUPERFAMILY)	P:GO:0015986; F:GO:0046933; C:GO:0045261	P:ATP synthesis coupled proton transport; F:proton-transporting ATP synthase activity, rotational mechanism; C:proton-transporting ATP synthase complex, catalytic core F(1)
A0A2T2W5E6	Elongation factor G 2; Short=EF-G 2	697	1	0.0	90.96	13	P:GO:0006414; P:GO:0040007; F:GO:0003746; F:GO:0003924; F:GO:0005525; C:GO:0005618; C:GO:0005737; C:GO:0005886	P:translational elongation; P:growth; F:translation elongation factor activity; F:GTPase activity; F:GTP binding; C:cell wall; C:cytoplasm; C:plasma membrane	EC:3.6.1; EC:3.6; EC:3; EC:3.6.1.15	Acting on acid anhydrides; Acting on acid anhydrides; Hydrolases; Nucleoside-triphosphate phosphatase	IPR000795 (PRINTS); G3DSA:3.40.50.300 (GENE3D); IPR004540 (TIGRFAM); IPR000795 (PFAM); IPR005225 (TIGRFAM); IPR014721 (G3DSA:3.30.230.GENE3D); IPR041095 (PFAM); IPR005517 (PFAM); G3DSA:3.30.70.240 (GENE3D); G3DSA:2.40.30.10 (GENE3D); IPR000640 (PFAM); G3DSA:3.30.70.870 (GENE3D); IPR004161 (PFAM); PTHR43261 (PANTHER); PTHR43261:SF5 (PANTHER); IPR000795 (PROSITE_PROFILES); cd04088 (CDD); IPR009022 …	P:GO:0006414; F:GO:0003746; F:GO:0003924; F:GO:0005525	P:translational elongation; F:translation elongation factor activity; F:GTPase activity; F:GTP binding
A0A651EPL6	UDP-glucose 6-dehydrogenase TuaD; Short=UDP-Glc dehydrogenase; Short=UDP-GlcDH; Short=UDPGDH; AltName: Full=Teichuronic acid biosynthesis protein TuaD	445	1	4.68768E-101	59.33	9	P:GO:0000271; P:GO:0006065; P:GO:0055114; P:GO:0071555; F:GO:0003979; F:GO:0016491; F:GO:0016616; F:GO:0051287; C:GO:0005737	P:polysaccharide biosynthetic process; P:UDP-glucuronate biosynthetic process; P:obsolete oxidation-reduction process; P:cell wall organization; F:UDP-glucose 6-dehydrogenase activity; F:oxidoreductase activity; F:oxidoreductase activity, acting on the CH-OH group of donors, NAD or NADP as acceptor; F:NAD binding; C:cytoplasm	EC:1.1.1.22; EC:1.1.1.132	UDP-glucose 6-dehydrogenase; GDP-mannose 6-dehydrogenase	IPR014026 (PFAM); IPR017476 (PIRSF); IPR017476 (TIGRFAM); G3DSA:3.40.50.720 (GENE3D); IPR001732 (PFAM); G3DSA:3.40.50.720 (GENE3D); IPR014027 (PFAM); IPR028357 (PIRSF); G3DSA:1.20.5.100 (GENE3D); PTHR43750:SF3 (PANTHER); PTHR43750 (PANTHER); IPR008927 (SUPERFAMILY); IPR036291 (SUPERFAMILY); IPR036220 (SUPERFAMILY)	P:GO:0000271; F:GO:0003979; F:GO:0016616; F:GO:0051287	P:polysaccharide biosynthetic process; F:UDP-glucose 6-dehydrogenase activity; F:oxidoreductase activity, acting on the CH-OH group of donors, NAD or NADP as acceptor; F:NAD binding
A0A2T2VZ09	Tail sheath protein; Short=TSP	579	1	1.83747E-7	41.96	6	P:GO:0046718; P:GO:0099000; C:GO:0019012; C:GO:0030430; C:GO:0098015; C:GO:0098027	P:viral entry into host cell; P:viral genome ejection through host cell envelope, contractile tail mechanism; C:virion; C:host cell cytoplasm; C:virus tail; C:virus tail, sheath			IPR020287 (PFAM); IPR035089 (PFAM); PTHR35861 (PANTHER); PTHR35861:SF1 (PANTHER)	no GO terms	no GO terms
A0A252DFJ4	Elongation factor Tu; Short=EF-Tu	409	1	0.0	97.31	23	P:GO:0001666; P:GO:0006414; P:GO:0010039; P:GO:0032757; P:GO:0040007; P:GO:0044068; P:GO:0044651; P:GO:0050714; P:GO:0051704; F:GO:0003746; F:GO:0003924; F:GO:0005525; F:GO:0035375; C:GO:0005576; C:GO:0005737; C:GO:0005829; C:GO:0005886; C:GO:0009275; C:GO:0010339	P:response to hypoxia; P:translational elongation; P:response to iron ion; P:positive regulation of interleukin-8 production; P:growth; P:modulation by symbiont of host cellular process; P:adhesion of symbiont to host epithelial cell; P:positive regulation of protein secretion; P:multi-organism process; F:translation elongation factor activity; F:GTPase activity; F:GTP binding; F:zymogen binding;…	EC:3.6.1; EC:3.6; EC:3; EC:3.6.1.15	Acting on acid anhydrides; Acting on acid anhydrides; Hydrolases; Nucleoside-triphosphate phosphatase	IPR000795 (PRINTS); IPR004541 (TIGRFAM); IPR005225 (TIGRFAM); IPR000795 (PFAM); G3DSA:2.40.30.10 (GENE3D); IPR004161 (PFAM); G3DSA:3.40.50.300 (GENE3D); IPR004160 (PFAM); G3DSA:2.40.30.10 (GENE3D); PTHR43721:SF5 (PANTHER); PTHR43721 (PANTHER); IPR000795 (PROSITE_PROFILES); cd03707 (CDD); IPR033720 (CDD); IPR041709 (CDD); IPR009001 (SUPERFAMILY); IPR027417 (SUPERFAMILY); IPR009000 (SUPERFAMILY)	P:GO:0006414; F:GO:0003746; F:GO:0003924; F:GO:0005525	P:translational elongation; F:translation elongation factor activity; F:GTPase activity; F:GTP binding
A0A6H2NIU0	ATP-dependent Clp protease ATP-binding subunit ClpA homolog	821	1	0.0	94.05	13	P:GO:0006457; P:GO:0040007; F:GO:0005524; F:GO:0016887; F:GO:0042803; F:GO:0044183; C:GO:0005618; C:GO:0005829; C:GO:0005886; C:GO:0009507	P:protein folding; P:growth; F:ATP binding; F:ATPase activity; F:protein homodimerization activity; F:protein folding chaperone; C:cell wall; C:cytosol; C:plasma membrane; C:chloroplast	EC:3.6.1; EC:3.6; EC:3; EC:3.6.1.15	Acting on acid anhydrides; Acting on acid anhydrides; Hydrolases; Nucleoside-triphosphate phosphatase	IPR001270 (PRINTS); IPR041546 (PFAM); IPR003959 (PFAM); IPR019489 (PFAM); IPR003959 (PFAM); G3DSA:3.40.50.300 (GENE3D); G3DSA:3.40.50.300 (GENE3D); IPR004176 (PFAM); G3DSA:3.40.50.300 (GENE3D); G3DSA:1.10.8.60 (GENE3D); IPR036628 (G3DSA:1.10.1780.GENE3D); PTHR11638 (PANTHER); PTHR11638:SF151 (PANTHER); IPR001943 (PROSITE_PROFILES); IPR004176 (PROSITE_PROFILES); cd00009 (CDD); cd00009 (CDD); IPR02…	F:GO:0005515; F:GO:0005524; F:GO:0016887	F:protein binding; F:ATP binding; F:ATPase activity
A0A5Q4EDW4	Glyceraldehyde-3-phosphate dehydrogenase 2; AltName: Full=GAPDH 2; AltName: Full=NAD(P)-dependent glyceraldehyde-3-phosphate dehydrogenase; AltName: Full=NAD-dependent glyceraldehyde-3-phosphate dehydrogenase	337	1	0.0	89.61	12	P:GO:0006006; P:GO:0006094; P:GO:0006096; F:GO:0004365; F:GO:0050661; F:GO:0051287; C:GO:0005737	P:glucose metabolic process; P:gluconeogenesis; P:glycolytic process; F:glyceraldehyde-3-phosphate dehydrogenase (NAD+) (phosphorylating) activity; F:NADP binding; F:NAD binding; C:cytoplasm	EC:1.2; EC:1.2.1.59; EC:1.2.1.12; EC:1; EC:1.2.1	Acting on the aldehyde or oxo group of donors; Glyceraldehyde-3-phosphate dehydrogenase (NAD(P)(+)) (phosphorylating); Glyceraldehyde-3-phosphate dehydrogenase (phosphorylating); Oxidoreductases; Acting on the aldehyde or oxo group of donors	IPR020831 (PRINTS); IPR020828 (PFAM); IPR020829 (PFAM); G3DSA:3.40.50.720 (GENE3D); IPR006424 (TIGRFAM); G3DSA:3.30.360.10 (GENE3D); IPR020831 (PIRSF); PTHR43148 (PANTHER); PTHR43148:SF5 (PANTHER); SSF55347 (SUPERFAMILY); IPR036291 (SUPERFAMILY)	P:GO:0006006; F:GO:0016620; F:GO:0050661; F:GO:0051287	P:glucose metabolic process; F:oxidoreductase activity, acting on the aldehyde or oxo group of donors, NAD or NADP as acceptor; F:NADP binding; F:NAD binding
A0A2P8VYX9	Enolase; AltName: Full=2-phospho-D-glycerate hydro-lyase; AltName: Full=2-phosphoglycerate dehydratase	431	1	0.0	77.83	12	P:GO:0006096; P:GO:0032889; F:GO:0001968; F:GO:0004634; F:GO:0043236; F:GO:0046872; C:GO:0000015	P:glycolytic process; P:regulation of vacuole fusion, non-autophagic; F:fibronectin binding; F:phosphopyruvate hydratase activity; F:laminin binding; F:metal ion binding; C:phosphopyruvate hydratase complex	EC:4.2.1; EC:4.2.1.11; EC:4.2; EC:4	Carbon-oxygen lyases; Phosphopyruvate hydratase; Carbon-oxygen lyases; Lyases	IPR000941 (PRINTS); IPR029017 (G3DSA:3.30.390.GENE3D); IPR020810 (PFAM); IPR036849 (G3DSA:3.20.20.GENE3D); IPR000941 (TIGRFAM); IPR000941 (PIRSF); IPR020811 (PFAM); IPR000941 (PTHR11902:PANTHER); IPR000941 (PANTHER); IPR000941 (CDD); IPR036849 (SUPERFAMILY); IPR029017 (SUPERFAMILY)	P:GO:0006096; F:GO:0000287; F:GO:0004634; C:GO:0000015	P:glycolytic process; F:magnesium ion binding; F:phosphopyruvate hydratase activity; C:phosphopyruvate hydratase complex
A0A1U7J4J2	Transketolase-like protein 2	633	1	2.08847E-21	39.35	6	F:GO:0003824; F:GO:0004802; F:GO:0016740; F:GO:0030976; F:GO:0046872; C:GO:0005737	F:catalytic activity; F:transketolase activity; F:transferase activity; F:thiamine pyrophosphate binding; F:metal ion binding; C:cytoplasm	EC:2.2.1.1	Transketolase	IPR005475 (PFAM); G3DSA:3.40.50.970 (GENE3D); IPR005474 (PFAM); IPR033248 (PFAM); G3DSA:3.40.50.970 (GENE3D); IPR009014 (G3DSA:3.40.50.GENE3D); PTHR43825 (PANTHER); IPR029061 (SUPERFAMILY); IPR029061 (SUPERFAMILY); IPR009014 (SUPERFAMILY)	F:GO:0003824	F:catalytic activity
A0A2T2W2V5	Ferredoxin--NADP reductase; Short=FNR	419	1	0.0	77.25	12	F:GO:0004324; F:GO:0005515; F:GO:0050660; F:GO:0050661; C:GO:0030076; C:GO:0042651	F:ferredoxin-NADP+ reductase activity; F:protein binding; F:flavin adenine dinucleotide binding; F:NADP binding; C:light-harvesting complex; C:thylakoid membrane	EC:1.14.13.208; EC:1.18.1; EC:1; EC:1.18.1.2; EC:1.18; EC:1.19.1.1	Benzoyl-CoA 2,3-epoxidase; Acting on iron-sulfur proteins as donors; Oxidoreductases; Ferredoxin--NADP(+) reductase; Acting on iron-sulfur proteins as donors; Flavodoxin--NADP(+) reductase	IPR001709 (PRINTS); IPR015701 (PIRSF); IPR035442 (PIRSF); IPR001433 (PFAM); IPR039261 (G3DSA:3.40.50.GENE3D); G3DSA:2.40.30.10 (GENE3D); IPR008213 (PFAM); PTHR43314 (PANTHER); IPR008213 (PROSITE_PROFILES); IPR017927 (PROSITE_PROFILES); cd06208 (CDD); IPR017938 (SUPERFAMILY); IPR039261 (SUPERFAMILY)	F:GO:0016491; C:GO:0030089	F:oxidoreductase activity; C:phycobilisome
A0A2T1FHG8	Elongation factor Tu; Short=EF-Tu	409	1	0.0	93.89	23	P:GO:0001666; P:GO:0006414; P:GO:0010039; P:GO:0032757; P:GO:0040007; P:GO:0044068; P:GO:0044651; P:GO:0050714; P:GO:0051704; F:GO:0003746; F:GO:0003924; F:GO:0005525; F:GO:0035375; C:GO:0005576; C:GO:0005737; C:GO:0005829; C:GO:0005886; C:GO:0009275; C:GO:0010339	P:response to hypoxia; P:translational elongation; P:response to iron ion; P:positive regulation of interleukin-8 production; P:growth; P:modulation by symbiont of host cellular process; P:adhesion of symbiont to host epithelial cell; P:positive regulation of protein secretion; P:multi-organism process; F:translation elongation factor activity; F:GTPase activity; F:GTP binding; F:zymogen binding;…	EC:3.6.1; EC:3.6; EC:3; EC:3.6.1.15	Acting on acid anhydrides; Acting on acid anhydrides; Hydrolases; Nucleoside-triphosphate phosphatase	IPR000795 (PRINTS); IPR004541 (TIGRFAM); G3DSA:2.40.30.10 (GENE3D); IPR005225 (TIGRFAM); IPR000795 (PFAM); G3DSA:2.40.30.10 (GENE3D); G3DSA:3.40.50.300 (GENE3D); IPR004160 (PFAM); IPR004161 (PFAM); PTHR43721 (PANTHER); PTHR43721:SF5 (PANTHER); IPR000795 (PROSITE_PROFILES); IPR041709 (CDD); IPR033720 (CDD); cd03707 (CDD); IPR027417 (SUPERFAMILY); IPR009000 (SUPERFAMILY); IPR009001 (SUPERFAMILY)	P:GO:0006414; F:GO:0003746; F:GO:0003924; F:GO:0005525	P:translational elongation; F:translation elongation factor activity; F:GTPase activity; F:GTP binding
A0A5Q4DZX4	Polyribonucleotide nucleotidyltransferase; AltName: Full=Polynucleotide phosphorylase; Short=PNPase	717	1	0.0	87.82	20	P:GO:0006396; P:GO:0006402; P:GO:0009408; P:GO:0090503; F:GO:0000175; F:GO:0000287; F:GO:0003723; F:GO:0003729; F:GO:0004654; F:GO:0008144; F:GO:0035438; F:GO:0042802; C:GO:0005618; C:GO:0005737; C:GO:0005829; C:GO:0005886	P:RNA processing; P:mRNA catabolic process; P:response to heat; P:RNA phosphodiester bond hydrolysis, exonucleolytic; F:3'-5'-exoribonuclease activity; F:magnesium ion binding; F:RNA binding; F:mRNA binding; F:polyribonucleotide nucleotidyltransferase activity; F:drug binding; F:cyclic-di-GMP binding; F:identical protein binding; C:cell wall; C:cytoplasm; C:cytosol; C:plasma membrane	EC:3.1.13; EC:3.1.15; EC:2.7.7; EC:3.1; EC:2.7; EC:2; EC:3; EC:2.7.7.8	Acting on ester bonds; Acting on ester bonds; Transferring phosphorus-containing groups; Acting on ester bonds; Transferring phosphorus-containing groups; Transferases; Hydrolases; Polyribonucleotide nucleotidyltransferase	IPR027408 (G3DSA:3.30.230.GENE3D); IPR012162 (PIRSF); IPR027408 (G3DSA:3.30.230.GENE3D); G3DSA:2.40.50.140 (GENE3D); IPR012162 (TIGRFAM); IPR036612 (G3DSA:3.30.1370.GENE3D); IPR001247 (PFAM); IPR015847 (PFAM); IPR004088 (PFAM); IPR015848 (PFAM); IPR003029 (PFAM); IPR012162 (PANTHER); PS50084 (PROSITE_PROFILES); IPR003029 (PROSITE_PROFILES); cd11364 (CDD); cd02393 (CDD); cd11363 (CDD); cd04472 (CD…	P:GO:0006396; P:GO:0006402; F:GO:0003676; F:GO:0003723; F:GO:0004654	P:RNA processing; P:mRNA catabolic process; F:nucleic acid binding; F:RNA binding; F:polyribonucleotide nucleotidyltransferase activity
A0A651DW40	DNA-directed RNA polymerase subunit beta'; Short=RNAP subunit beta'; AltName: Full=RNA polymerase subunit beta'; AltName: Full=Transcriptase subunit beta'	1367	1	0.0	85.67	10	P:GO:0006351; F:GO:0003677; F:GO:0003899; F:GO:0008270; C:GO:0000428; C:GO:0005622	P:transcription, DNA-templated; F:DNA binding; F:DNA-directed 5'-3' RNA polymerase activity; F:zinc ion binding; C:DNA-directed RNA polymerase complex; C:intracellular anatomical structure	EC:2.7; EC:2; EC:2.7.7; EC:2.7.7.6	Transferring phosphorus-containing groups; Transferases; Transferring phosphorus-containing groups; DNA-directed RNA polymerase	IPR007083 (PFAM); IPR007081 (PFAM); G3DSA:2.40.50.100 (GENE3D); G3DSA:1.10.1790.20 (GENE3D); G3DSA:1.10.150.390 (GENE3D); IPR042102 (G3DSA:1.10.274.GENE3D); IPR007081 (PFAM); IPR007066 (PFAM); IPR012756 (TIGRFAM); IPR038120 (G3DSA:1.10.132.GENE3D); mobidb-lite (MOBIDB_LITE); mobidb-lite (MOBIDB_LITE); mobidb-lite (MOBIDB_LITE); PTHR19376 (PANTHER); PTHR19376 (PANTHER); PTHR19376 (PANTHER); PTHR19…	P:GO:0006351; F:GO:0003677; F:GO:0003899	P:transcription, DNA-templated; F:DNA binding; F:DNA-directed 5'-3' RNA polymerase activity
A0A0C1R5A6	Elongation factor Tu; Short=EF-Tu	409	1	0.0	95.35	23	P:GO:0001666; P:GO:0006414; P:GO:0010039; P:GO:0032757; P:GO:0040007; P:GO:0044068; P:GO:0044651; P:GO:0050714; P:GO:0051704; F:GO:0003746; F:GO:0003924; F:GO:0005525; F:GO:0035375; C:GO:0005576; C:GO:0005737; C:GO:0005829; C:GO:0005886; C:GO:0009275; C:GO:0010339	P:response to hypoxia; P:translational elongation; P:response to iron ion; P:positive regulation of interleukin-8 production; P:growth; P:modulation by symbiont of host cellular process; P:adhesion of symbiont to host epithelial cell; P:positive regulation of protein secretion; P:multi-organism process; F:translation elongation factor activity; F:GTPase activity; F:GTP binding; F:zymogen binding;…	EC:3.6.1; EC:3.6; EC:3; EC:3.6.1.15	Acting on acid anhydrides; Acting on acid anhydrides; Hydrolases; Nucleoside-triphosphate phosphatase	IPR000795 (PRINTS); G3DSA:3.40.50.300 (GENE3D); G3DSA:2.40.30.10 (GENE3D); IPR004160 (PFAM); G3DSA:2.40.30.10 (GENE3D); IPR004161 (PFAM); IPR000795 (PFAM); IPR004541 (TIGRFAM); IPR005225 (TIGRFAM); PTHR43721:SF5 (PANTHER); PTHR43721 (PANTHER); IPR000795 (PROSITE_PROFILES); cd03707 (CDD); IPR033720 (CDD); IPR041709 (CDD); IPR009000 (SUPERFAMILY); IPR009001 (SUPERFAMILY); IPR027417 (SUPERFAMILY)	P:GO:0006414; F:GO:0003746; F:GO:0003924; F:GO:0005525	P:translational elongation; F:translation elongation factor activity; F:GTPase activity; F:GTP binding
K9SAB3	Probable transcriptional regulator ycf27; AltName: Full=OmpR-like protein	243	1	4.16741E-147	92.89	4	P:GO:0000160; P:GO:0006355; F:GO:0003677; C:GO:0009507	P:phosphorelay signal transduction system; P:regulation of transcription, DNA-templated; F:DNA binding; C:chloroplast			IPR001789 (PFAM); G3DSA:3.40.50.2300 (GENE3D); IPR001867 (PFAM); IPR036388 (G3DSA:1.10.10.GENE3D); PTHR48111:SF21 (PANTHER); IPR039420 (PANTHER); IPR001867 (PROSITE_PROFILES); IPR001789 (PROSITE_PROFILES); IPR001867 (CDD); cd17574 (CDD); IPR011006 (SUPERFAMILY)	P:GO:0000160; P:GO:0006355; F:GO:0003677	P:phosphorelay signal transduction system; P:regulation of transcription, DNA-templated; F:DNA binding
A0A1Z3HK76	Carbon dioxide-concentrating mechanism protein CcmK; AltName: Full=Carboxysome shell protein CsoS1	112	1	2.31278E-65	98.1	3	P:GO:0015977; P:GO:0015979; C:GO:0031470	P:carbon fixation; P:photosynthesis; C:carboxysome			IPR037233 (G3DSA:3.30.70.GENE3D); IPR000249 (PFAM); PTHR33941 (PANTHER); PTHR33941:SF13 (PANTHER); cd07057 (CDD); IPR037233 (SUPERFAMILY)	C:GO:0031469	C:polyhedral organelle
A0A651E7L7	Thioredoxin; Short=Trx	107	1	1.92528E-67	96.26	7	P:GO:0006662; P:GO:0045454; F:GO:0005515; F:GO:0015035; F:GO:0016671; F:GO:0047134; C:GO:0005737	P:glycerol ether metabolic process; P:cell redox homeostasis; F:protein binding; F:protein disulfide oxidoreductase activity; F:oxidoreductase activity, acting on a sulfur group of donors, disulfide as acceptor; F:protein-disulfide reductase activity; C:cytoplasm	EC:1.8.1; EC:1.6; EC:1; EC:1.8; EC:1.8.4; EC:1.8.1.8	Acting on a sulfur group of donors; Acting on NADH or NADPH; Oxidoreductases; Acting on a sulfur group of donors; Acting on a sulfur group of donors; Protein-disulfide reductase	PR00421 (PRINTS); IPR013766 (PFAM); IPR005746 (TIGRFAM); IPR005746 (PIRSF); IPR036249 (G3DSA:3.40.30.GENE3D); PTHR45663 (PANTHER); PTHR45663:SF34 (PANTHER); IPR013766 (PROSITE_PROFILES); cd02947 (CDD); IPR036249 (SUPERFAMILY)	P:GO:0006662; F:GO:0015035	P:glycerol ether metabolic process; F:protein disulfide oxidoreductase activity
A0A2N6KBE6	Allophycocyanin beta chain	161	1	1.05458E-111	98.14	3	P:GO:0015979; P:GO:0018298; C:GO:0030089	P:photosynthesis; P:protein-chromophore linkage; C:phycobilisome			IPR006245 (TIGRFAM); IPR012128 (PFAM); IPR012128 (PIRSF); IPR038719 (G3DSA:1.10.490.GENE3D); PTHR34011 (PANTHER); IPR006245 (PTHR34011:PANTHER); IPR006245 (CDD); IPR009050 (SUPERFAMILY)	P:GO:0015979; C:GO:0030089	P:photosynthesis; C:phycobilisome
A0A2P8VM73	Photosystem I P700 chlorophyll a apoprotein A1; AltName: Full=PsaA	626	1	0.0	89.78	20	P:GO:0015979; P:GO:0018298; P:GO:0022900; F:GO:0000287; F:GO:0009055; F:GO:0016168; F:GO:0051539; C:GO:0009522; C:GO:0016021; C:GO:0030094; C:GO:0042651	P:photosynthesis; P:protein-chromophore linkage; P:electron transport chain; F:magnesium ion binding; F:electron transfer activity; F:chlorophyll binding; F:4 iron, 4 sulfur cluster binding; C:photosystem I; C:integral component of membrane; C:plasma membrane-derived photosystem I; C:thylakoid membrane	EC:1	Oxidoreductases	IPR001280 (PRINTS); IPR006243 (TIGRFAM); IPR001280 (PFAM); IPR036408 (G3DSA:1.20.1130.GENE3D); PTHR30128 (PANTHER); IPR006243 (PTHR30128:PANTHER); IPR036408 (SUPERFAMILY)	P:GO:0015979; F:GO:0046872; C:GO:0009579; C:GO:0016021	P:photosynthesis; F:metal ion binding; C:thylakoid; C:integral component of membrane
A0A2P8VVE3	Phycobiliprotein beta chain; AltName: Full=16.2	169	1	2.51731E-76	81.07	3	P:GO:0015979; P:GO:0018298; C:GO:0030089	P:photosynthesis; P:protein-chromophore linkage; C:phycobilisome			IPR012128 (PIRSF); IPR012128 (PFAM); IPR038719 (G3DSA:1.10.490.GENE3D); IPR006245 (TIGRFAM); IPR006245 (PTHR34011:PANTHER); PTHR34011 (PANTHER); IPR006245 (CDD); IPR009050 (SUPERFAMILY)	P:GO:0015979; C:GO:0030089	P:photosynthesis; C:phycobilisome
A0A2P8VUY3	Elongation factor Ts; Short=EF-Ts	248	1	1.70866E-132	85.04	9	P:GO:0006414; P:GO:0040007; F:GO:0003746; C:GO:0005618; C:GO:0005737; C:GO:0005829; C:GO:0005886	P:translational elongation; P:growth; F:translation elongation factor activity; C:cell wall; C:cytoplasm; C:cytosol; C:plasma membrane			IPR014039 (PFAM); G3DSA:1.10.8.10 (GENE3D); IPR036402 (G3DSA:3.30.479.GENE3D); G3DSA:1.10.286.20 (GENE3D); IPR001816 (TIGRFAM); mobidb-lite (MOBIDB_LITE); IPR001816 (PANTHER); PTHR11741:SF0 (PANTHER); cd14275 (CDD); IPR009060 (SUPERFAMILY); IPR036402 (SUPERFAMILY)	P:GO:0006414; F:GO:0003746; F:GO:0005515	P:translational elongation; F:translation elongation factor activity; F:protein binding
A0A2P8W4S7	Arylsulfatase; Short=AS; AltName: Full=Aryl-sulfate sulphohydrolase	789	1	1.00739E-64	46.77	2	F:GO:0016788	F:hydrolase activity, acting on ester bonds	EC:3.1; EC:3; EC:3.1.6.1	Acting on ester bonds; Hydrolases; Arylsulfatase (type I)	G3DSA:3.30.1120.10 (GENE3D); IPR017850 (G3DSA:3.40.720.GENE3D); IPR000917 (PFAM); G3DSA:2.60.120.200 (GENE3D); mobidb-lite (MOBIDB_LITE); PTHR43186 (PANTHER); PTHR43186:SF2 (PANTHER); cd16025 (CDD); IPR017850 (SUPERFAMILY); IPR013320 (SUPERFAMILY)	F:GO:0003824; F:GO:0008484	F:catalytic activity; F:sulfuric ester hydrolase activity
A0A4P7ZVH9	60 kDa chaperonin 2; AltName: Full=GroEL protein 2; AltName: Full=Protein Cpn60 2	543	1	0.0	98.16	44	P:GO:0001666; P:GO:0009314; P:GO:0009405; P:GO:0009408; P:GO:0019068; P:GO:0032757; P:GO:0040007; P:GO:0042026; P:GO:0042262; P:GO:0043900; P:GO:0044650; P:GO:0044764; P:GO:0050714; P:GO:0051085; P:GO:0051817; P:GO:0090143; P:GO:0098630; P:GO:1901224; P:GO:2000535; P:GO:2000679; F:GO:0000287; F:GO:0003697; F:GO:0005524; F:GO:0008144; F:GO:0016887; F:GO:0042802; F:GO:0044183; F:GO:0046812; F:GO:00…	P:response to hypoxia; P:response to radiation; P:pathogenesis; P:response to heat; P:virion assembly; P:positive regulation of interleukin-8 production; P:growth; P:protein refolding; P:DNA protection; P:regulation of multi-organism process; P:adhesion of symbiont to host cell; P:multi-organism cellular process; P:positive regulation of protein secretion; P:chaperone cofactor-dependent protein r…	EC:3.6.1; EC:3.6; EC:3; EC:3.6.1.15	Acting on acid anhydrides; Acting on acid anhydrides; Hydrolases; Nucleoside-triphosphate phosphatase	IPR001844 (PRINTS); IPR027413 (G3DSA:1.10.560.GENE3D); IPR001844 (TIGRFAM); IPR002423 (PFAM); IPR027409 (G3DSA:3.50.7.GENE3D); IPR027410 (G3DSA:3.30.260.GENE3D); PTHR45633 (PANTHER); PTHR45633:SF41 (PANTHER); IPR001844 (CDD); IPR027413 (SUPERFAMILY); IPR027409 (SUPERFAMILY); IPR027413 (SUPERFAMILY)	P:GO:0042026; F:GO:0005524; F:GO:0016887	P:protein refolding; F:ATP binding; F:ATPase activity
A0A352AIC2	ATP synthase subunit alpha; AltName: Full=ATP synthase F1 sector subunit alpha; AltName: Full=F-ATPase subunit alpha	505	1	0.0	94.2	18	P:GO:0009168; P:GO:0015986; P:GO:0017144; P:GO:0040007; F:GO:0005524; F:GO:0022853; F:GO:0042626; F:GO:0046933; F:GO:0046961; C:GO:0005618; C:GO:0042651; C:GO:0045261; C:GO:0045262	P:purine ribonucleoside monophosphate biosynthetic process; P:ATP synthesis coupled proton transport; P:drug metabolic process; P:growth; F:ATP binding; F:active ion transmembrane transporter activity; F:ATPase-coupled transmembrane transporter activity; F:proton-transporting ATP synthase activity, rotational mechanism; F:proton-transporting ATPase activity, rotational mechanism; C:cell wall; C:t…	EC:7.2.2; EC:3.6.1.15; EC:7.1.2.2; EC:3.6.1; EC:3.6.3.14; EC:3.6; EC:3; EC:6; EC:7	Catalysing the translocation of inorganic cations; Nucleoside-triphosphate phosphatase; H(+)-transporting two-sector ATPase; Acting on acid anhydrides; Acting on acid anhydrides; Acting on acid anhydrides; Hydrolases; Ligases; Translocases	IPR004100 (PFAM); IPR005294 (TIGRFAM); IPR038376 (G3DSA:1.20.150.GENE3D); IPR000194 (PFAM); IPR000793 (PFAM); IPR023366 (G3DSA:2.40.30.GENE3D); IPR005294 (PIRSF); G3DSA:3.40.50.300 (GENE3D); PTHR48082 (PANTHER); cd18116 (CDD); IPR033732 (CDD); IPR000793 (CDD); IPR027417 (SUPERFAMILY); SSF47917 (SUPERFAMILY); IPR036121 (SUPERFAMILY)	P:GO:0015986; P:GO:0046034; P:GO:1902600; F:GO:0005524; F:GO:0032559; F:GO:0046933; C:GO:0045261	P:ATP synthesis coupled proton transport; P:ATP metabolic process; P:proton transmembrane transport; F:ATP binding; F:adenyl ribonucleotide binding; F:proton-transporting ATP synthase activity, rotational mechanism; C:proton-transporting ATP synthase complex, catalytic core F(1)
A0A6G3Z1E1	Phosphoglycerate kinase	401	1	0.0	89.25	14	P:GO:0006096; P:GO:0006754; P:GO:0009166; P:GO:0009168; P:GO:0017144; P:GO:0019359; P:GO:0042866; F:GO:0004618; F:GO:0005524; C:GO:0005737	P:glycolytic process; P:ATP biosynthetic process; P:nucleotide catabolic process; P:purine ribonucleoside monophosphate biosynthetic process; P:drug metabolic process; P:nicotinamide nucleotide biosynthetic process; P:pyruvate biosynthetic process; F:phosphoglycerate kinase activity; F:ATP binding; C:cytoplasm	EC:2.7.2; EC:5.3.1.1; EC:2.7.2.3; EC:2.7; EC:2	Transferring phosphorus-containing groups; Triose-phosphate isomerase; Phosphoglycerate kinase; Transferring phosphorus-containing groups; Transferases	IPR001576 (PRINTS); IPR015824 (G3DSA:3.40.50.GENE3D); IPR001576 (PFAM); IPR015824 (G3DSA:3.40.50.GENE3D); IPR001576 (PIRSF); IPR001576 (PANTHER); IPR001576 (CDD); IPR036043 (SUPERFAMILY)	P:GO:0006096; F:GO:0004618	P:glycolytic process; F:phosphoglycerate kinase activity
A0A651DPT8	Cytochrome b6	222	1	2.10382E-153	96.85	13	P:GO:0015979; P:GO:0022904; F:GO:0045158; F:GO:0046872; C:GO:0009512; C:GO:0016021; C:GO:0042651	P:photosynthesis; P:respiratory electron transport chain; F:electron transporter, transferring electrons within cytochrome b6/f complex of photosystem II activity; F:metal ion binding; C:cytochrome b6f complex; C:integral component of membrane; C:thylakoid membrane	EC:1	Oxidoreductases	IPR027387 (G3DSA:1.20.810.GENE3D); PIRSF000032 (PIRSF); IPR005797 (PFAM); IPR023530 (PTHR19271:PANTHER); PTHR19271 (PANTHER); IPR005797 (PROSITE_PROFILES); IPR005797 (CDD); IPR016174 (SUPERFAMILY)	P:GO:0022904; F:GO:0009055; F:GO:0016491; C:GO:0016020	P:respiratory electron transport chain; F:electron transfer activity; F:oxidoreductase activity; C:membrane
A0A2T1CJC1	Elongation factor G 1; Short=EF-G 1	696	1	0.0	93.24	17	P:GO:0006414; P:GO:0032790; P:GO:0040007; F:GO:0003746; F:GO:0003924; F:GO:0005515; F:GO:0005525; C:GO:0005618; C:GO:0005737; C:GO:0005886	P:translational elongation; P:ribosome disassembly; P:growth; F:translation elongation factor activity; F:GTPase activity; F:protein binding; F:GTP binding; C:cell wall; C:cytoplasm; C:plasma membrane	EC:3.6.1; EC:3.6; EC:3; EC:3.6.1.15	Acting on acid anhydrides; Acting on acid anhydrides; Hydrolases; Nucleoside-triphosphate phosphatase	IPR000795 (PRINTS); IPR005225 (TIGRFAM); G3DSA:2.40.30.10 (GENE3D); IPR000640 (PFAM); G3DSA:3.30.70.870 (GENE3D); IPR041095 (PFAM); IPR014721 (G3DSA:3.30.230.GENE3D); IPR004540 (TIGRFAM); IPR004161 (PFAM); IPR000795 (PFAM); IPR005517 (PFAM); G3DSA:3.40.50.300 (GENE3D); G3DSA:3.30.70.240 (GENE3D); PTHR43261 (PANTHER); PTHR43261:SF5 (PANTHER); IPR000795 (PROSITE_PROFILES); cd04088 (CDD); IPR009022 …	P:GO:0006414; F:GO:0003746; F:GO:0003924; F:GO:0005525	P:translational elongation; F:translation elongation factor activity; F:GTPase activity; F:GTP binding
A0A5Q4E5C2	Photosystem I iron-sulfur center; AltName: Full=9 kDa polypeptide; AltName: Full=PSI-C; AltName: Full=Photosystem I subunit VII; AltName: Full=PsaC	81	1	5.38426E-55	100.0	13	P:GO:0009773; F:GO:0009055; F:GO:0046872; F:GO:0051539; C:GO:0005886; C:GO:0009522; C:GO:0042651	P:photosynthetic electron transport in photosystem I; F:electron transfer activity; F:metal ion binding; F:4 iron, 4 sulfur cluster binding; C:plasma membrane; C:photosystem I; C:thylakoid membrane	EC:1	Oxidoreductases	G3DSA:3.30.70.20 (GENE3D); IPR017491 (TIGRFAM); IPR017896 (PFAM); PTHR24960 (PANTHER); PTHR24960:SF79 (PANTHER); IPR017896 (PROSITE_PROFILES); IPR017896 (PROSITE_PROFILES); SSF54862 (SUPERFAMILY)	P:GO:0009773; P:GO:0015979; F:GO:0009055; F:GO:0051539; C:GO:0009522; C:GO:0042651	P:photosynthetic electron transport in photosystem I; P:photosynthesis; F:electron transfer activity; F:4 iron, 4 sulfur cluster binding; C:photosystem I; C:thylakoid membrane
A0A6G3YUP6	Allophycocyanin alpha chain	161	1	2.09007E-102	94.41	3	P:GO:0015979; P:GO:0018298; C:GO:0030089	P:photosynthesis; P:protein-chromophore linkage; C:phycobilisome			IPR012128 (PIRSF); IPR038719 (G3DSA:1.10.490.GENE3D); IPR012128 (PFAM); PTHR34011 (PANTHER); PTHR34011:SF2 (PANTHER); cd12125 (CDD); IPR009050 (SUPERFAMILY)	P:GO:0015979; C:GO:0030089	P:photosynthesis; C:phycobilisome
A0A2T2WBD6	Cytochrome c-550; AltName: Full=Cytochrome c550; AltName: Full=Low-potential cytochrome c; Flags: Precursor	168	1	1.26786E-69	74.85	8	P:GO:0006091; P:GO:0015979; F:GO:0046872; C:GO:0030096; C:GO:0034357	P:generation of precursor metabolites and energy; P:photosynthesis; F:metal ion binding; C:plasma membrane-derived thylakoid photosystem II; C:photosynthetic membrane			IPR017851 (TIGRFAM); IPR029490 (PFAM); IPR016003 (PIRSF); IPR036909 (G3DSA:1.10.760.GENE3D); IPR009056 (PROSITE_PROFILES); IPR036909 (SUPERFAMILY)	P:GO:0015979; P:GO:0022904; F:GO:0005506; F:GO:0009055; F:GO:0020037; C:GO:0009523; C:GO:0042651	P:photosynthesis; P:respiratory electron transport chain; F:iron ion binding; F:electron transfer activity; F:heme binding; C:photosystem II; C:thylakoid membrane
P35527	Keratin, type I cytoskeletal 9; AltName: Full=Cytokeratin-9; Short=CK-9; AltName: Full=Keratin-9; Short=K9	623	1	0.0	100.0	6	P:GO:0007283; P:GO:0045109; P:GO:0070268; F:GO:0005200; C:GO:0005829; C:GO:0005882	P:spermatogenesis; P:intermediate filament organization; P:cornification; F:structural constituent of cytoskeleton; C:cytosol; C:intermediate filament			IPR002957 (PRINTS); IPR042180 (G3DSA:1.20.5.GENE3D); IPR039008 (PFAM); G3DSA:1.20.5.500 (GENE3D); G3DSA:1.20.5.170 (GENE3D); mobidb-lite (MOBIDB_LITE); PTHR23239:SF96 (PANTHER); IPR002957 (PANTHER); IPR039008 (PROSITE_PROFILES); SSF64593 (SUPERFAMILY); SSF64593 (SUPERFAMILY)	F:GO:0005198	F:structural molecule activity
K9XQG8	Allophycocyanin alpha subunit	161	1	1.10757E-101	95.03	3	P:GO:0015979; P:GO:0018298; C:GO:0030089	P:photosynthesis; P:protein-chromophore linkage; C:phycobilisome			IPR012128 (PFAM); IPR012128 (PIRSF); IPR038719 (G3DSA:1.10.490.GENE3D); PTHR34011 (PANTHER); PTHR34011:SF2 (PANTHER); cd12125 (CDD); IPR009050 (SUPERFAMILY)	P:GO:0015979; C:GO:0030089	P:photosynthesis; C:phycobilisome
A0A2W4U7C3	Glyceraldehyde-3-phosphate dehydrogenase 2; Short=GAPDH 2; AltName: Full=NAD(P)-dependent glyceraldehyde-3-phosphate dehydrogenase	338	1	0.0	87.83	12	P:GO:0006006; P:GO:0006094; P:GO:0019253; F:GO:0004365; F:GO:0050661; F:GO:0051287; C:GO:0005737	P:glucose metabolic process; P:gluconeogenesis; P:reductive pentose-phosphate cycle; F:glyceraldehyde-3-phosphate dehydrogenase (NAD+) (phosphorylating) activity; F:NADP binding; F:NAD binding; C:cytoplasm	EC:1.2; EC:1.2.1.59; EC:1.2.1.12; EC:1; EC:1.2.1	Acting on the aldehyde or oxo group of donors; Glyceraldehyde-3-phosphate dehydrogenase (NAD(P)(+)) (phosphorylating); Glyceraldehyde-3-phosphate dehydrogenase (phosphorylating); Oxidoreductases; Acting on the aldehyde or oxo group of donors	IPR020831 (PRINTS); IPR020828 (PFAM); G3DSA:3.40.50.720 (GENE3D); G3DSA:3.30.360.10 (GENE3D); IPR006424 (TIGRFAM); IPR020831 (PIRSF); IPR020829 (PFAM); PTHR43148:SF5 (PANTHER); PTHR43148 (PANTHER); IPR036291 (SUPERFAMILY); SSF55347 (SUPERFAMILY)	P:GO:0006006; F:GO:0016620; F:GO:0050661; F:GO:0051287	P:glucose metabolic process; F:oxidoreductase activity, acting on the aldehyde or oxo group of donors, NAD or NADP as acceptor; F:NADP binding; F:NAD binding
A0A651E2U3	Allophycocyanin subunit beta-18; Short=Allophycocyanin subunit B18	169	1	8.39746E-90	91.12	3	P:GO:0015979; P:GO:0018298; C:GO:0030089	P:photosynthesis; P:protein-chromophore linkage; C:phycobilisome			IPR038719 (G3DSA:1.10.490.GENE3D); IPR012128 (PFAM); IPR012128 (PIRSF); IPR006245 (TIGRFAM); IPR006245 (PTHR34011:PANTHER); PTHR34011 (PANTHER); IPR006245 (CDD); IPR009050 (SUPERFAMILY)	P:GO:0015979; C:GO:0030089	P:photosynthesis; C:phycobilisome
A0A651DXN6	Probable transcriptional regulator ycf27; AltName: Full=OmpR-like protein	247	1	4.01007E-145	92.47	4	P:GO:0000160; P:GO:0006355; F:GO:0003677; C:GO:0009507	P:phosphorelay signal transduction system; P:regulation of transcription, DNA-templated; F:DNA binding; C:chloroplast			IPR001867 (PFAM); IPR001789 (PFAM); G3DSA:3.40.50.2300 (GENE3D); IPR036388 (G3DSA:1.10.10.GENE3D); PTHR48111:SF21 (PANTHER); IPR039420 (PANTHER); IPR001867 (PROSITE_PROFILES); IPR001789 (PROSITE_PROFILES); IPR001867 (CDD); cd17574 (CDD); IPR011006 (SUPERFAMILY)	P:GO:0000160; P:GO:0006355; F:GO:0003677	P:phosphorelay signal transduction system; P:regulation of transcription, DNA-templated; F:DNA binding
K9YZL7	Allophycocyanin beta chain	161	1	8.10056E-106	94.41	3	P:GO:0015979; P:GO:0018298; C:GO:0030089	P:photosynthesis; P:protein-chromophore linkage; C:phycobilisome			IPR006245 (TIGRFAM); IPR012128 (PIRSF); IPR038719 (G3DSA:1.10.490.GENE3D); IPR012128 (PFAM); PTHR34011 (PANTHER); IPR006245 (PTHR34011:PANTHER); IPR006245 (CDD); IPR009050 (SUPERFAMILY)	P:GO:0015979; C:GO:0030089	P:photosynthesis; C:phycobilisome
A0A2T2W7M0	Ribose-5-phosphate isomerase A; AltName: Full=Phosphoriboisomerase A; Short=PRI	235	1	1.06413E-124	88.31	9	P:GO:0006014; P:GO:0009052; P:GO:0019682; P:GO:0019693; P:GO:0046496; F:GO:0004751; C:GO:0005829	P:D-ribose metabolic process; P:pentose-phosphate shunt, non-oxidative branch; P:glyceraldehyde-3-phosphate metabolic process; P:ribose phosphate metabolic process; P:nicotinamide nucleotide metabolic process; F:ribose-5-phosphate isomerase activity; C:cytosol	EC:5.3; EC:5; EC:5.3.1; EC:5.3.1.6	Intramolecular oxidoreductases; Isomerases; Intramolecular oxidoreductases; Ribose-5-phosphate isomerase	IPR004788 (PFAM); IPR004788 (TIGRFAM); G3DSA:3.40.50.1360 (GENE3D); G3DSA:3.30.70.260 (GENE3D); IPR004788 (PANTHER); IPR004788 (CDD); SSF75445 (SUPERFAMILY); IPR037171 (SUPERFAMILY)	P:GO:0009052; F:GO:0004751	P:pentose-phosphate shunt, non-oxidative branch; F:ribose-5-phosphate isomerase activity
A0A2T2WBW6	30S ribosomal protein S3	243	1	1.74722E-121	83.2	14	P:GO:0000028; P:GO:0002181; P:GO:0006412; P:GO:0040007; F:GO:0003729; F:GO:0003735; F:GO:0019843; C:GO:0005618; C:GO:0005840; C:GO:0005886; C:GO:0022627	P:ribosomal small subunit assembly; P:cytoplasmic translation; P:translation; P:growth; F:mRNA binding; F:structural constituent of ribosome; F:rRNA binding; C:cell wall; C:ribosome; C:plasma membrane; C:cytosolic small ribosomal subunit			IPR005704 (TIGRFAM); IPR036419 (G3DSA:3.30.1140.GENE3D); IPR015946 (G3DSA:3.30.300.GENE3D); IPR004044 (PFAM); IPR001351 (PFAM); mobidb-lite (MOBIDB_LITE); PTHR11760:SF19 (PANTHER); PTHR11760 (PANTHER); IPR004044 (PROSITE_PROFILES); cd02412 (CDD); IPR036419 (SUPERFAMILY); IPR009019 (SUPERFAMILY)	P:GO:0006412; F:GO:0003723; F:GO:0003735	P:translation; F:RNA binding; F:structural constituent of ribosome
A0A651DNV0	30S ribosomal protein S3	247	1	1.21887E-117	80.89	14	P:GO:0000028; P:GO:0002181; P:GO:0006412; P:GO:0040007; F:GO:0003729; F:GO:0003735; F:GO:0019843; C:GO:0005618; C:GO:0005840; C:GO:0005886; C:GO:0022627	P:ribosomal small subunit assembly; P:cytoplasmic translation; P:translation; P:growth; F:mRNA binding; F:structural constituent of ribosome; F:rRNA binding; C:cell wall; C:ribosome; C:plasma membrane; C:cytosolic small ribosomal subunit			IPR036419 (G3DSA:3.30.1140.GENE3D); IPR001351 (PFAM); IPR005704 (TIGRFAM); IPR015946 (G3DSA:3.30.300.GENE3D); IPR004044 (PFAM); mobidb-lite (MOBIDB_LITE); PTHR11760:SF19 (PANTHER); PTHR11760 (PANTHER); IPR004044 (PROSITE_PROFILES); cd02412 (CDD); IPR009019 (SUPERFAMILY); IPR036419 (SUPERFAMILY)	P:GO:0006412; F:GO:0003723; F:GO:0003735	P:translation; F:RNA binding; F:structural constituent of ribosome
A0A251WJF3	ATP synthase subunit alpha; AltName: Full=ATP synthase F1 sector subunit alpha; AltName: Full=F-ATPase subunit alpha	503	1	0.0	92.42	18	P:GO:0009168; P:GO:0015986; P:GO:0017144; P:GO:0040007; F:GO:0005524; F:GO:0022853; F:GO:0042626; F:GO:0046933; F:GO:0046961; C:GO:0005618; C:GO:0042651; C:GO:0045261; C:GO:0045262	P:purine ribonucleoside monophosphate biosynthetic process; P:ATP synthesis coupled proton transport; P:drug metabolic process; P:growth; F:ATP binding; F:active ion transmembrane transporter activity; F:ATPase-coupled transmembrane transporter activity; F:proton-transporting ATP synthase activity, rotational mechanism; F:proton-transporting ATPase activity, rotational mechanism; C:cell wall; C:t…	EC:7.2.2; EC:3.6.1.15; EC:7.1.2.2; EC:3.6.1; EC:3.6.3.14; EC:3.6; EC:3; EC:6; EC:7	Catalysing the translocation of inorganic cations; Nucleoside-triphosphate phosphatase; H(+)-transporting two-sector ATPase; Acting on acid anhydrides; Acting on acid anhydrides; Acting on acid anhydrides; Hydrolases; Ligases; Translocases	IPR005294 (TIGRFAM); IPR000194 (PFAM); IPR000793 (PFAM); IPR005294 (PIRSF); IPR038376 (G3DSA:1.20.150.GENE3D); G3DSA:3.40.50.300 (GENE3D); IPR023366 (G3DSA:2.40.30.GENE3D); IPR004100 (PFAM); PTHR48082 (PANTHER); cd18116 (CDD); IPR033732 (CDD); IPR000793 (CDD); IPR027417 (SUPERFAMILY); IPR036121 (SUPERFAMILY); SSF47917 (SUPERFAMILY)	P:GO:0015986; P:GO:0046034; P:GO:1902600; F:GO:0005524; F:GO:0032559; F:GO:0046933; C:GO:0045261	P:ATP synthesis coupled proton transport; P:ATP metabolic process; P:proton transmembrane transport; F:ATP binding; F:adenyl ribonucleotide binding; F:proton-transporting ATP synthase activity, rotational mechanism; C:proton-transporting ATP synthase complex, catalytic core F(1)
A0A2P8WAS1	Amylopullulanase; AltName: Full=Alpha-amylase/pullulanase; AltName: Full=Pullulanase type II; Includes: Alpha-amylase; AltName: Full=1,4-alpha-D-glucan glucanohydrolase; Includes: Pullulanase; AltName: Full=1,4-alpha-D-glucan glucanohydrolase; AltName: Full=Alpha-dextrin endo-1,6-alpha-glucosidase; Flags: Precursor	426	1	2.12654E-15	47.89	1	F:GO:0016787	F:hydrolase activity	EC:3	Hydrolases	IPR001119 (PFAM); PTHR43308 (PANTHER); PTHR43308:SF1 (PANTHER); IPR001119 (PROSITE_PROFILES); IPR001119 (PROSITE_PROFILES); IPR001119 (PROSITE_PROFILES)	no GO terms	no GO terms
A0A2T1D1E7	Arylsulfatase; Short=AS; AltName: Full=Aryl-sulfate sulphohydrolase	789	1	1.83103E-64	46.77	2	F:GO:0016788	F:hydrolase activity, acting on ester bonds	EC:3.1; EC:3; EC:3.1.6.1	Acting on ester bonds; Hydrolases; Arylsulfatase (type I)	G3DSA:3.30.1120.10 (GENE3D); IPR000917 (PFAM); IPR017850 (G3DSA:3.40.720.GENE3D); G3DSA:2.60.120.200 (GENE3D); mobidb-lite (MOBIDB_LITE); PTHR43186 (PANTHER); PTHR43186:SF2 (PANTHER); cd16025 (CDD); IPR013320 (SUPERFAMILY); IPR017850 (SUPERFAMILY)	F:GO:0003824; F:GO:0008484	F:catalytic activity; F:sulfuric ester hydrolase activity
A0A218QHD7	Allophycocyanin beta chain	161	1	9.24459E-112	100.0	3	P:GO:0015979; P:GO:0018298; C:GO:0030089	P:photosynthesis; P:protein-chromophore linkage; C:phycobilisome			IPR012128 (PIRSF); IPR038719 (G3DSA:1.10.490.GENE3D); IPR006245 (TIGRFAM); IPR012128 (PFAM); PTHR34011 (PANTHER); IPR006245 (PTHR34011:PANTHER); IPR006245 (CDD); IPR009050 (SUPERFAMILY)	P:GO:0015979; C:GO:0030089	P:photosynthesis; C:phycobilisome
A0A651DVP7	Enolase; AltName: Full=2-phospho-D-glycerate hydro-lyase; AltName: Full=2-phosphoglycerate dehydratase	431	1	0.0	87.94	6	P:GO:0006096; F:GO:0000287; F:GO:0004634; C:GO:0000015; C:GO:0005576; C:GO:0009986	P:glycolytic process; F:magnesium ion binding; F:phosphopyruvate hydratase activity; C:phosphopyruvate hydratase complex; C:extracellular region; C:cell surface	EC:4.2.1; EC:4.2.1.11; EC:4.2; EC:4	Carbon-oxygen lyases; Phosphopyruvate hydratase; Carbon-oxygen lyases; Lyases	IPR000941 (PRINTS); IPR020810 (PFAM); IPR000941 (PIRSF); IPR036849 (G3DSA:3.20.20.GENE3D); IPR029017 (G3DSA:3.30.390.GENE3D); IPR000941 (TIGRFAM); IPR020811 (PFAM); IPR000941 (PTHR11902:PANTHER); IPR000941 (PANTHER); IPR000941 (CDD); IPR029017 (SUPERFAMILY); IPR036849 (SUPERFAMILY)	P:GO:0006096; F:GO:0000287; F:GO:0004634; C:GO:0000015	P:glycolytic process; F:magnesium ion binding; F:phosphopyruvate hydratase activity; C:phosphopyruvate hydratase complex
K8GHH5	Elongation factor Tu; Short=EF-Tu	409	1	0.0	93.89	23	P:GO:0001666; P:GO:0006414; P:GO:0010039; P:GO:0032757; P:GO:0040007; P:GO:0044068; P:GO:0044651; P:GO:0050714; P:GO:0051704; F:GO:0003746; F:GO:0003924; F:GO:0005525; F:GO:0035375; C:GO:0005576; C:GO:0005737; C:GO:0005829; C:GO:0005886; C:GO:0009275; C:GO:0010339	P:response to hypoxia; P:translational elongation; P:response to iron ion; P:positive regulation of interleukin-8 production; P:growth; P:modulation by symbiont of host cellular process; P:adhesion of symbiont to host epithelial cell; P:positive regulation of protein secretion; P:multi-organism process; F:translation elongation factor activity; F:GTPase activity; F:GTP binding; F:zymogen binding;…	EC:3.6.1; EC:3.6; EC:3; EC:3.6.1.15	Acting on acid anhydrides; Acting on acid anhydrides; Hydrolases; Nucleoside-triphosphate phosphatase	IPR000795 (PRINTS); IPR000795 (PFAM); IPR005225 (TIGRFAM); G3DSA:2.40.30.10 (GENE3D); G3DSA:2.40.30.10 (GENE3D); IPR004541 (TIGRFAM); G3DSA:3.40.50.300 (GENE3D); IPR004161 (PFAM); IPR004160 (PFAM); PTHR43721:SF5 (PANTHER); PTHR43721 (PANTHER); IPR000795 (PROSITE_PROFILES); cd03707 (CDD); IPR033720 (CDD); IPR041709 (CDD); IPR009001 (SUPERFAMILY); IPR009000 (SUPERFAMILY); IPR027417 (SUPERFAMILY)	P:GO:0006414; F:GO:0003746; F:GO:0003924; F:GO:0005525	P:translational elongation; F:translation elongation factor activity; F:GTPase activity; F:GTP binding
A0A651DMH5	Photosystem I P700 chlorophyll a apoprotein A1; AltName: Full=PsaA	751	1	0.0	94.95	20	P:GO:0015979; P:GO:0018298; P:GO:0022900; F:GO:0000287; F:GO:0009055; F:GO:0016168; F:GO:0051539; C:GO:0009522; C:GO:0016021; C:GO:0030094; C:GO:0042651	P:photosynthesis; P:protein-chromophore linkage; P:electron transport chain; F:magnesium ion binding; F:electron transfer activity; F:chlorophyll binding; F:4 iron, 4 sulfur cluster binding; C:photosystem I; C:integral component of membrane; C:plasma membrane-derived photosystem I; C:thylakoid membrane	EC:1	Oxidoreductases	IPR001280 (PRINTS); IPR001280 (PIRSF); IPR006243 (TIGRFAM); IPR001280 (PFAM); IPR036408 (G3DSA:1.20.1130.GENE3D); IPR006243 (PTHR30128:PANTHER); PTHR30128 (PANTHER); IPR036408 (SUPERFAMILY)	P:GO:0015979; F:GO:0046872; C:GO:0009579; C:GO:0016021	P:photosynthesis; F:metal ion binding; C:thylakoid; C:integral component of membrane
A0A2P8VUM7	DNA-binding protein HU	97	1	4.97083E-45	82.29	18	P:GO:0010106; P:GO:0010628; P:GO:0030261; P:GO:0040007; P:GO:0042262; P:GO:0045893; P:GO:0090143; F:GO:0000976; F:GO:0001216; F:GO:0003677; F:GO:0003684; F:GO:0097100; C:GO:0005618; C:GO:0005829; C:GO:0005886; C:GO:0032993	P:cellular response to iron ion starvation; P:positive regulation of gene expression; P:chromosome condensation; P:growth; P:DNA protection; P:positive regulation of transcription, DNA-templated; P:nucleoid organization; F:transcription regulatory region sequence-specific DNA binding; F:DNA-binding transcription activator activity; F:DNA binding; F:damaged DNA binding; F:supercoiled DNA binding; …			IPR000119 (PRINTS); IPR000119 (PFAM); IPR010992 (G3DSA:4.10.520.GENE3D); mobidb-lite (MOBIDB_LITE); PTHR33175:SF3 (PANTHER); IPR000119 (PANTHER); cd13831 (CDD); IPR010992 (SUPERFAMILY)	F:GO:0003677	F:DNA binding
A0A2P8VE03	Secretin ExeD; AltName: Full=General secretion pathway protein D; AltName: Full=Type II secretion system protein D; Short=T2SS protein D; Flags: Precursor	581	1	9.44158E-21	48.33	8	P:GO:0009306; P:GO:0015031; P:GO:0015628; C:GO:0009279; C:GO:0015627; C:GO:0016020; C:GO:0016021; C:GO:0019867	P:protein secretion; P:protein transport; P:protein secretion by the type II secretion system; C:cell outer membrane; C:type II protein secretion system complex; C:membrane; C:integral component of membrane; C:outer membrane			IPR001775 (PRINTS); IPR004846 (PFAM); mobidb-lite (MOBIDB_LITE); mobidb-lite (MOBIDB_LITE); mobidb-lite (MOBIDB_LITE); mobidb-lite (MOBIDB_LITE); PTHR30332 (PANTHER); PTHR30332:SF17 (PANTHER)	P:GO:0009306	P:protein secretion
A0A651DVF1	Transketolase; Short=TK	668	1	0.0	88.49	2	F:GO:0004802; F:GO:0046872	F:transketolase activity; F:metal ion binding	EC:2.2; EC:2.2.1.1; EC:2; EC:2.2.1	Transferring aldehyde or ketonic groups; Transketolase; Transferases; Transferring aldehyde or ketonic groups	IPR005475 (PFAM); IPR005474 (PFAM); G3DSA:3.40.50.970 (GENE3D); IPR009014 (G3DSA:3.40.50.GENE3D); IPR033248 (PFAM); G3DSA:3.40.50.970 (GENE3D); IPR005478 (TIGRFAM); IPR033247 (PANTHER); IPR005474 (CDD); cd07033 (CDD); IPR029061 (SUPERFAMILY); IPR029061 (SUPERFAMILY); IPR009014 (SUPERFAMILY)	F:GO:0003824; F:GO:0004802	F:catalytic activity; F:transketolase activity
A0A2T2W232	Acetazolamide conferring resistance protein zam	794	1	0.0	65.68	1	F:GO:0004518	F:nuclease activity	EC:3.1; EC:3	Acting on ester bonds; Hydrolases	IPR004476 (TIGRFAM); IPR001900 (PFAM); IPR013223 (PFAM); IPR003029 (PFAM); G3DSA:2.40.50.140 (GENE3D); G3DSA:2.40.50.140 (GENE3D); IPR040476 (PFAM); mobidb-lite (MOBIDB_LITE); PTHR23355:SF9 (PANTHER); PTHR23355 (PANTHER); IPR003029 (PROSITE_PROFILES); cd04471 (CDD); IPR012340 (SUPERFAMILY); IPR012340 (SUPERFAMILY); IPR012340 (SUPERFAMILY)	P:GO:0016070; F:GO:0003676; F:GO:0003723; F:GO:0004540	P:RNA metabolic process; F:nucleic acid binding; F:RNA binding; F:ribonuclease activity
F4XT87	DNA-directed RNA polymerase subunit beta; Short=RNAP subunit beta; AltName: Full=RNA polymerase subunit beta; AltName: Full=Transcriptase subunit beta	1129	1	0.0	91.01	13	P:GO:0006351; P:GO:0040007; F:GO:0003677; F:GO:0003899; F:GO:0032549; C:GO:0000428; C:GO:0005618; C:GO:0005829; C:GO:0005886	P:transcription, DNA-templated; P:growth; F:DNA binding; F:DNA-directed 5'-3' RNA polymerase activity; F:ribonucleoside binding; C:DNA-directed RNA polymerase complex; C:cell wall; C:cytosol; C:plasma membrane	EC:2.7; EC:2; EC:2.7.7; EC:2.7.7.6	Transferring phosphorus-containing groups; Transferases; Transferring phosphorus-containing groups; DNA-directed RNA polymerase	IPR007641 (PFAM); IPR019462 (PFAM); G3DSA:3.90.1100.10 (GENE3D); IPR010243 (TIGRFAM); IPR042107 (G3DSA:2.30.150.GENE3D); IPR007120 (PFAM); IPR037034 (G3DSA:3.90.1110.GENE3D); IPR037033 (G3DSA:2.40.270.GENE3D); IPR007642 (PFAM); IPR014724 (G3DSA:2.40.50.GENE3D); G3DSA:2.40.50.100 (GENE3D); IPR007645 (PFAM); IPR007644 (PFAM); G3DSA:3.90.1800.10 (GENE3D); mobidb-lite (MOBIDB_LITE); mobidb-lite (MOBI…	P:GO:0006351; F:GO:0003677; F:GO:0003899; F:GO:0032549	P:transcription, DNA-templated; F:DNA binding; F:DNA-directed 5'-3' RNA polymerase activity; F:ribonucleoside binding
A0A2T2W0X2	Photosystem I P700 chlorophyll a apoprotein A1; AltName: Full=PsaA	447	1	0.0	89.04	20	P:GO:0015979; P:GO:0018298; P:GO:0022900; F:GO:0000287; F:GO:0009055; F:GO:0016168; F:GO:0051539; C:GO:0009522; C:GO:0016021; C:GO:0030094; C:GO:0042651	P:photosynthesis; P:protein-chromophore linkage; P:electron transport chain; F:magnesium ion binding; F:electron transfer activity; F:chlorophyll binding; F:4 iron, 4 sulfur cluster binding; C:photosystem I; C:integral component of membrane; C:plasma membrane-derived photosystem I; C:thylakoid membrane	EC:1	Oxidoreductases	IPR001280 (PRINTS); IPR001280 (PFAM); IPR036408 (G3DSA:1.20.1130.GENE3D); IPR006243 (PTHR30128:PANTHER); PTHR30128 (PANTHER); IPR036408 (SUPERFAMILY)	P:GO:0015979; F:GO:0046872; C:GO:0009579; C:GO:0016021	P:photosynthesis; F:metal ion binding; C:thylakoid; C:integral component of membrane
A0A651DUH7	Elongation factor G 1; Short=EF-G 1	697	1	0.0	93.38	17	P:GO:0006414; P:GO:0032790; P:GO:0040007; F:GO:0003746; F:GO:0003924; F:GO:0005515; F:GO:0005525; C:GO:0005618; C:GO:0005737; C:GO:0005886	P:translational elongation; P:ribosome disassembly; P:growth; F:translation elongation factor activity; F:GTPase activity; F:protein binding; F:GTP binding; C:cell wall; C:cytoplasm; C:plasma membrane	EC:3.6.1; EC:3.6; EC:3; EC:3.6.1.15	Acting on acid anhydrides; Acting on acid anhydrides; Hydrolases; Nucleoside-triphosphate phosphatase	IPR000795 (PRINTS); G3DSA:3.30.70.870 (GENE3D); G3DSA:3.30.70.240 (GENE3D); IPR000640 (PFAM); IPR041095 (PFAM); IPR000795 (PFAM); IPR014721 (G3DSA:3.30.230.GENE3D); G3DSA:3.40.50.300 (GENE3D); IPR004161 (PFAM); IPR004540 (TIGRFAM); IPR005517 (PFAM); G3DSA:2.40.30.10 (GENE3D); IPR005225 (TIGRFAM); PTHR43261:SF5 (PANTHER); PTHR43261 (PANTHER); IPR000795 (PROSITE_PROFILES); cd04088 (CDD); IPR009022 …	P:GO:0006414; F:GO:0003746; F:GO:0003924; F:GO:0005525	P:translational elongation; F:translation elongation factor activity; F:GTPase activity; F:GTP binding
A0A651DZY2	30S ribosomal protein S1	329	1	0.0	94.93	2	F:GO:0003723; C:GO:0005840	F:RNA binding; C:ribosome			IPR035104 (PRINTS); G3DSA:2.40.50.140 (GENE3D); IPR003029 (PFAM); G3DSA:2.40.50.140 (GENE3D); PTHR10724:SF11 (PANTHER); PTHR10724 (PANTHER); IPR003029 (PROSITE_PROFILES); IPR003029 (PROSITE_PROFILES); IPR003029 (PROSITE_PROFILES); cd04465 (CDD); cd05687 (CDD); IPR012340 (SUPERFAMILY); IPR012340 (SUPERFAMILY); IPR012340 (SUPERFAMILY)	F:GO:0003676	F:nucleic acid binding
A0A2P8W7I8	Outer envelope protein 80, chloroplastic; AltName: Full=Chloroplastic outer envelope protein of 80 kDa; Short=AtOEP80; AltName: Full=Protein TOC75-V; Short=AtToc75-V	795	1	1.7498E-102	51.58	5	P:GO:0006996; C:GO:0005739; C:GO:0009507; C:GO:0009526; C:GO:0016020	P:organelle organization; C:mitochondrion; C:chloroplast; C:plastid envelope; C:membrane			G3DSA:3.10.20.310 (GENE3D); G3DSA:3.10.20.310 (GENE3D); IPR010827 (PFAM); IPR000184 (PFAM); G3DSA:2.40.160.50 (GENE3D); G3DSA:3.10.20.310 (GENE3D); IPR013686 (PFAM); mobidb-lite (MOBIDB_LITE); mobidb-lite (MOBIDB_LITE); mobidb-lite (MOBIDB_LITE); mobidb-lite (MOBIDB_LITE); mobidb-lite (MOBIDB_LITE); IPR039910 (PANTHER); PTHR12815:SF32 (PANTHER); IPR034746 (PROSITE_PROFILES); IPR034746 (PROSITE_PR…	C:GO:0019867	C:outer membrane
A0A651ECW1	Photosystem II 12 kDa extrinsic protein; AltName: Full=9 kDa polypeptide; AltName: Full=PS II complex 12 kDa extrinsic protein; AltName: Full=PSII-U; Flags: Precursor	143	1	1.82117E-65	81.69	7	P:GO:0042549; C:GO:0009654; C:GO:0019898; C:GO:0030096	P:photosystem II stabilization; C:photosystem II oxygen evolving complex; C:extrinsic component of membrane; C:plasma membrane-derived thylakoid photosystem II			IPR010527 (PFAM); G3DSA:1.10.150.320 (GENE3D); PS51257 (PROSITE_PROFILES); SSF81585 (SUPERFAMILY)	P:GO:0015979; P:GO:0042549; C:GO:0009523; C:GO:0009654; C:GO:0019898	P:photosynthesis; P:photosystem II stabilization; C:photosystem II; C:photosystem II oxygen evolving complex; C:extrinsic component of membrane
P35908	Keratin, type II cytoskeletal 2 epidermal; AltName: Full=Cytokeratin-2e; Short=CK-2e; AltName: Full=Epithelial keratin-2e; AltName: Full=Keratin-2 epidermis; AltName: Full=Keratin-2e; Short=K2e; AltName: Full=Type-II keratin Kb2	639	1	0.0	100.0	14	P:GO:0003334; P:GO:0018149; P:GO:0032980; P:GO:0043616; P:GO:0045109; P:GO:0045684; P:GO:0051546; P:GO:0070268; F:GO:0005200; F:GO:0008092; F:GO:0030280; C:GO:0001533; C:GO:0005829; C:GO:0045095	P:keratinocyte development; P:peptide cross-linking; P:keratinocyte activation; P:keratinocyte proliferation; P:intermediate filament organization; P:positive regulation of epidermis development; P:keratinocyte migration; P:cornification; F:structural constituent of cytoskeleton; F:cytoskeletal protein binding; F:structural constituent of skin epidermis; C:cornified envelope; C:cytosol; C:keratin…			IPR003054 (PRINTS); G3DSA:1.20.5.500 (GENE3D); IPR039008 (PFAM); G3DSA:1.20.5.170 (GENE3D); IPR032444 (PFAM); IPR042180 (G3DSA:1.20.5.GENE3D); mobidb-lite (MOBIDB_LITE); mobidb-lite (MOBIDB_LITE); mobidb-lite (MOBIDB_LITE); PTHR45616 (PANTHER); PTHR45616:SF14 (PANTHER); IPR039008 (PROSITE_PROFILES); SSF64593 (SUPERFAMILY); SSF64593 (SUPERFAMILY); SSF64593 (SUPERFAMILY)	C:GO:0045095	C:keratin filament
A0A1C0VXX1	Glyceraldehyde-3-phosphate dehydrogenase 2; Short=GAPDH 2; AltName: Full=NAD(P)-dependent glyceraldehyde-3-phosphate dehydrogenase	339	1	0.0	90.8	12	P:GO:0006006; P:GO:0006094; P:GO:0019253; F:GO:0004365; F:GO:0050661; F:GO:0051287; C:GO:0005737	P:glucose metabolic process; P:gluconeogenesis; P:reductive pentose-phosphate cycle; F:glyceraldehyde-3-phosphate dehydrogenase (NAD+) (phosphorylating) activity; F:NADP binding; F:NAD binding; C:cytoplasm	EC:1.2; EC:1.2.1.59; EC:1.2.1.12; EC:1; EC:1.2.1	Acting on the aldehyde or oxo group of donors; Glyceraldehyde-3-phosphate dehydrogenase (NAD(P)(+)) (phosphorylating); Glyceraldehyde-3-phosphate dehydrogenase (phosphorylating); Oxidoreductases; Acting on the aldehyde or oxo group of donors	IPR020831 (PRINTS); IPR020829 (PFAM); G3DSA:3.40.50.720 (GENE3D); IPR020828 (PFAM); IPR006424 (TIGRFAM); IPR020831 (PIRSF); G3DSA:3.30.360.10 (GENE3D); PTHR43148:SF5 (PANTHER); PTHR43148 (PANTHER); SSF55347 (SUPERFAMILY); IPR036291 (SUPERFAMILY)	P:GO:0006006; F:GO:0016620; F:GO:0050661; F:GO:0051287	P:glucose metabolic process; F:oxidoreductase activity, acting on the aldehyde or oxo group of donors, NAD or NADP as acceptor; F:NADP binding; F:NAD binding
A0A2P8W1U0	6-phosphogluconate dehydrogenase, decarboxylating	474	1	0.0	86.51	13	P:GO:0006098; P:GO:0019521; P:GO:0019682; P:GO:0019693; P:GO:0046177; P:GO:0046496; F:GO:0004616; F:GO:0042803; F:GO:0050661; C:GO:0005829	P:pentose-phosphate shunt; P:D-gluconate metabolic process; P:glyceraldehyde-3-phosphate metabolic process; P:ribose phosphate metabolic process; P:D-gluconate catabolic process; P:nicotinamide nucleotide metabolic process; F:phosphogluconate dehydrogenase (decarboxylating) activity; F:protein homodimerization activity; F:NADP binding; C:cytosol	EC:1.1.1.44; EC:1.1; EC:1; EC:1.1.1; EC:1.1.1.343	Phosphogluconate dehydrogenase (NADP(+)-dependent, decarboxylating); Acting on the CH-OH group of donors; Oxidoreductases; Acting on the CH-OH group of donors; Phosphogluconate dehydrogenase (NAD(+)-dependent, decarboxylating)	IPR006183 (PRINTS); G3DSA:3.40.50.720 (GENE3D); IPR006114 (PFAM); G3DSA:1.20.5.320 (GENE3D); IPR006115 (PFAM); IPR013328 (G3DSA:1.10.1040.GENE3D); IPR006113 (TIGRFAM); IPR006113 (PIRSF); IPR006183 (PANTHER); IPR036291 (SUPERFAMILY); IPR008927 (SUPERFAMILY)	P:GO:0006098; F:GO:0004616; F:GO:0016491; F:GO:0050661	P:pentose-phosphate shunt; F:phosphogluconate dehydrogenase (decarboxylating) activity; F:oxidoreductase activity; F:NADP binding
A0A1U7J0C2	10 kDa chaperonin; AltName: Full=GroES protein; AltName: Full=Protein Cpn10	103	1	1.13992E-53	88.35	21	P:GO:0006355; P:GO:0006457; P:GO:0006986; P:GO:0019068; P:GO:0034605; P:GO:0040007; P:GO:0046677; P:GO:0051085; P:GO:0051704; F:GO:0005524; F:GO:0035375; F:GO:0042802; F:GO:0046872; F:GO:0051082; F:GO:0051087; C:GO:0005576; C:GO:0005618; C:GO:0005737; C:GO:0005886; C:GO:1990220	P:regulation of transcription, DNA-templated; P:protein folding; P:response to unfolded protein; P:virion assembly; P:cellular response to heat; P:growth; P:response to antibiotic; P:chaperone cofactor-dependent protein refolding; P:multi-organism process; F:ATP binding; F:zymogen binding; F:identical protein binding; F:metal ion binding; F:unfolded protein binding; F:chaperone binding; C:extrace…			IPR020818 (PRINTS); IPR020818 (PFAM); IPR037124 (G3DSA:2.30.33.GENE3D); IPR020818 (PANTHER); PTHR10772:SF24 (PANTHER); IPR020818 (CDD); IPR011032 (SUPERFAMILY)	P:GO:0006457; F:GO:0005524; F:GO:0016887	P:protein folding; F:ATP binding; F:ATPase activity
A0A6I5NV54	Glyceraldehyde-3-phosphate dehydrogenase 2; Short=GAPDH 2; AltName: Full=NAD(P)-dependent glyceraldehyde-3-phosphate dehydrogenase	337	1	0.0	86.94	12	P:GO:0006006; P:GO:0006094; P:GO:0019253; F:GO:0004365; F:GO:0050661; F:GO:0051287; C:GO:0005737	P:glucose metabolic process; P:gluconeogenesis; P:reductive pentose-phosphate cycle; F:glyceraldehyde-3-phosphate dehydrogenase (NAD+) (phosphorylating) activity; F:NADP binding; F:NAD binding; C:cytoplasm	EC:1.2; EC:1.2.1.59; EC:1.2.1.12; EC:1; EC:1.2.1	Acting on the aldehyde or oxo group of donors; Glyceraldehyde-3-phosphate dehydrogenase (NAD(P)(+)) (phosphorylating); Glyceraldehyde-3-phosphate dehydrogenase (phosphorylating); Oxidoreductases; Acting on the aldehyde or oxo group of donors	IPR020831 (PRINTS); G3DSA:3.30.360.10 (GENE3D); IPR020831 (PIRSF); G3DSA:3.40.50.720 (GENE3D); IPR006424 (TIGRFAM); IPR020828 (PFAM); IPR020829 (PFAM); PTHR43148:SF5 (PANTHER); PTHR43148 (PANTHER); IPR036291 (SUPERFAMILY); SSF55347 (SUPERFAMILY)	P:GO:0006006; F:GO:0016620; F:GO:0050661; F:GO:0051287	P:glucose metabolic process; F:oxidoreductase activity, acting on the aldehyde or oxo group of donors, NAD or NADP as acceptor; F:NADP binding; F:NAD binding
A0A0N8KNT6	Allophycocyanin alpha chain	161	1	4.1819E-100	95.63	3	P:GO:0015979; P:GO:0018298; C:GO:0030089	P:photosynthesis; P:protein-chromophore linkage; C:phycobilisome			IPR012128 (PIRSF); IPR038719 (G3DSA:1.10.490.GENE3D); IPR012128 (PFAM); PTHR34011 (PANTHER); PTHR34011:SF2 (PANTHER); cd12125 (CDD); IPR009050 (SUPERFAMILY)	P:GO:0015979; C:GO:0030089	P:photosynthesis; C:phycobilisome
A0A651E9S3	Chaperone protein dnaK3; AltName: Full=HSP70-3; AltName: Full=Heat shock 70 kDa protein 3; AltName: Full=Heat shock protein 70-3	655	1	0.0	85.52	10	P:GO:0006457; P:GO:0051704; P:GO:0098630; F:GO:0005524; F:GO:0051082; F:GO:2001065; C:GO:0009986	P:protein folding; P:multi-organism process; P:aggregation of unicellular organisms; F:ATP binding; F:unfolded protein binding; F:mannan binding; C:cell surface			PR00301 (PRINTS); IPR013126 (PFAM); IPR029047 (G3DSA:2.60.34.GENE3D); G3DSA:3.30.420.40 (GENE3D); IPR012725 (TIGRFAM); G3DSA:3.30.420.40 (GENE3D); G3DSA:3.90.640.10 (GENE3D); mobidb-lite (MOBIDB_LITE); IPR013126 (PANTHER); PTHR19375:SF356 (PANTHER); cd10234 (CDD); IPR043129 (SUPERFAMILY); IPR029047 (SUPERFAMILY); IPR043129 (SUPERFAMILY)	P:GO:0006457; F:GO:0005524; F:GO:0016887; F:GO:0051082	P:protein folding; F:ATP binding; F:ATPase activity; F:unfolded protein binding
A0A2T2W7S8	Light-dependent protochlorophyllide reductase; Short=PCR; AltName: Full=NADPH-protochlorophyllide oxidoreductase; Short=LPOR; Short=POR	334	1	1.86755E-172	85.67	3	P:GO:0015979; P:GO:0015995; F:GO:0016630	P:photosynthesis; P:chlorophyll biosynthetic process; F:protochlorophyllide reductase activity	EC:1.3; EC:1; EC:1.3.1.33; EC:1.3.1	Acting on the CH-CH group of donors; Oxidoreductases; Protochlorophyllide reductase; Acting on the CH-CH group of donors	IPR002347 (PRINTS); IPR002347 (PFAM); IPR005979 (TIGRFAM); G3DSA:3.40.50.720 (GENE3D); IPR005979 (PANTHER); PTHR44419:SF9 (PANTHER); cd09810 (CDD); IPR036291 (SUPERFAMILY)	F:GO:0016491; F:GO:0016630	F:oxidoreductase activity; F:protochlorophyllide reductase activity
A0A651DUN0	Elongation factor Ts; Short=EF-Ts	260	1	4.9463E-128	82.68	9	P:GO:0006414; P:GO:0040007; F:GO:0003746; C:GO:0005618; C:GO:0005737; C:GO:0005829; C:GO:0005886	P:translational elongation; P:growth; F:translation elongation factor activity; C:cell wall; C:cytoplasm; C:cytosol; C:plasma membrane			G3DSA:1.10.286.20 (GENE3D); IPR001816 (TIGRFAM); IPR036402 (G3DSA:3.30.479.GENE3D); G3DSA:1.10.8.10 (GENE3D); IPR014039 (PFAM); mobidb-lite (MOBIDB_LITE); IPR001816 (PANTHER); PTHR11741:SF0 (PANTHER); cd14275 (CDD); IPR036402 (SUPERFAMILY); IPR009060 (SUPERFAMILY)	P:GO:0006414; F:GO:0003746; F:GO:0005515	P:translational elongation; F:translation elongation factor activity; F:protein binding
A0A6I5RBS7	Glyceraldehyde-3-phosphate dehydrogenase 2; Short=GAPDH 2; AltName: Full=NAD(P)-dependent glyceraldehyde-3-phosphate dehydrogenase	338	1	0.0	87.83	12	P:GO:0006006; P:GO:0006094; P:GO:0019253; F:GO:0004365; F:GO:0050661; F:GO:0051287; C:GO:0005737	P:glucose metabolic process; P:gluconeogenesis; P:reductive pentose-phosphate cycle; F:glyceraldehyde-3-phosphate dehydrogenase (NAD+) (phosphorylating) activity; F:NADP binding; F:NAD binding; C:cytoplasm	EC:1.2; EC:1.2.1.59; EC:1.2.1.12; EC:1; EC:1.2.1	Acting on the aldehyde or oxo group of donors; Glyceraldehyde-3-phosphate dehydrogenase (NAD(P)(+)) (phosphorylating); Glyceraldehyde-3-phosphate dehydrogenase (phosphorylating); Oxidoreductases; Acting on the aldehyde or oxo group of donors	IPR020831 (PRINTS); IPR020828 (PFAM); IPR006424 (TIGRFAM); G3DSA:3.30.360.10 (GENE3D); IPR020831 (PIRSF); G3DSA:3.40.50.720 (GENE3D); IPR020829 (PFAM); PTHR43148:SF5 (PANTHER); PTHR43148 (PANTHER); IPR036291 (SUPERFAMILY); SSF55347 (SUPERFAMILY)	P:GO:0006006; F:GO:0016620; F:GO:0050661; F:GO:0051287	P:glucose metabolic process; F:oxidoreductase activity, acting on the aldehyde or oxo group of donors, NAD or NADP as acceptor; F:NADP binding; F:NAD binding
A0A5Q4EES5	Elongation factor G 2; Short=EF-G 2	697	1	0.0	91.25	13	P:GO:0006414; P:GO:0040007; F:GO:0003746; F:GO:0003924; F:GO:0005525; C:GO:0005618; C:GO:0005737; C:GO:0005886	P:translational elongation; P:growth; F:translation elongation factor activity; F:GTPase activity; F:GTP binding; C:cell wall; C:cytoplasm; C:plasma membrane	EC:3.6.1; EC:3.6; EC:3; EC:3.6.1.15	Acting on acid anhydrides; Acting on acid anhydrides; Hydrolases; Nucleoside-triphosphate phosphatase	IPR000795 (PRINTS); G3DSA:3.40.50.300 (GENE3D); IPR005517 (PFAM); G3DSA:3.30.70.870 (GENE3D); IPR000795 (PFAM); IPR004161 (PFAM); IPR041095 (PFAM); IPR004540 (TIGRFAM); IPR014721 (G3DSA:3.30.230.GENE3D); IPR005225 (TIGRFAM); G3DSA:2.40.30.10 (GENE3D); IPR000640 (PFAM); G3DSA:3.30.70.240 (GENE3D); PTHR43261 (PANTHER); PTHR43261:SF5 (PANTHER); IPR000795 (PROSITE_PROFILES); cd04088 (CDD); IPR009022 …	P:GO:0006414; F:GO:0003746; F:GO:0003924; F:GO:0005525	P:translational elongation; F:translation elongation factor activity; F:GTPase activity; F:GTP binding
A0A2P8VIM5	Thiosulfate sulfurtransferase GlpE	116	1	2.78371E-7	50.62	4	P:GO:0006071; F:GO:0004792; F:GO:0016740; C:GO:0005737	P:glycerol metabolic process; F:thiosulfate sulfurtransferase activity; F:transferase activity; C:cytoplasm	EC:2.7.7.80; EC:2.8.1.11	Molybdopterin-synthase adenylyltransferase; Molybdopterin synthase sulfurtransferase	IPR001763 (PFAM); IPR036873 (G3DSA:3.40.250.GENE3D); PTHR43031:SF12 (PANTHER); PTHR43031 (PANTHER); IPR001763 (PROSITE_PROFILES); cd00158 (CDD); IPR036873 (SUPERFAMILY)	no GO terms	no GO terms
A0A2W6YWY2	Ribulose bisphosphate carboxylase small chain; Short=RuBisCO small subunit	115	1	4.29464E-58	85.98	4	P:GO:0019253; F:GO:0004497; F:GO:0016984; C:GO:0031470	P:reductive pentose-phosphate cycle; F:monooxygenase activity; F:ribulose-bisphosphate carboxylase activity; C:carboxysome	EC:4.1.1; EC:4.1.1.39; EC:4.1; EC:1; EC:4	Carbon-carbon lyases; Ribulose-bisphosphate carboxylase; Carbon-carbon lyases; Oxidoreductases; Lyases	IPR036385 (G3DSA:3.30.190.GENE3D); IPR000894 (PFAM); PTHR31262:SF0 (PANTHER); PTHR31262 (PANTHER); IPR000894 (CDD); IPR036385 (SUPERFAMILY)	no GO terms	no GO terms
A0A2P8W3D6	---NA---	143							EC:2.1.1.72	Site-specific DNA-methyltransferase (adenine-specific)	IPR038282 (G3DSA:1.10.490.GENE3D); IPR018727 (PFAM)	no GO terms	no GO terms
A0A2P8VWZ0	Cytochrome f; Flags: Precursor	321	1	7.00019E-152	78.15	4	P:GO:0044237; F:GO:0046872; C:GO:0016021; C:GO:0042651	P:cellular metabolic process; F:metal ion binding; C:integral component of membrane; C:thylakoid membrane			IPR002325 (PRINTS); G3DSA:1.20.5.700 (GENE3D); IPR024094 (PFAM); G3DSA:2.40.50.100 (GENE3D); IPR036826 (G3DSA:2.60.40.GENE3D); IPR002325 (PFAM); PTHR33288 (PANTHER); PTHR33288:SF3 (PANTHER); IPR002325 (PROSITE_PROFILES); IPR036826 (SUPERFAMILY); IPR024058 (SUPERFAMILY); IPR011054 (SUPERFAMILY)	P:GO:0015979; F:GO:0005506; F:GO:0009055; F:GO:0020037; C:GO:0031361	P:photosynthesis; F:iron ion binding; F:electron transfer activity; F:heme binding; C:integral component of thylakoid membrane
A0A2W4WU05	DNA-directed RNA polymerase subunit alpha; Short=RNAP subunit alpha; AltName: Full=RNA polymerase subunit alpha; AltName: Full=Transcriptase subunit alpha	315	1	2.106E-167	85.62	9	P:GO:0006351; P:GO:0006354; F:GO:0003677; F:GO:0003899; F:GO:0046983; C:GO:0005737	P:transcription, DNA-templated; P:DNA-templated transcription, elongation; F:DNA binding; F:DNA-directed 5'-3' RNA polymerase activity; F:protein dimerization activity; C:cytoplasm	EC:2.7; EC:2; EC:2.7.7; EC:2.7.7.6	Transferring phosphorus-containing groups; Transferases; Transferring phosphorus-containing groups; DNA-directed RNA polymerase	G3DSA:1.10.150.20 (GENE3D); IPR036643 (G3DSA:2.170.120.GENE3D); IPR011260 (PFAM); IPR036603 (G3DSA:3.30.1360.GENE3D); IPR011773 (TIGRFAM); IPR011263 (PFAM); IPR011262 (PFAM); PTHR32108 (PANTHER); cd06928 (CDD); IPR036643 (SUPERFAMILY); IPR036603 (SUPERFAMILY); SSF47789 (SUPERFAMILY)	P:GO:0006351; F:GO:0003677; F:GO:0003899; F:GO:0046983	P:transcription, DNA-templated; F:DNA binding; F:DNA-directed 5'-3' RNA polymerase activity; F:protein dimerization activity
A0A3M1KQD1	Allophycocyanin beta chain	161	1	1.97304E-104	95.03	3	P:GO:0015979; P:GO:0018298; C:GO:0030089	P:photosynthesis; P:protein-chromophore linkage; C:phycobilisome			IPR006245 (TIGRFAM); IPR012128 (PIRSF); IPR012128 (PFAM); IPR038719 (G3DSA:1.10.490.GENE3D); PTHR34011 (PANTHER); IPR006245 (PTHR34011:PANTHER); IPR006245 (CDD); IPR009050 (SUPERFAMILY)	P:GO:0015979; C:GO:0030089	P:photosynthesis; C:phycobilisome
A0A372DFK8	ATP synthase subunit alpha; AltName: Full=ATP synthase F1 sector subunit alpha; AltName: Full=F-ATPase subunit alpha	505	1	0.0	93.01	18	P:GO:0009168; P:GO:0015986; P:GO:0017144; P:GO:0040007; F:GO:0005524; F:GO:0022853; F:GO:0042626; F:GO:0046933; F:GO:0046961; C:GO:0005618; C:GO:0042651; C:GO:0045261; C:GO:0045262	P:purine ribonucleoside monophosphate biosynthetic process; P:ATP synthesis coupled proton transport; P:drug metabolic process; P:growth; F:ATP binding; F:active ion transmembrane transporter activity; F:ATPase-coupled transmembrane transporter activity; F:proton-transporting ATP synthase activity, rotational mechanism; F:proton-transporting ATPase activity, rotational mechanism; C:cell wall; C:t…	EC:7.2.2; EC:3.6.1.15; EC:7.1.2.2; EC:3.6.1; EC:3.6.3.14; EC:3.6; EC:3; EC:6; EC:7	Catalysing the translocation of inorganic cations; Nucleoside-triphosphate phosphatase; H(+)-transporting two-sector ATPase; Acting on acid anhydrides; Acting on acid anhydrides; Acting on acid anhydrides; Hydrolases; Ligases; Translocases	IPR000793 (PFAM); IPR005294 (TIGRFAM); IPR023366 (G3DSA:2.40.30.GENE3D); IPR038376 (G3DSA:1.20.150.GENE3D); G3DSA:3.40.50.300 (GENE3D); IPR005294 (PIRSF); IPR004100 (PFAM); IPR000194 (PFAM); PTHR48082 (PANTHER); cd18116 (CDD); IPR033732 (CDD); IPR000793 (CDD); IPR036121 (SUPERFAMILY); IPR027417 (SUPERFAMILY); SSF47917 (SUPERFAMILY)	P:GO:0015986; P:GO:0046034; P:GO:1902600; F:GO:0005524; F:GO:0032559; F:GO:0046933; C:GO:0045261	P:ATP synthesis coupled proton transport; P:ATP metabolic process; P:proton transmembrane transport; F:ATP binding; F:adenyl ribonucleotide binding; F:proton-transporting ATP synthase activity, rotational mechanism; C:proton-transporting ATP synthase complex, catalytic core F(1)
A0A563VY78	Photosystem I reaction center subunit II; AltName: Full=Photosystem I 16 kDa polypeptide; Short=PSI-D	144	1	2.60031E-86	90.58	4	P:GO:0015979; F:GO:0005515; C:GO:0009538; C:GO:0030094	P:photosynthesis; F:protein binding; C:photosystem I reaction center; C:plasma membrane-derived photosystem I			IPR003685 (PFAM); G3DSA:3.30.1470.10 (GENE3D); IPR003685 (PANTHER); IPR036579 (SUPERFAMILY)	P:GO:0015979; C:GO:0009522; C:GO:0009538	P:photosynthesis; C:photosystem I; C:photosystem I reaction center
K9PCS4	Allophycocyanin beta chain	161	1	6.73638E-94	93.79	3	P:GO:0015979; P:GO:0018298; C:GO:0030089	P:photosynthesis; P:protein-chromophore linkage; C:phycobilisome			IPR038719 (G3DSA:1.10.490.GENE3D); IPR012128 (PIRSF); IPR012128 (PFAM); PTHR34011 (PANTHER); IPR006245 (PTHR34011:PANTHER); IPR006245 (CDD); IPR009050 (SUPERFAMILY)	P:GO:0015979; C:GO:0030089	P:photosynthesis; C:phycobilisome
A0A651DUN8	Photosystem I reaction center subunit IV; AltName: Full=Photosystem I 8.1 kDa protein; AltName: Full=p30 protein	75	1	1.25784E-37	89.47	7	P:GO:0015979; C:GO:0005886; C:GO:0009538; C:GO:0042651	P:photosynthesis; C:plasma membrane; C:photosystem I reaction center; C:thylakoid membrane			IPR003375 (PFAM); G3DSA:2.30.30.50 (GENE3D); PTHR34549:SF2 (PANTHER); IPR003375 (PANTHER); IPR008990 (SUPERFAMILY)	P:GO:0015979; C:GO:0009522; C:GO:0009538	P:photosynthesis; C:photosystem I; C:photosystem I reaction center
B5W7Y1	Elongation factor Tu; Short=EF-Tu	409	1	0.0	98.29	23	P:GO:0001666; P:GO:0006414; P:GO:0010039; P:GO:0032757; P:GO:0040007; P:GO:0044068; P:GO:0044651; P:GO:0050714; P:GO:0051704; F:GO:0003746; F:GO:0003924; F:GO:0005525; F:GO:0035375; C:GO:0005576; C:GO:0005737; C:GO:0005829; C:GO:0005886; C:GO:0009275; C:GO:0010339	P:response to hypoxia; P:translational elongation; P:response to iron ion; P:positive regulation of interleukin-8 production; P:growth; P:modulation by symbiont of host cellular process; P:adhesion of symbiont to host epithelial cell; P:positive regulation of protein secretion; P:multi-organism process; F:translation elongation factor activity; F:GTPase activity; F:GTP binding; F:zymogen binding;…	EC:3.6.1; EC:3.6; EC:3; EC:3.6.1.15	Acting on acid anhydrides; Acting on acid anhydrides; Hydrolases; Nucleoside-triphosphate phosphatase	IPR000795 (PRINTS); IPR004541 (TIGRFAM); IPR004160 (PFAM); G3DSA:3.40.50.300 (GENE3D); IPR000795 (PFAM); G3DSA:2.40.30.10 (GENE3D); IPR004161 (PFAM); G3DSA:2.40.30.10 (GENE3D); IPR005225 (TIGRFAM); PTHR43721 (PANTHER); PTHR43721:SF5 (PANTHER); IPR000795 (PROSITE_PROFILES); cd03707 (CDD); IPR041709 (CDD); IPR033720 (CDD); IPR009000 (SUPERFAMILY); IPR027417 (SUPERFAMILY); IPR009001 (SUPERFAMILY)	P:GO:0006414; F:GO:0003746; F:GO:0003924; F:GO:0005525	P:translational elongation; F:translation elongation factor activity; F:GTPase activity; F:GTP binding
A0A2P8W493	---NA---	294									no IPS match	no IPS match	no IPS match
A0A2P8W8C4	ATP synthase subunit b 1; AltName: Full=ATP synthase F(0) sector subunit b 1; AltName: Full=ATPase subunit I 1; AltName: Full=F-type ATPase subunit b 1; Short=F-ATPase subunit b 1	173	1	3.03447E-52	76.61	15	P:GO:0006754; P:GO:0006811; P:GO:0009168; P:GO:0015986; P:GO:0017144; F:GO:0015078; F:GO:0019829; F:GO:0022853; F:GO:0042626; F:GO:0044769; F:GO:0046933; C:GO:0009579; C:GO:0016020; C:GO:0045264	P:ATP biosynthetic process; P:ion transport; P:purine ribonucleoside monophosphate biosynthetic process; P:ATP synthesis coupled proton transport; P:drug metabolic process; F:proton transmembrane transporter activity; F:ATPase-coupled cation transmembrane transporter activity; F:active ion transmembrane transporter activity; F:ATPase-coupled transmembrane transporter activity; F:ATPase activity, …	EC:7.1.2.2; EC:3.6.1; EC:3.6; EC:3; EC:6; EC:7; EC:7.2.2; EC:3.6.1.15	H(+)-transporting two-sector ATPase; Acting on acid anhydrides; Acting on acid anhydrides; Hydrolases; Ligases; Translocases; Catalysing the translocation of inorganic cations; Nucleoside-triphosphate phosphatase	IPR002146 (PFAM); IPR005864 (TIGRFAM); PTHR34264 (PANTHER); PTHR34264:SF3 (PANTHER); cd06503 (CDD); IPR028987 (SUPERFAMILY)	P:GO:0015986; F:GO:0015078; C:GO:0045263	P:ATP synthesis coupled proton transport; F:proton transmembrane transporter activity; C:proton-transporting ATP synthase complex, coupling factor F(o)
A0A2N6K651	Allophycocyanin beta chain	161	1	3.05832E-94	91.3	3	P:GO:0015979; P:GO:0018298; C:GO:0030089	P:photosynthesis; P:protein-chromophore linkage; C:phycobilisome			IPR012128 (PFAM); IPR038719 (G3DSA:1.10.490.GENE3D); IPR012128 (PIRSF); IPR006245 (TIGRFAM); PTHR34011 (PANTHER); IPR006245 (PTHR34011:PANTHER); IPR006245 (CDD); IPR009050 (SUPERFAMILY)	P:GO:0015979; C:GO:0030089	P:photosynthesis; C:phycobilisome
A0A3M1KZK9	Glyceraldehyde-3-phosphate dehydrogenase 2; Short=GAPDH 2; AltName: Full=NAD(P)-dependent glyceraldehyde-3-phosphate dehydrogenase	337	1	0.0	89.91	12	P:GO:0006006; P:GO:0006094; P:GO:0019253; F:GO:0004365; F:GO:0050661; F:GO:0051287; C:GO:0005737	P:glucose metabolic process; P:gluconeogenesis; P:reductive pentose-phosphate cycle; F:glyceraldehyde-3-phosphate dehydrogenase (NAD+) (phosphorylating) activity; F:NADP binding; F:NAD binding; C:cytoplasm	EC:1.2; EC:1.2.1.59; EC:1.2.1.12; EC:1; EC:1.2.1	Acting on the aldehyde or oxo group of donors; Glyceraldehyde-3-phosphate dehydrogenase (NAD(P)(+)) (phosphorylating); Glyceraldehyde-3-phosphate dehydrogenase (phosphorylating); Oxidoreductases; Acting on the aldehyde or oxo group of donors	IPR020831 (PRINTS); G3DSA:3.40.50.720 (GENE3D); G3DSA:3.30.360.10 (GENE3D); IPR020829 (PFAM); IPR020831 (PIRSF); IPR006424 (TIGRFAM); IPR020828 (PFAM); PTHR43148 (PANTHER); PTHR43148:SF5 (PANTHER); IPR036291 (SUPERFAMILY); SSF55347 (SUPERFAMILY)	P:GO:0006006; F:GO:0016620; F:GO:0050661; F:GO:0051287	P:glucose metabolic process; F:oxidoreductase activity, acting on the aldehyde or oxo group of donors, NAD or NADP as acceptor; F:NADP binding; F:NAD binding
A0A2P8W0U6	Photosystem I P700 chlorophyll a apoprotein A1; AltName: Full=PsaA	755	1	0.0	94.04	20	P:GO:0015979; P:GO:0018298; P:GO:0022900; F:GO:0000287; F:GO:0009055; F:GO:0016168; F:GO:0051539; C:GO:0009522; C:GO:0016021; C:GO:0030094; C:GO:0042651	P:photosynthesis; P:protein-chromophore linkage; P:electron transport chain; F:magnesium ion binding; F:electron transfer activity; F:chlorophyll binding; F:4 iron, 4 sulfur cluster binding; C:photosystem I; C:integral component of membrane; C:plasma membrane-derived photosystem I; C:thylakoid membrane	EC:1	Oxidoreductases	IPR001280 (PRINTS); IPR036408 (G3DSA:1.20.1130.GENE3D); IPR001280 (PIRSF); IPR006243 (TIGRFAM); IPR001280 (PFAM); PTHR30128 (PANTHER); IPR006243 (PTHR30128:PANTHER); IPR036408 (SUPERFAMILY)	P:GO:0015979; F:GO:0046872; C:GO:0009579; C:GO:0016021	P:photosynthesis; F:metal ion binding; C:thylakoid; C:integral component of membrane
A0A651E7E4	Uncharacterized protein sll0617	256	1	3.82654E-85	70.74						IPR007157 (PFAM); mobidb-lite (MOBIDB_LITE); mobidb-lite (MOBIDB_LITE); PTHR31088:SF6 (PANTHER); IPR007157 (PANTHER)	no GO terms	no GO terms
A0A2P8VSE8	Aminopeptidase M1; AltName: Full=Alpha-aminoacylpeptide hydrolase	864	1	6.1273E-44	50.75	10	F:GO:0004177; F:GO:0033218; F:GO:0043167; C:GO:0005737; C:GO:0016020	F:aminopeptidase activity; F:amide binding; F:ion binding; C:cytoplasm; C:membrane	EC:3.4.11; EC:3.4.11.2; EC:3.4.11.6; EC:3.4.11.5; EC:3.4.11.9; EC:3.4; EC:3; EC:3.4.11.21	Acting on peptide bonds (peptidases); Membrane alanyl aminopeptidase; Aminopeptidase B; Prolyl aminopeptidase; Xaa-Pro aminopeptidase; Acting on peptide bonds (peptidases); Hydrolases; Aspartyl aminopeptidase	IPR001930 (PRINTS); PF13646 (PFAM); G3DSA:1.10.390.60 (GENE3D); IPR042097 (G3DSA:2.60.40.GENE3D); G3DSA:1.25.10.110 (GENE3D); PF17900 (PFAM); IPR014782 (PFAM); IPR011989 (G3DSA:1.25.10.GENE3D); mobidb-lite (MOBIDB_LITE); PTHR11533:SF174 (PANTHER); PTHR11533 (PANTHER); cd09603 (CDD); SSF55486 (SUPERFAMILY); IPR042097 (SUPERFAMILY); IPR016024 (SUPERFAMILY)	P:GO:0006508; F:GO:0008237; F:GO:0008270	P:proteolysis; F:metallopeptidase activity; F:zinc ion binding
A0A2T2W4N4	---NA---	294									no IPS match	no IPS match	no IPS match
A0A2T2VZH5	1-Cys peroxiredoxin; AltName: Full=Thiol-specific antioxidant; AltName: Full=Thioredoxin peroxidase	211	1	1.71641E-97	76.56	10	P:GO:0045454; F:GO:0016209; F:GO:0016684; C:GO:0005739; C:GO:0005829	P:cell redox homeostasis; F:antioxidant activity; F:oxidoreductase activity, acting on peroxide as acceptor; C:mitochondrion; C:cytosol	EC:1.11; EC:1; EC:1.11.1.15	Acting on a peroxide as acceptor; Oxidoreductases; Acting on a peroxide as acceptor	IPR019479 (PFAM); G3DSA:3.30.1020.10 (GENE3D); IPR000866 (PFAM); IPR024706 (PIRSF); IPR036249 (G3DSA:3.40.30.GENE3D); PTHR43503 (PANTHER); PTHR43503:SF9 (PANTHER); IPR013766 (PROSITE_PROFILES); cd03016 (CDD); IPR036249 (SUPERFAMILY)	F:GO:0016209; F:GO:0016491; F:GO:0051920	F:antioxidant activity; F:oxidoreductase activity; F:peroxiredoxin activity
A0A2T2W7R3	Photosystem I reaction center subunit II; AltName: Full=Photosystem I 16 kDa polypeptide; Short=PSI-D	142	1	1.73998E-77	86.62	4	P:GO:0015979; F:GO:0005515; C:GO:0009538; C:GO:0030094	P:photosynthesis; F:protein binding; C:photosystem I reaction center; C:plasma membrane-derived photosystem I			IPR003685 (PFAM); G3DSA:3.30.1470.10 (GENE3D); IPR003685 (PANTHER); IPR036579 (SUPERFAMILY)	P:GO:0015979; C:GO:0009522; C:GO:0009538	P:photosynthesis; C:photosystem I; C:photosystem I reaction center
A0A235IA89	Elongation factor Tu; Short=EF-Tu	409	1	0.0	98.04	23	P:GO:0001666; P:GO:0006414; P:GO:0010039; P:GO:0032757; P:GO:0040007; P:GO:0044068; P:GO:0044651; P:GO:0050714; P:GO:0051704; F:GO:0003746; F:GO:0003924; F:GO:0005525; F:GO:0035375; C:GO:0005576; C:GO:0005737; C:GO:0005829; C:GO:0005886; C:GO:0009275; C:GO:0010339	P:response to hypoxia; P:translational elongation; P:response to iron ion; P:positive regulation of interleukin-8 production; P:growth; P:modulation by symbiont of host cellular process; P:adhesion of symbiont to host epithelial cell; P:positive regulation of protein secretion; P:multi-organism process; F:translation elongation factor activity; F:GTPase activity; F:GTP binding; F:zymogen binding;…	EC:3.6.1; EC:3.6; EC:3; EC:3.6.1.15	Acting on acid anhydrides; Acting on acid anhydrides; Hydrolases; Nucleoside-triphosphate phosphatase	IPR000795 (PRINTS); IPR000795 (PFAM); G3DSA:3.40.50.300 (GENE3D); G3DSA:2.40.30.10 (GENE3D); IPR004161 (PFAM); G3DSA:2.40.30.10 (GENE3D); IPR005225 (TIGRFAM); IPR004160 (PFAM); IPR004541 (TIGRFAM); PTHR43721:SF5 (PANTHER); PTHR43721 (PANTHER); IPR000795 (PROSITE_PROFILES); cd03707 (CDD); IPR033720 (CDD); IPR041709 (CDD); IPR027417 (SUPERFAMILY); IPR009001 (SUPERFAMILY); IPR009000 (SUPERFAMILY)	P:GO:0006414; F:GO:0003746; F:GO:0003924; F:GO:0005525	P:translational elongation; F:translation elongation factor activity; F:GTPase activity; F:GTP binding
A0A2T2WA91	Phycobilisome rod-core linker polypeptide cpcG	247	1	4.26152E-72	75.94	6	C:GO:0009507; C:GO:0030076; C:GO:0042651	C:chloroplast; C:light-harvesting complex; C:thylakoid membrane	EC:2.7.7.24	Glucose-1-phosphate thymidylyltransferase	IPR038255 (G3DSA:1.10.3130.GENE3D); IPR001297 (PFAM); PTHR34011:SF5 (PANTHER); PTHR34011 (PANTHER); IPR001297 (PROSITE_PROFILES)	P:GO:0015979; C:GO:0030089	P:photosynthesis; C:phycobilisome
A0A1C0VPI9	Photosystem II CP43 reaction center protein; AltName: Full=PSII 43 kDa protein; AltName: Full=Protein CP-43	459	1	0.0	94.58	16	P:GO:0009772; P:GO:0018298; F:GO:0016168; F:GO:0045156; F:GO:0046872; C:GO:0009523; C:GO:0016021; C:GO:0030096; C:GO:0042651	P:photosynthetic electron transport in photosystem II; P:protein-chromophore linkage; F:chlorophyll binding; F:electron transporter, transferring electrons within the cyclic electron transport pathway of photosynthesis activity; F:metal ion binding; C:photosystem II; C:integral component of membrane; C:plasma membrane-derived thylakoid photosystem II; C:thylakoid membrane	EC:1	Oxidoreductases	G3DSA:1.10.10.670 (GENE3D); IPR005869 (TIGRFAM); IPR000932 (PFAM); TIGR03041 (TIGRFAM); PTHR33180:SF16 (PANTHER); IPR000932 (PANTHER); IPR036001 (SUPERFAMILY)	P:GO:0009767; P:GO:0009772; P:GO:0015979; P:GO:0019684; F:GO:0016168; F:GO:0045156; C:GO:0009521; C:GO:0009523; C:GO:0016020	P:photosynthetic electron transport chain; P:photosynthetic electron transport in photosystem II; P:photosynthesis; P:photosynthesis, light reaction; F:chlorophyll binding; F:electron transporter, transferring electrons within the cyclic electron transport pathway of photosynthesis activity; C:photosystem; C:photosystem II; C:membrane
A0A3C1PC57	C-phycocyanin alpha chain	162	1	1.77665E-107	95.68	3	P:GO:0015979; P:GO:0018298; C:GO:0030089	P:photosynthesis; P:protein-chromophore linkage; C:phycobilisome			IPR006246 (TIGRFAM); IPR012128 (PIRSF); IPR012128 (PFAM); IPR038719 (G3DSA:1.10.490.GENE3D); PTHR34011 (PANTHER); PTHR34011:SF4 (PANTHER); cd14770 (CDD); IPR009050 (SUPERFAMILY)	P:GO:0015979; C:GO:0030089	P:photosynthesis; C:phycobilisome
A0A1Z3HH85	Photosystem II CP47 reaction center protein; AltName: Full=PSII 47 kDa protein; AltName: Full=Protein CP-47	510	1	0.0	93.14	14	P:GO:0009772; P:GO:0018298; F:GO:0016168; F:GO:0045156; C:GO:0009523; C:GO:0016021; C:GO:0030096; C:GO:0042651	P:photosynthetic electron transport in photosystem II; P:protein-chromophore linkage; F:chlorophyll binding; F:electron transporter, transferring electrons within the cyclic electron transport pathway of photosynthesis activity; C:photosystem II; C:integral component of membrane; C:plasma membrane-derived thylakoid photosystem II; C:thylakoid membrane	EC:1	Oxidoreductases	IPR017486 (TIGRFAM); G3DSA:3.10.680.10 (GENE3D); IPR000932 (PFAM); PTHR33180:SF14 (PANTHER); IPR000932 (PANTHER); IPR036001 (SUPERFAMILY)	P:GO:0009767; P:GO:0009772; P:GO:0015979; P:GO:0019684; F:GO:0016168; F:GO:0045156; C:GO:0009521; C:GO:0009523; C:GO:0016020	P:photosynthetic electron transport chain; P:photosynthetic electron transport in photosystem II; P:photosynthesis; P:photosynthesis, light reaction; F:chlorophyll binding; F:electron transporter, transferring electrons within the cyclic electron transport pathway of photosynthesis activity; C:photosystem; C:photosystem II; C:membrane
A0A2W7AVL2	Elongation factor Tu; Short=EF-Tu	421	1	0.0	92.67	23	P:GO:0001666; P:GO:0006414; P:GO:0010039; P:GO:0032757; P:GO:0040007; P:GO:0044068; P:GO:0044651; P:GO:0050714; P:GO:0051704; F:GO:0003746; F:GO:0003924; F:GO:0005525; F:GO:0035375; C:GO:0005576; C:GO:0005737; C:GO:0005829; C:GO:0005886; C:GO:0009275; C:GO:0010339	P:response to hypoxia; P:translational elongation; P:response to iron ion; P:positive regulation of interleukin-8 production; P:growth; P:modulation by symbiont of host cellular process; P:adhesion of symbiont to host epithelial cell; P:positive regulation of protein secretion; P:multi-organism process; F:translation elongation factor activity; F:GTPase activity; F:GTP binding; F:zymogen binding;…	EC:3.6.1; EC:3.6; EC:3; EC:3.6.1.15	Acting on acid anhydrides; Acting on acid anhydrides; Hydrolases; Nucleoside-triphosphate phosphatase	IPR000795 (PRINTS); IPR000795 (PFAM); G3DSA:2.40.30.10 (GENE3D); IPR005225 (TIGRFAM); IPR004541 (TIGRFAM); G3DSA:2.40.30.10 (GENE3D); IPR004160 (PFAM); G3DSA:3.40.50.300 (GENE3D); IPR004161 (PFAM); PTHR43721:SF5 (PANTHER); PTHR43721 (PANTHER); IPR000795 (PROSITE_PROFILES); IPR041709 (CDD); cd03707 (CDD); IPR033720 (CDD); IPR009000 (SUPERFAMILY); IPR027417 (SUPERFAMILY); IPR009001 (SUPERFAMILY)	P:GO:0006414; F:GO:0003746; F:GO:0003924; F:GO:0005525	P:translational elongation; F:translation elongation factor activity; F:GTPase activity; F:GTP binding
A0A2P8WGB7	Chaperone protein dnaK2; AltName: Full=HSP70-2; AltName: Full=Heat shock 70 kDa protein 2; AltName: Full=Heat shock protein 70-2	638	1	0.0	91.07	3	P:GO:0006457; F:GO:0005524; F:GO:0051082	P:protein folding; F:ATP binding; F:unfolded protein binding			PR00301 (PRINTS); IPR013126 (PFAM); G3DSA:3.30.420.40 (GENE3D); IPR029048 (G3DSA:1.20.1270.GENE3D); G3DSA:3.30.420.40 (GENE3D); IPR029047 (G3DSA:2.60.34.GENE3D); IPR012725 (TIGRFAM); G3DSA:3.90.640.10 (GENE3D); mobidb-lite (MOBIDB_LITE); IPR013126 (PANTHER); PTHR19375:SF211 (PANTHER); cd10234 (CDD); IPR029047 (SUPERFAMILY); IPR043129 (SUPERFAMILY); IPR029048 (SUPERFAMILY); IPR043129 (SUPERFAMILY)	P:GO:0006457; F:GO:0005524; F:GO:0016887; F:GO:0051082	P:protein folding; F:ATP binding; F:ATPase activity; F:unfolded protein binding
A0A2P8W8B0	ATP synthase subunit b'; AltName: Full=ATP synthase F(0) sector subunit b'; AltName: Full=ATPase subunit II; AltName: Full=F-type ATPase subunit b'; Short=F-ATPase subunit b'	163	1	2.62983E-58	76.88	10	P:GO:0006754; P:GO:0006811; F:GO:0015078; C:GO:0009579; C:GO:0016020; C:GO:0045260	P:ATP biosynthetic process; P:ion transport; F:proton transmembrane transporter activity; C:thylakoid; C:membrane; C:plasma membrane proton-transporting ATP synthase complex	EC:7	Translocases	IPR002146 (PFAM); PTHR33445 (PANTHER); cd06503 (CDD)	P:GO:0015986; F:GO:0015078; C:GO:0045263	P:ATP synthesis coupled proton transport; F:proton transmembrane transporter activity; C:proton-transporting ATP synthase complex, coupling factor F(o)
A0A2T2VXS5	Secretin ExeD; AltName: Full=General secretion pathway protein D; AltName: Full=Type II secretion system protein D; Short=T2SS protein D; Flags: Precursor	515	1	9.78441E-21	48.16	8	P:GO:0009306; P:GO:0015031; P:GO:0015628; C:GO:0009279; C:GO:0015627; C:GO:0016020; C:GO:0016021; C:GO:0019867	P:protein secretion; P:protein transport; P:protein secretion by the type II secretion system; C:cell outer membrane; C:type II protein secretion system complex; C:membrane; C:integral component of membrane; C:outer membrane			IPR001775 (PRINTS); IPR004846 (PFAM); mobidb-lite (MOBIDB_LITE); PTHR30332:SF17 (PANTHER); PTHR30332 (PANTHER)	P:GO:0009306	P:protein secretion
A0A651DSA5	30S ribosomal protein S7	156	1	9.37375E-93	90.38	15	P:GO:0000028; P:GO:0006412; P:GO:0017148; P:GO:0040007; F:GO:0000049; F:GO:0003729; F:GO:0003735; F:GO:0019843; C:GO:0005618; C:GO:0005886; C:GO:0015935; C:GO:0022627	P:ribosomal small subunit assembly; P:translation; P:negative regulation of translation; P:growth; F:tRNA binding; F:mRNA binding; F:structural constituent of ribosome; F:rRNA binding; C:cell wall; C:plasma membrane; C:small ribosomal subunit; C:cytosolic small ribosomal subunit			IPR000235 (PIRSF); IPR036823 (G3DSA:1.10.455.GENE3D); IPR005717 (TIGRFAM); IPR023798 (PFAM); IPR000235 (PANTHER); PTHR11205:SF19 (PANTHER); cd14871 (CDD); IPR036823 (SUPERFAMILY)	P:GO:0006412; F:GO:0003735; C:GO:0015935	P:translation; F:structural constituent of ribosome; C:small ribosomal subunit
A0A563VJY0	Allophycocyanin beta chain	161	1	7.03447E-105	96.27	3	P:GO:0015979; P:GO:0018298; C:GO:0030089	P:photosynthesis; P:protein-chromophore linkage; C:phycobilisome			IPR012128 (PIRSF); IPR012128 (PFAM); IPR038719 (G3DSA:1.10.490.GENE3D); IPR006245 (TIGRFAM); PTHR34011 (PANTHER); IPR006245 (PTHR34011:PANTHER); IPR006245 (CDD); IPR009050 (SUPERFAMILY)	P:GO:0015979; C:GO:0030089	P:photosynthesis; C:phycobilisome
B7K9E7	C-phycocyanin alpha chain	162	1	9.25118E-111	95.06	3	P:GO:0015979; P:GO:0018298; C:GO:0030089	P:photosynthesis; P:protein-chromophore linkage; C:phycobilisome			IPR038719 (G3DSA:1.10.490.GENE3D); IPR006246 (TIGRFAM); IPR012128 (PFAM); IPR012128 (PIRSF); PTHR34011:SF4 (PANTHER); PTHR34011 (PANTHER); cd14770 (CDD); IPR009050 (SUPERFAMILY)	P:GO:0015979; C:GO:0030089	P:photosynthesis; C:phycobilisome
A0A2T2WBH9	30S ribosomal protein S1	325	1	0.0	95.33	2	F:GO:0003723; C:GO:0005840	F:RNA binding; C:ribosome			IPR035104 (PRINTS); G3DSA:2.40.50.140 (GENE3D); IPR003029 (PFAM); G3DSA:2.40.50.140 (GENE3D); PTHR10724 (PANTHER); PTHR10724:SF11 (PANTHER); IPR003029 (PROSITE_PROFILES); IPR003029 (PROSITE_PROFILES); IPR003029 (PROSITE_PROFILES); cd04465 (CDD); cd05687 (CDD); IPR012340 (SUPERFAMILY); IPR012340 (SUPERFAMILY); IPR012340 (SUPERFAMILY)	F:GO:0003676	F:nucleic acid binding
A0A2T2VZ50	ATP-dependent zinc metalloprotease FtsH 2	628	1	0.0	90.76	11	P:GO:0006508; P:GO:0010206; P:GO:0030163; F:GO:0004176; F:GO:0004222; F:GO:0005524; F:GO:0008270; C:GO:0005886; C:GO:0009523; C:GO:0016021; C:GO:0042651	P:proteolysis; P:photosystem II repair; P:protein catabolic process; F:ATP-dependent peptidase activity; F:metalloendopeptidase activity; F:ATP binding; F:zinc ion binding; C:plasma membrane; C:photosystem II; C:integral component of membrane; C:thylakoid membrane	EC:3.4.24; EC:3.4.24.61; EC:3.4.24.23; EC:3.4.24.24; EC:3.4.24.69; EC:3.4.24.64; EC:3.4.24.21; EC:3.4.24.22; EC:3.4; EC:3.4.24.17; EC:3.4.24.18; EC:3.6; EC:3.4.24.19; EC:3.4.24.70; EC:3.4.99; EC:3.4.24.71; EC:3.4.24.72; EC:3.4.24.56; EC:3.4.24.35; EC:3.4.24.57; EC:3.4.24.14; EC:3.4.24.37; EC:3.4.24.59; EC:3.6.1.15; EC:3.4.24.11; EC:3.4.24.55; EC:3.6.1; EC:3	Acting on peptide bonds (peptidases); Nardilysin; Matrilysin; Gelatinase A; Bontoxilysin; Mitochondrial processing peptidase; Astacin; Stromelysin 2; Acting on peptide bonds (peptidases); Stromelysin 1; Meprin A; Acting on acid anhydrides; Procollagen C-endopeptidase; Oligopeptidase A; Acting on peptide bonds (peptidases); Endothelin-converting enzyme 1; Fibrolase; Insulysin; Gelatinase B; O-sial…	IPR037219 (G3DSA:1.20.58.GENE3D); IPR041569 (PFAM); G3DSA:3.40.50.300 (GENE3D); IPR011546 (PFAM); G3DSA:1.10.8.60 (GENE3D); IPR005936 (TIGRFAM); IPR000642 (PFAM); IPR003959 (PFAM); PTHR23076:SF92 (PANTHER); PTHR23076 (PANTHER); cd00009 (CDD); IPR037219 (SUPERFAMILY); IPR027417 (SUPERFAMILY)	P:GO:0006508; F:GO:0004176; F:GO:0004222; F:GO:0005524; F:GO:0008270; F:GO:0016887; C:GO:0016020; C:GO:0016021	P:proteolysis; F:ATP-dependent peptidase activity; F:metalloendopeptidase activity; F:ATP binding; F:zinc ion binding; F:ATPase activity; C:membrane; C:integral component of membrane
K9SA76	Phycobiliprotein ApcE; AltName: Full=Anchor polypeptide; AltName: Full=PBS-anchor protein; AltName: Full=Phycobilisome linker polypeptide	1131	1	0.0	88.98	8	P:GO:0015979; P:GO:0018298; F:GO:0016829; C:GO:0030089	P:photosynthesis; P:protein-chromophore linkage; F:lyase activity; C:phycobilisome	EC:4; EC:2.7.7.24; EC:2.7.1.24	Lyases; Glucose-1-phosphate thymidylyltransferase; Dephospho-CoA kinase	IPR038255 (G3DSA:1.10.3130.GENE3D); IPR001297 (PFAM); IPR038255 (G3DSA:1.10.3130.GENE3D); IPR012128 (PFAM); PTHR34011:SF6 (PANTHER); PTHR34011 (PANTHER); PTHR34011:SF6 (PANTHER); PTHR34011 (PANTHER); PTHR34011:SF6 (PANTHER); PTHR34011 (PANTHER); PTHR34011:SF6 (PANTHER); IPR001297 (PROSITE_PROFILES); IPR001297 (PROSITE_PROFILES); IPR001297 (PROSITE_PROFILES); IPR001297 (PROSITE_PROFILES); cd12128 …	P:GO:0015979; C:GO:0030089	P:photosynthesis; C:phycobilisome
A0A5Q4E3Y3	Allophycocyanin subunit beta-18; Short=Allophycocyanin subunit B18	169	1	1.87289E-76	84.34	3	P:GO:0015979; P:GO:0018298; C:GO:0030089	P:photosynthesis; P:protein-chromophore linkage; C:phycobilisome			IPR012128 (PIRSF); IPR006245 (TIGRFAM); IPR012128 (PFAM); IPR038719 (G3DSA:1.10.490.GENE3D); PTHR34011 (PANTHER); IPR006245 (PTHR34011:PANTHER); IPR006245 (CDD); IPR009050 (SUPERFAMILY)	P:GO:0015979; C:GO:0030089	P:photosynthesis; C:phycobilisome
A0A651DQ45	Putative peroxiredoxin ycf42; AltName: Full=Thioredoxin peroxidase	198	1	6.52159E-116	90.21	4	P:GO:0098869; F:GO:0004601; F:GO:0051920; C:GO:0009507	P:cellular oxidant detoxification; F:peroxidase activity; F:peroxiredoxin activity; C:chloroplast	EC:1.11; EC:1; EC:1.11.1; EC:1.11.1.15	Acting on a peroxide as acceptor; Oxidoreductases; Acting on a peroxide as acceptor; Acting on a peroxide as acceptor	IPR024706 (PIRSF); IPR036249 (G3DSA:3.40.30.GENE3D); IPR019479 (PFAM); IPR000866 (PFAM); PTHR10681 (PANTHER); PTHR10681:SF153 (PANTHER); IPR013766 (PROSITE_PROFILES); cd03015 (CDD); IPR036249 (SUPERFAMILY)	F:GO:0016209; F:GO:0016491; F:GO:0051920	F:antioxidant activity; F:oxidoreductase activity; F:peroxiredoxin activity
B7JU96	Photosystem I reaction center subunit II; AltName: Full=Photosystem I 16 kDa polypeptide; Short=PSI-D	142	1	2.58114E-88	92.09	4	P:GO:0015979; F:GO:0005515; C:GO:0009538; C:GO:0030094	P:photosynthesis; F:protein binding; C:photosystem I reaction center; C:plasma membrane-derived photosystem I			G3DSA:3.30.1470.10 (GENE3D); IPR003685 (PFAM); mobidb-lite (MOBIDB_LITE); mobidb-lite (MOBIDB_LITE); IPR003685 (PANTHER); IPR036579 (SUPERFAMILY)	P:GO:0015979; C:GO:0009522; C:GO:0009538	P:photosynthesis; C:photosystem I; C:photosystem I reaction center
A0A651E9R5	Cytochrome b6-f complex iron-sulfur subunit; AltName: Full=Plastohydroquinone:plastocyanin oxidoreductase iron-sulfur protein; Short=ISP; Short=RISP; AltName: Full=Rieske iron-sulfur protein	179	1	7.13332E-100	84.44	16	P:GO:0015979; P:GO:0022900; F:GO:0009496; F:GO:0045158; F:GO:0046872; F:GO:0051537; C:GO:0016021; C:GO:0042651	P:photosynthesis; P:electron transport chain; F:plastoquinol--plastocyanin reductase activity; F:electron transporter, transferring electrons within cytochrome b6/f complex of photosystem II activity; F:metal ion binding; F:2 iron, 2 sulfur cluster binding; C:integral component of membrane; C:thylakoid membrane	EC:1.10; EC:1; EC:1.10.9; EC:1.10.9.1; EC:7.1.1.6	Acting on diphenols and related substances as donors; Oxidoreductases; Acting on diphenols and related substances as donors; Acting on diphenols and related substances as donors; Plastoquinol--plastocyanin reductase	IPR005805 (PRINTS); IPR036922 (G3DSA:2.102.10.GENE3D); IPR017941 (PFAM); G3DSA:1.20.5.700 (GENE3D); PTHR10134:SF38 (PANTHER); IPR014349 (PANTHER); IPR006311 (PROSITE_PROFILES); IPR017941 (PROSITE_PROFILES); cd03471 (CDD); IPR036922 (SUPERFAMILY)	F:GO:0051537; C:GO:0016020	F:2 iron, 2 sulfur cluster binding; C:membrane
A0A2P8VY89	Osmoprotectant-binding protein OsmX; Flags: Precursor	303	1	4.06497E-54	55.64	4	P:GO:0055085; F:GO:0022857; C:GO:0042597; C:GO:0043190	P:transmembrane transport; F:transmembrane transporter activity; C:periplasmic space; C:ATP-binding cassette (ABC) transporter complex			G3DSA:3.40.190.120 (GENE3D); IPR007210 (PFAM); G3DSA:3.40.190.10 (GENE3D); PTHR30177 (PANTHER); PTHR30177:SF4 (PANTHER); PS51257 (PROSITE_PROFILES); SSF53850 (SUPERFAMILY)	P:GO:0055085; F:GO:0022857; C:GO:0043190	P:transmembrane transport; F:transmembrane transporter activity; C:ATP-binding cassette (ABC) transporter complex
A0A140K684	Aliphatic amidase expression-regulating protein	442	1	2.09262E-55	51.53	1	P:GO:0065007	P:biological regulation			IPR000709 (PRINTS); G3DSA:3.40.50.2300 (GENE3D); IPR017777 (TIGRFAM); G3DSA:3.40.50.2300 (GENE3D); PF13433 (PFAM); mobidb-lite (MOBIDB_LITE); mobidb-lite (MOBIDB_LITE); PTHR47628 (PANTHER); IPR017777 (CDD); IPR028082 (SUPERFAMILY)	P:GO:0006865	P:amino acid transport
A0A2T1FMZ3	C-phycocyanin alpha chain	162	1	1.93223E-102	90.12	3	P:GO:0015979; P:GO:0018298; C:GO:0030089	P:photosynthesis; P:protein-chromophore linkage; C:phycobilisome			IPR006246 (TIGRFAM); IPR038719 (G3DSA:1.10.490.GENE3D); IPR012128 (PIRSF); IPR012128 (PFAM); PTHR34011:SF4 (PANTHER); PTHR34011 (PANTHER); cd14770 (CDD); IPR009050 (SUPERFAMILY)	P:GO:0015979; C:GO:0030089	P:photosynthesis; C:phycobilisome
A0A2P8VZT6	Nitrate/nitrite binding protein NrtA; Flags: Precursor	435	1	0.0	78.43	8	P:GO:0006810; P:GO:0009987; F:GO:0022857; C:GO:0005886; C:GO:0016020	P:transport; P:cellular process; F:transmembrane transporter activity; C:plasma membrane; C:membrane	EC:7	Translocases	PF13379 (PFAM); G3DSA:3.40.190.10 (GENE3D); G3DSA:3.40.190.10 (GENE3D); PTHR30024:SF7 (PANTHER); PTHR30024 (PANTHER); IPR006311 (PROSITE_PROFILES); IPR044527 (CDD); SSF53850 (SUPERFAMILY)	no GO terms	no GO terms
A0A2P8VXE6	Putative methyl-accepting chemotaxis protein sll0041	409	1	2.93885E-88	69.64	6	P:GO:0006935; P:GO:0007165; P:GO:0018298; F:GO:0004888; C:GO:0016020; C:GO:0016021	P:chemotaxis; P:signal transduction; P:protein-chromophore linkage; F:transmembrane signaling receptor activity; C:membrane; C:integral component of membrane			IPR004090 (PRINTS); G3DSA:1.10.287.950 (GENE3D); IPR004089 (PFAM); G3DSA:1.10.287.130 (GENE3D); IPR003660 (PFAM); PTHR32089 (PANTHER); PTHR32089:SF102 (PANTHER); IPR003660 (PROSITE_PROFILES); IPR003660 (PROSITE_PROFILES); IPR004089 (PROSITE_PROFILES); cd06225 (CDD); SSF158472 (SUPERFAMILY); SSF58104 (SUPERFAMILY)	P:GO:0006935; P:GO:0007165; F:GO:0004888; C:GO:0016020; C:GO:0016021	P:chemotaxis; P:signal transduction; F:transmembrane signaling receptor activity; C:membrane; C:integral component of membrane
A0A651DVW1	Putative methyl-accepting chemotaxis protein sll0041	903	1	6.9047E-85	69.88	6	P:GO:0006935; P:GO:0007165; P:GO:0018298; F:GO:0004888; C:GO:0016020; C:GO:0016021	P:chemotaxis; P:signal transduction; P:protein-chromophore linkage; F:transmembrane signaling receptor activity; C:membrane; C:integral component of membrane			IPR004090 (PRINTS); IPR011990 (G3DSA:1.25.40.GENE3D); IPR003660 (PFAM); G3DSA:1.10.287.130 (GENE3D); G3DSA:1.10.287.950 (GENE3D); IPR004089 (PFAM); mobidb-lite (MOBIDB_LITE); mobidb-lite (MOBIDB_LITE); mobidb-lite (MOBIDB_LITE); mobidb-lite (MOBIDB_LITE); mobidb-lite (MOBIDB_LITE); PTHR32089 (PANTHER); PTHR32089:SF102 (PANTHER); IPR004089 (PROSITE_PROFILES); IPR003660 (PROSITE_PROFILES); IPR00366…	P:GO:0006935; P:GO:0007165; F:GO:0004888; F:GO:0005515; C:GO:0016020; C:GO:0016021	P:chemotaxis; P:signal transduction; F:transmembrane signaling receptor activity; F:protein binding; C:membrane; C:integral component of membrane
A0A182AR97	C-phycocyanin-1 beta chain	172	1	2.79013E-101	92.94	3	P:GO:0015979; P:GO:0018298; C:GO:0030089	P:photosynthesis; P:protein-chromophore linkage; C:phycobilisome			IPR012128 (PFAM); IPR006247 (TIGRFAM); IPR012128 (PIRSF); IPR038719 (G3DSA:1.10.490.GENE3D); PTHR34011 (PANTHER); PTHR34011:SF7 (PANTHER); cd14768 (CDD); IPR009050 (SUPERFAMILY)	P:GO:0015979; C:GO:0030089	P:photosynthesis; C:phycobilisome
A0A5Q4E019	30S ribosomal protein S11	130	1	2.30072E-77	93.85	13	P:GO:0000028; P:GO:0000462; P:GO:0006412; P:GO:0040007; F:GO:0003735; F:GO:0019843; F:GO:0048027; F:GO:0070181; C:GO:0005840; C:GO:0005886; C:GO:0022627	P:ribosomal small subunit assembly; P:maturation of SSU-rRNA from tricistronic rRNA transcript (SSU-rRNA, 5.8S rRNA, LSU-rRNA); P:translation; P:growth; F:structural constituent of ribosome; F:rRNA binding; F:mRNA 5'-UTR binding; F:small ribosomal subunit rRNA binding; C:ribosome; C:plasma membrane; C:cytosolic small ribosomal subunit			IPR036967 (G3DSA:3.30.420.GENE3D); IPR001971 (PFAM); IPR001971 (PIRSF); IPR019981 (TIGRFAM); mobidb-lite (MOBIDB_LITE); PTHR11759:SF3 (PANTHER); IPR001971 (PANTHER); SSF53137 (SUPERFAMILY)	P:GO:0006412; F:GO:0003735; C:GO:0005840	P:translation; F:structural constituent of ribosome; C:ribosome
A0A2W6ZLF5	Cytochrome c-550; AltName: Full=Cytochrome c550; AltName: Full=Low-potential cytochrome c; Flags: Precursor	168	1	2.05895E-67	73.62	8	P:GO:0006091; P:GO:0015979; F:GO:0046872; C:GO:0030096; C:GO:0034357	P:generation of precursor metabolites and energy; P:photosynthesis; F:metal ion binding; C:plasma membrane-derived thylakoid photosystem II; C:photosynthetic membrane			IPR017851 (TIGRFAM); IPR016003 (PIRSF); IPR036909 (G3DSA:1.10.760.GENE3D); IPR029490 (PFAM); IPR009056 (PROSITE_PROFILES); IPR036909 (SUPERFAMILY)	P:GO:0015979; P:GO:0022904; F:GO:0005506; F:GO:0009055; F:GO:0020037; C:GO:0009523; C:GO:0042651	P:photosynthesis; P:respiratory electron transport chain; F:iron ion binding; F:electron transfer activity; F:heme binding; C:photosystem II; C:thylakoid membrane
A0A2W6YV14	Twitching mobility protein	364	1	1.28827E-89	63.89	4	P:GO:0043107; P:GO:0043108; F:GO:0016887; C:GO:0044096	P:type IV pilus-dependent motility; P:pilus retraction; F:ATPase activity; C:type IV pilus	EC:3.6.1; EC:3.6; EC:3; EC:3.6.1.15	Acting on acid anhydrides; Acting on acid anhydrides; Hydrolases; Nucleoside-triphosphate phosphatase	IPR006321 (TIGRFAM); G3DSA:3.30.450.90 (GENE3D); IPR001482 (PFAM); G3DSA:3.40.50.300 (GENE3D); PTHR30486 (PANTHER); PTHR30486:SF6 (PANTHER); IPR006321 (CDD); IPR027417 (SUPERFAMILY)	F:GO:0005524	F:ATP binding
P15636	Protease 1; AltName: Full=API; AltName: Full=Lysyl endopeptidase; AltName: Full=Protease I; Flags: Precursor	653	1	0.0	100.0	6	P:GO:0006508; F:GO:0004252; C:GO:0005576	P:proteolysis; F:serine-type endopeptidase activity; C:extracellular region	EC:3.4.24.25; EC:3.4.21.34; EC:3.4.21.26; EC:3.4.21.27; EC:3.4.24.34; EC:3.4.21.41; EC:3.4.21.45; EC:3.4.21.42; EC:3.4.19.1; EC:3.4.21.43; EC:3.4.21.38; EC:3.4.21.35; EC:3.4.21.36; EC:3.4.21.39; EC:3.4.21; EC:3.4.21.50; EC:3.4.21.53; EC:3.4.21.54; EC:3.4.21.48; EC:3.4.21.46; EC:3.4.21.47; EC:3.4.11.10; EC:3.4.99; EC:3.4.21.62; EC:3.4.21.61; EC:3.4.21.59; EC:3; EC:3.4.21.73; EC:3.4.24.7; EC:3.4.21…	Vibriolysin; Plasma kallikrein; Prolyl oligopeptidase; Coagulation factor XIa; Neutrophil collagenase; Complement subcomponent C1r; Complement factor I; Complement subcomponent C1s; Acylaminoacyl-peptidase; Classical-complement-pathway C3/C5 convertase; Coagulation factor XIIa; Tissue kallikrein; Pancreatic elastase; Chymase; Acting on peptide bonds (peptidases); Lysyl endopeptidase; Endopeptidas…	PF18911 (PFAM); IPR017323 (PIRSF); IPR002884 (PFAM); IPR043504 (G3DSA:2.40.10.GENE3D); IPR013783 (G3DSA:2.60.40.GENE3D); IPR043504 (G3DSA:2.40.10.GENE3D); mobidb-lite (MOBIDB_LITE); mobidb-lite (MOBIDB_LITE); mobidb-lite (MOBIDB_LITE); IPR002884 (PROSITE_PROFILES); IPR000601 (PROSITE_PROFILES); cd00146 (CDD); IPR008979 (SUPERFAMILY); IPR009003 (SUPERFAMILY); IPR035986 (SUPERFAMILY)	P:GO:0006508; F:GO:0004252	P:proteolysis; F:serine-type endopeptidase activity
A0A2T2WBV3	30S ribosomal protein S9	137	1	1.93256E-76	88.32	8	P:GO:0000462; P:GO:0006412; F:GO:0003723; F:GO:0003735; C:GO:0005840; C:GO:0022627	P:maturation of SSU-rRNA from tricistronic rRNA transcript (SSU-rRNA, 5.8S rRNA, LSU-rRNA); P:translation; F:RNA binding; F:structural constituent of ribosome; C:ribosome; C:cytosolic small ribosomal subunit			IPR000754 (PFAM); IPR014721 (G3DSA:3.30.230.GENE3D); mobidb-lite (MOBIDB_LITE); mobidb-lite (MOBIDB_LITE); IPR000754 (PANTHER); PTHR21569:SF1 (PANTHER); IPR020568 (SUPERFAMILY)	P:GO:0006412; F:GO:0003735; C:GO:0005840	P:translation; F:structural constituent of ribosome; C:ribosome
A0A2T2VZG5	---NA---	181									IPR019657 (PFAM)	no GO terms	no GO terms
A0A651DYH3	Cell shape-determining protein MreB; AltName: Full=Actin-like MreB protein; AltName: Full=Rod shape-determining protein MreB	335	1	1.95907E-134	77.38	2	F:GO:0000166; F:GO:0005515	F:nucleotide binding; F:protein binding			IPR004753 (PRINTS); G3DSA:3.30.420.40 (GENE3D); PF06723 (PFAM); G3DSA:3.30.420.40 (GENE3D); G3DSA:3.90.640.10 (GENE3D); IPR004753 (TIGRFAM); PTHR42749 (PANTHER); PTHR42749:SF4 (PANTHER); IPR004753 (CDD); IPR043129 (SUPERFAMILY); IPR043129 (SUPERFAMILY)	P:GO:0000902	P:cell morphogenesis
A0A2P8VVI3	Phosphoenolpyruvate synthase; Short=PEP synthase; AltName: Full=Pyruvate, water dikinase	830	1	0.0	81.23	13	P:GO:0006090; P:GO:0006094; P:GO:0016310; F:GO:0000287; F:GO:0005524; F:GO:0008986; F:GO:0046872; C:GO:0005829	P:pyruvate metabolic process; P:gluconeogenesis; P:phosphorylation; F:magnesium ion binding; F:ATP binding; F:pyruvate, water dikinase activity; F:metal ion binding; C:cytosol	EC:2.7.9.2; EC:2.7; EC:2; EC:2.7.9	Pyruvate, water dikinase; Transferring phosphorus-containing groups; Transferases; Transferring phosphorus-containing groups	PR01736 (PRINTS); G3DSA:3.50.30.10 (GENE3D); IPR006319 (PIRSF); G3DSA:3.30.470.20 (GENE3D); IPR000121 (PFAM); IPR002192 (PFAM); IPR006319 (TIGRFAM); IPR008279 (PFAM); IPR040442 (G3DSA:3.20.20.GENE3D); IPR013815 (G3DSA:3.30.1490.GENE3D); IPR006319 (PANTHER); IPR036637 (SUPERFAMILY); SSF56059 (SUPERFAMILY); IPR015813 (SUPERFAMILY)	P:GO:0006090; P:GO:0016310; F:GO:0003824; F:GO:0005524; F:GO:0008986; F:GO:0016301; F:GO:0016772	P:pyruvate metabolic process; P:phosphorylation; F:catalytic activity; F:ATP binding; F:pyruvate, water dikinase activity; F:kinase activity; F:transferase activity, transferring phosphorus-containing groups
A0A651DNY6	Glutamate-1-semialdehyde 2,1-aminomutase; Short=GSA; AltName: Full=Glutamate-1-semialdehyde aminotransferase; Short=GSA-AT	433	1	0.0	92.61	15	P:GO:0006782; P:GO:0015995; P:GO:0040007; F:GO:0008483; F:GO:0030170; F:GO:0042286; F:GO:0042802; C:GO:0005737; C:GO:0005886	P:protoporphyrinogen IX biosynthetic process; P:chlorophyll biosynthetic process; P:growth; F:transaminase activity; F:pyridoxal phosphate binding; F:glutamate-1-semialdehyde 2,1-aminomutase activity; F:identical protein binding; C:cytoplasm; C:plasma membrane	EC:2.6.1; EC:5.4.3; EC:5.4; EC:2; EC:2.6; EC:5; EC:5.4.3.8	Transferring nitrogenous groups; Intramolecular transferases; Intramolecular transferases; Transferases; Transferring nitrogenous groups; Isomerases; Glutamate-1-semialdehyde 2,1-aminomutase	IPR015422 (G3DSA:3.90.1150.GENE3D); IPR015421 (G3DSA:3.40.640.GENE3D); IPR005814 (PFAM); IPR004639 (TIGRFAM); PTHR43713 (PANTHER); PTHR43713:SF6 (PANTHER); IPR005814 (CDD); IPR015424 (SUPERFAMILY)	P:GO:0033014; F:GO:0003824; F:GO:0008483; F:GO:0030170; F:GO:0042286	P:tetrapyrrole biosynthetic process; F:catalytic activity; F:transaminase activity; F:pyridoxal phosphate binding; F:glutamate-1-semialdehyde 2,1-aminomutase activity
A0A2P8W7E8	---NA---	172									G3DSA:3.40.50.450 (GENE3D); PTHR32183 (PANTHER); PTHR32183:SF6 (PANTHER); SSF102405 (SUPERFAMILY)	no GO terms	no GO terms
A0A2W4W8Z9	1-Cys peroxiredoxin; AltName: Full=Thiol-specific antioxidant; AltName: Full=Thioredoxin peroxidase	211	1	1.53853E-97	76.56	10	P:GO:0045454; F:GO:0016209; F:GO:0016684; C:GO:0005739; C:GO:0005829	P:cell redox homeostasis; F:antioxidant activity; F:oxidoreductase activity, acting on peroxide as acceptor; C:mitochondrion; C:cytosol	EC:1.11; EC:1; EC:1.11.1.15	Acting on a peroxide as acceptor; Oxidoreductases; Acting on a peroxide as acceptor	G3DSA:3.30.1020.10 (GENE3D); IPR024706 (PIRSF); IPR019479 (PFAM); IPR036249 (G3DSA:3.40.30.GENE3D); IPR000866 (PFAM); PTHR43503:SF9 (PANTHER); PTHR43503 (PANTHER); IPR013766 (PROSITE_PROFILES); cd03016 (CDD); IPR036249 (SUPERFAMILY)	F:GO:0016209; F:GO:0016491; F:GO:0051920	F:antioxidant activity; F:oxidoreductase activity; F:peroxiredoxin activity
A0A1U7J7Q1	---NA---	294									no IPS match	no IPS match	no IPS match
G4FM14	Catalase-peroxidase; Short=CP; AltName: Full=Peroxidase/catalase	730	1	0.0	87.26	18	P:GO:0006979; P:GO:0017001; P:GO:0035690; P:GO:0042737; P:GO:0042744; P:GO:0070301; P:GO:0071236; P:GO:0098869; F:GO:0004096; F:GO:0020037; F:GO:0046872; C:GO:0005576; C:GO:0005829	P:response to oxidative stress; P:antibiotic catabolic process; P:cellular response to drug; P:drug catabolic process; P:hydrogen peroxide catabolic process; P:cellular response to hydrogen peroxide; P:cellular response to antibiotic; P:cellular oxidant detoxification; F:catalase activity; F:heme binding; F:metal ion binding; C:extracellular region; C:cytosol	EC:1.11; EC:1; EC:1.11.1; EC:1.11.1.21; EC:1.11.1.6	Acting on a peroxide as acceptor; Oxidoreductases; Acting on a peroxide as acceptor; Catalase peroxidase; Catalase	IPR002016 (PRINTS); IPR000763 (PRINTS); G3DSA:1.10.520.10 (GENE3D); G3DSA:1.10.420.10 (GENE3D); IPR002016 (PFAM); G3DSA:1.10.520.10 (GENE3D); IPR000763 (TIGRFAM); G3DSA:1.10.420.20 (GENE3D); mobidb-lite (MOBIDB_LITE); IPR000763 (PANTHER); IPR002016 (PROSITE_PROFILES); cd08200 (CDD); IPR010255 (SUPERFAMILY); IPR010255 (SUPERFAMILY)	P:GO:0006979; F:GO:0004096; F:GO:0004601; F:GO:0020037	P:response to oxidative stress; F:catalase activity; F:peroxidase activity; F:heme binding
K9XXB2	ATP synthase subunit alpha; AltName: Full=ATP synthase F1 sector subunit alpha; AltName: Full=F-ATPase subunit alpha	505	1	0.0	95.01	18	P:GO:0009168; P:GO:0015986; P:GO:0017144; P:GO:0040007; F:GO:0005524; F:GO:0022853; F:GO:0042626; F:GO:0046933; F:GO:0046961; C:GO:0005618; C:GO:0042651; C:GO:0045261; C:GO:0045262	P:purine ribonucleoside monophosphate biosynthetic process; P:ATP synthesis coupled proton transport; P:drug metabolic process; P:growth; F:ATP binding; F:active ion transmembrane transporter activity; F:ATPase-coupled transmembrane transporter activity; F:proton-transporting ATP synthase activity, rotational mechanism; F:proton-transporting ATPase activity, rotational mechanism; C:cell wall; C:t…	EC:7.2.2; EC:3.6.1.15; EC:7.1.2.2; EC:3.6.1; EC:3.6.3.14; EC:3.6; EC:3; EC:6; EC:7	Catalysing the translocation of inorganic cations; Nucleoside-triphosphate phosphatase; H(+)-transporting two-sector ATPase; Acting on acid anhydrides; Acting on acid anhydrides; Acting on acid anhydrides; Hydrolases; Ligases; Translocases	IPR038376 (G3DSA:1.20.150.GENE3D); IPR005294 (TIGRFAM); IPR004100 (PFAM); G3DSA:3.40.50.300 (GENE3D); IPR005294 (PIRSF); IPR000194 (PFAM); IPR000793 (PFAM); IPR023366 (G3DSA:2.40.30.GENE3D); PTHR48082 (PANTHER); cd18116 (CDD); IPR033732 (CDD); IPR000793 (CDD); IPR027417 (SUPERFAMILY); IPR036121 (SUPERFAMILY); SSF47917 (SUPERFAMILY)	P:GO:0015986; P:GO:0046034; P:GO:1902600; F:GO:0005524; F:GO:0032559; F:GO:0046933; C:GO:0045261	P:ATP synthesis coupled proton transport; P:ATP metabolic process; P:proton transmembrane transport; F:ATP binding; F:adenyl ribonucleotide binding; F:proton-transporting ATP synthase activity, rotational mechanism; C:proton-transporting ATP synthase complex, catalytic core F(1)
A0A1U7J876	---NA---	164									IPR009200 (PFAM)	no GO terms	no GO terms
A0A2T2W2B9	---NA---	366									IPR005883 (PFAM); G3DSA:3.30.420.40 (GENE3D); IPR005883 (PIRSF); G3DSA:3.30.420.40 (GENE3D); G3DSA:3.30.1490.300 (GENE3D); IPR005883 (TIGRFAM); PTHR32432 (PANTHER); PTHR32432:SF3 (PANTHER); IPR043129 (SUPERFAMILY); IPR043129 (SUPERFAMILY)	no GO terms	no GO terms
A0A2P8W8V2	Ribonuclease E/G-like protein; Short=RNase E/G-like protein	723	1	0.0	75.17	11	P:GO:0006364; P:GO:0090305; P:GO:0090501; F:GO:0003723; F:GO:0004540; C:GO:0005737; C:GO:0016020	P:rRNA processing; P:nucleic acid phosphodiester bond hydrolysis; P:RNA phosphodiester bond hydrolysis; F:RNA binding; F:ribonuclease activity; C:cytoplasm; C:membrane	EC:3.1; EC:3.1.26.12; EC:3	Acting on ester bonds; Ribonuclease E; Hydrolases	IPR004659 (TIGRFAM); IPR019307 (PFAM); G3DSA:2.40.50.140 (GENE3D); mobidb-lite (MOBIDB_LITE); mobidb-lite (MOBIDB_LITE); mobidb-lite (MOBIDB_LITE); mobidb-lite (MOBIDB_LITE); PTHR30001 (PANTHER); PTHR30001:SF0 (PANTHER); IPR003029 (PROSITE_PROFILES); cd04453 (CDD); IPR012340 (SUPERFAMILY)	P:GO:0006396; F:GO:0003676; F:GO:0003723; F:GO:0004540	P:RNA processing; F:nucleic acid binding; F:RNA binding; F:ribonuclease activity
B1WT78	C-phycocyanin alpha chain	162	1	3.12741E-110	95.06	3	P:GO:0015979; P:GO:0018298; C:GO:0030089	P:photosynthesis; P:protein-chromophore linkage; C:phycobilisome			IPR012128 (PIRSF); IPR038719 (G3DSA:1.10.490.GENE3D); IPR006246 (TIGRFAM); IPR012128 (PFAM); PTHR34011 (PANTHER); PTHR34011:SF4 (PANTHER); cd14770 (CDD); IPR009050 (SUPERFAMILY)	P:GO:0015979; C:GO:0030089	P:photosynthesis; C:phycobilisome
A0A2P8W055	50S ribosomal protein L10	186	1	8.55255E-87	83.15	14	P:GO:0006412; P:GO:0017148; P:GO:0040007; P:GO:0042254; F:GO:0003735; F:GO:0043022; F:GO:0070180; C:GO:0005618; C:GO:0005886; C:GO:0015934; C:GO:0022625	P:translation; P:negative regulation of translation; P:growth; P:ribosome biogenesis; F:structural constituent of ribosome; F:ribosome binding; F:large ribosomal subunit rRNA binding; C:cell wall; C:plasma membrane; C:large ribosomal subunit; C:cytosolic large ribosomal subunit			IPR001790 (PFAM); IPR043141 (G3DSA:3.30.70.GENE3D); IPR001790 (PANTHER); IPR001790 (CDD); IPR043141 (SUPERFAMILY)	P:GO:0042254	P:ribosome biogenesis
Q46K27	ATP-dependent Clp protease ATP-binding subunit ClpA homolog	855	1	0.0	88.56	13	P:GO:0006457; P:GO:0040007; F:GO:0005524; F:GO:0016887; F:GO:0042803; F:GO:0044183; C:GO:0005618; C:GO:0005829; C:GO:0005886; C:GO:0009507	P:protein folding; P:growth; F:ATP binding; F:ATPase activity; F:protein homodimerization activity; F:protein folding chaperone; C:cell wall; C:cytosol; C:plasma membrane; C:chloroplast	EC:3.6.1; EC:3.6; EC:3; EC:3.6.1.15	Acting on acid anhydrides; Acting on acid anhydrides; Hydrolases; Nucleoside-triphosphate phosphatase	IPR001270 (PRINTS); IPR003959 (PFAM); IPR019489 (PFAM); G3DSA:4.10.860.10 (GENE3D); IPR036628 (G3DSA:1.10.1780.GENE3D); G3DSA:1.10.8.60 (GENE3D); IPR041546 (PFAM); IPR003959 (PFAM); G3DSA:3.40.50.300 (GENE3D); G3DSA:3.40.50.300 (GENE3D); IPR004176 (PFAM); G3DSA:1.10.8.60 (GENE3D); mobidb-lite (MOBIDB_LITE); PTHR11638 (PANTHER); PTHR11638:SF151 (PANTHER); IPR004176 (PROSITE_PROFILES); IPR001943 (P…	F:GO:0005515; F:GO:0005524; F:GO:0016887	F:protein binding; F:ATP binding; F:ATPase activity
A0A1Y0RRX4	DNA-directed RNA polymerase subunit beta; Short=RNAP subunit beta; AltName: Full=RNA polymerase subunit beta; AltName: Full=Transcriptase subunit beta	1099	1	0.0	95.88	13	P:GO:0006351; P:GO:0040007; F:GO:0003677; F:GO:0003899; F:GO:0032549; C:GO:0000428; C:GO:0005618; C:GO:0005829; C:GO:0005886	P:transcription, DNA-templated; P:growth; F:DNA binding; F:DNA-directed 5'-3' RNA polymerase activity; F:ribonucleoside binding; C:DNA-directed RNA polymerase complex; C:cell wall; C:cytosol; C:plasma membrane	EC:2.7; EC:2; EC:2.7.7; EC:2.7.7.6	Transferring phosphorus-containing groups; Transferases; Transferring phosphorus-containing groups; DNA-directed RNA polymerase	IPR019462 (PFAM); G3DSA:2.40.50.100 (GENE3D); IPR007642 (PFAM); IPR007641 (PFAM); IPR037033 (G3DSA:2.40.270.GENE3D); IPR042107 (G3DSA:2.30.150.GENE3D); IPR007645 (PFAM); G3DSA:3.90.1800.10 (GENE3D); IPR010243 (TIGRFAM); IPR014724 (G3DSA:2.40.50.GENE3D); IPR007120 (PFAM); IPR007644 (PFAM); IPR037034 (G3DSA:3.90.1110.GENE3D); G3DSA:3.90.1100.10 (GENE3D); mobidb-lite (MOBIDB_LITE); IPR015712 (PANTHE…	P:GO:0006351; F:GO:0003677; F:GO:0003899; F:GO:0032549	P:transcription, DNA-templated; F:DNA binding; F:DNA-directed 5'-3' RNA polymerase activity; F:ribonucleoside binding
A0A2T1DVU3	Phycobiliprotein ApcE; AltName: Full=Anchor polypeptide; AltName: Full=PBS-anchor protein; AltName: Full=Phycobilisome linker polypeptide	1117	1	0.0	83.14	8	P:GO:0015979; P:GO:0018298; F:GO:0016829; C:GO:0030089	P:photosynthesis; P:protein-chromophore linkage; F:lyase activity; C:phycobilisome	EC:4; EC:2.7.7.24; EC:2.7.1.24	Lyases; Glucose-1-phosphate thymidylyltransferase; Dephospho-CoA kinase	IPR012128 (PFAM); IPR038255 (G3DSA:1.10.3130.GENE3D); IPR001297 (PFAM); IPR038255 (G3DSA:1.10.3130.GENE3D); PTHR34011 (PANTHER); PTHR34011:SF6 (PANTHER); PTHR34011 (PANTHER); PTHR34011:SF6 (PANTHER); PTHR34011 (PANTHER); PTHR34011:SF6 (PANTHER); IPR001297 (PROSITE_PROFILES); IPR001297 (PROSITE_PROFILES); IPR001297 (PROSITE_PROFILES); IPR001297 (PROSITE_PROFILES); cd12128 (CDD); IPR009050 (SUPERFA…	P:GO:0015979; C:GO:0030089	P:photosynthesis; C:phycobilisome
K1X6T8	Polyribonucleotide nucleotidyltransferase; AltName: Full=Polynucleotide phosphorylase; Short=PNPase	720	1	0.0	89.11	20	P:GO:0006396; P:GO:0006402; P:GO:0009408; P:GO:0090503; F:GO:0000175; F:GO:0000287; F:GO:0003723; F:GO:0003729; F:GO:0004654; F:GO:0008144; F:GO:0035438; F:GO:0042802; C:GO:0005618; C:GO:0005737; C:GO:0005829; C:GO:0005886	P:RNA processing; P:mRNA catabolic process; P:response to heat; P:RNA phosphodiester bond hydrolysis, exonucleolytic; F:3'-5'-exoribonuclease activity; F:magnesium ion binding; F:RNA binding; F:mRNA binding; F:polyribonucleotide nucleotidyltransferase activity; F:drug binding; F:cyclic-di-GMP binding; F:identical protein binding; C:cell wall; C:cytoplasm; C:cytosol; C:plasma membrane	EC:3.1.13; EC:3.1.15; EC:2.7.7; EC:3.1; EC:2.7; EC:2; EC:3; EC:2.7.7.8	Acting on ester bonds; Acting on ester bonds; Transferring phosphorus-containing groups; Acting on ester bonds; Transferring phosphorus-containing groups; Transferases; Hydrolases; Polyribonucleotide nucleotidyltransferase	IPR012162 (TIGRFAM); IPR003029 (PFAM); IPR036612 (G3DSA:3.30.1370.GENE3D); IPR001247 (PFAM); IPR004088 (PFAM); IPR027408 (G3DSA:3.30.230.GENE3D); IPR027408 (G3DSA:3.30.230.GENE3D); IPR015847 (PFAM); G3DSA:2.40.50.140 (GENE3D); IPR012162 (PIRSF); IPR015848 (PFAM); IPR012162 (PANTHER); IPR003029 (PROSITE_PROFILES); PS50084 (PROSITE_PROFILES); cd02393 (CDD); cd04472 (CDD); cd11364 (CDD); cd11363 (CD…	P:GO:0006396; P:GO:0006402; F:GO:0003676; F:GO:0003723; F:GO:0004654	P:RNA processing; P:mRNA catabolic process; F:nucleic acid binding; F:RNA binding; F:polyribonucleotide nucleotidyltransferase activity
A0A2T2W1N4	Uncharacterized protein sll0617	257	1	2.33417E-82	73.41						IPR007157 (PFAM); mobidb-lite (MOBIDB_LITE); mobidb-lite (MOBIDB_LITE); IPR007157 (PANTHER); PTHR31088:SF6 (PANTHER)	no GO terms	no GO terms
A0A0P4UQL0	DNA-directed RNA polymerase subunit beta'; Short=RNAP subunit beta'; AltName: Full=RNA polymerase subunit beta'; AltName: Full=Transcriptase subunit beta'	1321	1	0.0	83.82	10	P:GO:0006351; F:GO:0003677; F:GO:0003899; F:GO:0008270; C:GO:0000428; C:GO:0005622	P:transcription, DNA-templated; F:DNA binding; F:DNA-directed 5'-3' RNA polymerase activity; F:zinc ion binding; C:DNA-directed RNA polymerase complex; C:intracellular anatomical structure	EC:2.7; EC:2; EC:2.7.7; EC:2.7.7.6	Transferring phosphorus-containing groups; Transferases; Transferring phosphorus-containing groups; DNA-directed RNA polymerase	G3DSA:1.10.1790.20 (GENE3D); G3DSA:1.10.150.390 (GENE3D); IPR012756 (TIGRFAM); IPR007083 (PFAM); IPR007081 (PFAM); IPR007066 (PFAM); IPR038120 (G3DSA:1.10.132.GENE3D); IPR042102 (G3DSA:1.10.274.GENE3D); G3DSA:2.40.50.100 (GENE3D); IPR007081 (PFAM); mobidb-lite (MOBIDB_LITE); mobidb-lite (MOBIDB_LITE); PTHR19376 (PANTHER); PTHR19376 (PANTHER); PTHR19376:SF58 (PANTHER); PTHR19376:SF58 (PANTHER); PT…	P:GO:0006351; F:GO:0003677; F:GO:0003899	P:transcription, DNA-templated; F:DNA binding; F:DNA-directed 5'-3' RNA polymerase activity
A0A651DZ51	Dihydrolipoyllysine-residue acetyltransferase component 5 of pyruvate dehydrogenase complex, chloroplastic; AltName: Full=Dihydrolipoamide S-acetyltransferase component 5 of pyruvate dehydrogenase complex; AltName: Full=Protein EMBRYO DEFECTIVE 3003; AltName: Full=Pyruvate dehydrogenase complex component E2 5; Short=PDC-E2 5; Short=PDCE2 5; Flags: Precursor	427	1	5.93738E-154	71.21	12	F:GO:0004742; F:GO:0019904; C:GO:0005886; C:GO:0009534; C:GO:0009941; C:GO:0022626	F:dihydrolipoyllysine-residue acetyltransferase activity; F:protein domain specific binding; C:plasma membrane; C:chloroplast thylakoid; C:chloroplast envelope; C:cytosolic ribosome	EC:2.3; EC:2; EC:2.3.1.38; EC:1.8.1.4; EC:2.3.1.12; EC:2.3.1	Acyltransferases; Transferases; [Acyl-carrier-protein] S-acetyltransferase; Dihydrolipoyl dehydrogenase; Dihydrolipoyllysine-residue acetyltransferase; Acyltransferases	IPR001078 (PFAM); IPR023213 (G3DSA:3.30.559.GENE3D); IPR000089 (PFAM); G3DSA:2.40.50.100 (GENE3D); IPR004167 (PFAM); IPR036625 (G3DSA:4.10.320.GENE3D); PTHR23151 (PANTHER); PTHR23151:SF83 (PANTHER); IPR004167 (PROSITE_PROFILES); IPR000089 (PROSITE_PROFILES); cd06849 (CDD); IPR036625 (SUPERFAMILY); SSF52777 (SUPERFAMILY); IPR011053 (SUPERFAMILY)	F:GO:0016746	F:transferase activity, transferring acyl groups
A0A651DTE2	Superoxide dismutase [Fe]	199	1	2.63361E-127	92.46	3	P:GO:0019430; F:GO:0004784; F:GO:0046872	P:removal of superoxide radicals; F:superoxide dismutase activity; F:metal ion binding	EC:1; EC:1.15.1.1; EC:1.15	Oxidoreductases; Superoxide dismutase; Acting on superoxide as acceptor	IPR001189 (PRINTS); IPR036314 (G3DSA:2.40.500.GENE3D); IPR019831 (PFAM); IPR001189 (PIRSF); IPR019832 (PFAM); IPR036324 (G3DSA:1.10.287.GENE3D); PTHR42769 (PANTHER); PTHR42769:SF3 (PANTHER); IPR036314 (SUPERFAMILY); IPR036324 (SUPERFAMILY)	P:GO:0006801; F:GO:0004784; F:GO:0046872	P:superoxide metabolic process; F:superoxide dismutase activity; F:metal ion binding
A0A2W6ZY27	Type 4 fimbrial assembly protein PilC	406	1	4.15917E-87	64.55	2	P:GO:0009306; C:GO:0016020	P:protein secretion; C:membrane			IPR003004 (PRINTS); IPR018076 (PFAM); IPR042094 (G3DSA:1.20.81.GENE3D); IPR042094 (G3DSA:1.20.81.GENE3D); IPR003004 (PANTHER)	no GO terms	no GO terms
A0A2T2W1V3	Uncharacterized protein slr1128	318	1	4.8056E-160	86.42	1	C:GO:0016021	C:integral component of membrane			IPR001972 (PRINTS); IPR001107 (PFAM); G3DSA:3.30.479.30 (GENE3D); PTHR43327 (PANTHER); PTHR43327:SF48 (PANTHER); PTHR43327:SF48 (PANTHER); PTHR43327 (PANTHER); cd08829 (CDD); IPR036013 (SUPERFAMILY)	C:GO:0016020	C:membrane
A0A2P8VDX3	Glutathione-binding protein GsiB; Flags: Precursor	510	1	1.55786E-34	44.22	3	P:GO:0055085; C:GO:0042597; C:GO:0043190	P:transmembrane transport; C:periplasmic space; C:ATP-binding cassette (ABC) transporter complex			G3DSA:3.10.105.10 (GENE3D); IPR000914 (PFAM); IPR030678 (PIRSF); G3DSA:3.90.76.10 (GENE3D); G3DSA:3.40.190.10 (GENE3D); IPR039424 (PANTHER); cd08519 (CDD); SSF53850 (SUPERFAMILY)	P:GO:0055085; C:GO:0043190	P:transmembrane transport; C:ATP-binding cassette (ABC) transporter complex
A0A651DQT7	Porphobilinogen deaminase; Short=PBG; AltName: Full=Hydroxymethylbilane synthase; Short=HMBS; AltName: Full=Pre-uroporphyrinogen synthase	320	1	4.14483E-174	86.79	9	P:GO:0006782; P:GO:0015995; P:GO:0018160; F:GO:0004418; C:GO:0005829	P:protoporphyrinogen IX biosynthetic process; P:chlorophyll biosynthetic process; P:peptidyl-pyrromethane cofactor linkage; F:hydroxymethylbilane synthase activity; C:cytosol	EC:2.5.1; EC:2.5; EC:2; EC:4.2.1.75; EC:2.1.1.107; EC:2.5.1.61	Transferring alkyl or aryl groups, other than methyl groups; Transferring alkyl or aryl groups, other than methyl groups; Transferases; Uroporphyrinogen-III synthase; Uroporphyrinogen-III C-methyltransferase; Hydroxymethylbilane synthase	IPR000860 (PRINTS); IPR022417 (PFAM); IPR036803 (G3DSA:3.30.160.GENE3D); IPR000860 (TIGRFAM); G3DSA:3.40.190.10 (GENE3D); IPR022418 (PFAM); IPR000860 (PIRSF); G3DSA:3.40.190.10 (GENE3D); IPR000860 (PANTHER); PTHR11557:SF0 (PANTHER); cd13645 (CDD); SSF53850 (SUPERFAMILY); IPR036803 (SUPERFAMILY)	P:GO:0033014; F:GO:0004418	P:tetrapyrrole biosynthetic process; F:hydroxymethylbilane synthase activity
A0A2P8W6I0	Superoxide dismutase [Fe]	199	1	1.01752E-112	84.92	3	P:GO:0019430; F:GO:0004784; F:GO:0046872	P:removal of superoxide radicals; F:superoxide dismutase activity; F:metal ion binding	EC:1; EC:1.15.1.1; EC:1.15	Oxidoreductases; Superoxide dismutase; Acting on superoxide as acceptor	IPR001189 (PRINTS); IPR019832 (PFAM); IPR019831 (PFAM); IPR036314 (G3DSA:2.40.500.GENE3D); IPR036324 (G3DSA:1.10.287.GENE3D); IPR001189 (PIRSF); PTHR42769 (PANTHER); PTHR42769:SF3 (PANTHER); IPR036314 (SUPERFAMILY); IPR036324 (SUPERFAMILY)	P:GO:0006801; F:GO:0004784; F:GO:0046872	P:superoxide metabolic process; F:superoxide dismutase activity; F:metal ion binding
A0A2P8VWK4	---NA---	376									no IPS match	no IPS match	no IPS match
A0A2W7AFG0	Uncharacterized protein sll0617	257	1	2.26569E-83	73.03						IPR007157 (PFAM); mobidb-lite (MOBIDB_LITE); mobidb-lite (MOBIDB_LITE); PTHR31088:SF6 (PANTHER); IPR007157 (PANTHER)	no GO terms	no GO terms
A0A2P8VV03	Probable acyl-activating enzyme 16, chloroplastic; Flags: Precursor	649	1	2.31848E-174	60.48	2	C:GO:0009941	C:chloroplast envelope	EC:6.2.1.3	Long-chain-fatty-acid--CoA ligase	IPR020459 (PRINTS); IPR000873 (PFAM); IPR042099 (G3DSA:3.40.50.GENE3D); IPR042099 (G3DSA:3.40.50.GENE3D); PTHR43813:SF1 (PANTHER); PTHR43813 (PANTHER); cd17640 (CDD); SSF56801 (SUPERFAMILY)	no GO terms	no GO terms
D4TV35	Photosystem II protein D1; Short=PSII D1 protein; AltName: Full=Photosystem II Q(B) protein; Flags: Precursor	360	1	0.0	99.17	22	P:GO:0009635; P:GO:0009772; P:GO:0018298; F:GO:0005506; F:GO:0016168; F:GO:0016682; F:GO:0045156; C:GO:0005886; C:GO:0009523; C:GO:0016021; C:GO:0042651; C:GO:0042717	P:response to herbicide; P:photosynthetic electron transport in photosystem II; P:protein-chromophore linkage; F:iron ion binding; F:chlorophyll binding; F:oxidoreductase activity, acting on diphenols and related substances as donors, oxygen as acceptor; F:electron transporter, transferring electrons within the cyclic electron transport pathway of photosynthesis activity; C:plasma membrane; C:pho…	EC:1.10; EC:1; EC:1.10.3.9; EC:1.10.3	Acting on diphenols and related substances as donors; Oxidoreductases; Photosystem II; Acting on diphenols and related substances as donors	IPR000484 (PRINTS); IPR000484 (PFAM); IPR005867 (TIGRFAM); IPR036854 (G3DSA:1.20.85.GENE3D); PTHR33149:SF30 (PANTHER); IPR000484 (PANTHER); IPR005867 (CDD); IPR036854 (SUPERFAMILY)	P:GO:0009772; P:GO:0019684; F:GO:0009055; F:GO:0045156	P:photosynthetic electron transport in photosystem II; P:photosynthesis, light reaction; F:electron transfer activity; F:electron transporter, transferring electrons within the cyclic electron transport pathway of photosynthesis activity
A0A2P8VYE4	Photosystem II 12 kDa extrinsic protein; AltName: Full=PS II complex 12 kDa extrinsic protein; AltName: Full=PSII-U; Flags: Precursor	143	1	7.35326E-45	66.44	1	C:GO:0034357	C:photosynthetic membrane			IPR010527 (PFAM); G3DSA:1.10.150.320 (GENE3D); SSF81585 (SUPERFAMILY)	P:GO:0015979; P:GO:0042549; C:GO:0009523; C:GO:0009654; C:GO:0019898	P:photosynthesis; P:photosystem II stabilization; C:photosystem II; C:photosystem II oxygen evolving complex; C:extrinsic component of membrane
A0A651DXU0	Uncharacterized protein slr1128	326	1	8.79109E-152	85.95	1	C:GO:0016021	C:integral component of membrane			IPR001972 (PRINTS); IPR001107 (PFAM); G3DSA:3.30.479.30 (GENE3D); PTHR43327 (PANTHER); PTHR43327:SF48 (PANTHER); PTHR43327:SF48 (PANTHER); cd08829 (CDD); IPR036013 (SUPERFAMILY)	C:GO:0016020	C:membrane
A0A4Q7E3S8	Phosphoglycerate kinase	401	1	0.0	90.52	14	P:GO:0006096; P:GO:0006754; P:GO:0009166; P:GO:0009168; P:GO:0017144; P:GO:0019359; P:GO:0042866; F:GO:0004618; F:GO:0005524; C:GO:0005737	P:glycolytic process; P:ATP biosynthetic process; P:nucleotide catabolic process; P:purine ribonucleoside monophosphate biosynthetic process; P:drug metabolic process; P:nicotinamide nucleotide biosynthetic process; P:pyruvate biosynthetic process; F:phosphoglycerate kinase activity; F:ATP binding; C:cytoplasm	EC:2.7.2; EC:5.3.1.1; EC:2.7.2.3; EC:2.7; EC:2	Transferring phosphorus-containing groups; Triose-phosphate isomerase; Phosphoglycerate kinase; Transferring phosphorus-containing groups; Transferases	IPR001576 (PRINTS); IPR015824 (G3DSA:3.40.50.GENE3D); IPR015824 (G3DSA:3.40.50.GENE3D); IPR001576 (PIRSF); IPR001576 (PFAM); PTHR11406:SF29 (PANTHER); IPR001576 (PANTHER); IPR001576 (CDD); IPR036043 (SUPERFAMILY)	P:GO:0006096; F:GO:0004618	P:glycolytic process; F:phosphoglycerate kinase activity
A0A2W7B099	Elongation factor G 2; Short=EF-G 2	699	1	0.0	91.52	13	P:GO:0006414; P:GO:0040007; F:GO:0003746; F:GO:0003924; F:GO:0005525; C:GO:0005618; C:GO:0005737; C:GO:0005886	P:translational elongation; P:growth; F:translation elongation factor activity; F:GTPase activity; F:GTP binding; C:cell wall; C:cytoplasm; C:plasma membrane	EC:3.6.1; EC:3.6; EC:3; EC:3.6.1.15	Acting on acid anhydrides; Acting on acid anhydrides; Hydrolases; Nucleoside-triphosphate phosphatase	IPR000795 (PRINTS); G3DSA:3.30.70.870 (GENE3D); G3DSA:3.30.70.240 (GENE3D); IPR014721 (G3DSA:3.30.230.GENE3D); IPR005225 (TIGRFAM); IPR041095 (PFAM); IPR004540 (TIGRFAM); IPR000640 (PFAM); IPR004161 (PFAM); IPR005517 (PFAM); G3DSA:3.40.50.300 (GENE3D); IPR000795 (PFAM); G3DSA:2.40.30.10 (GENE3D); PTHR43261:SF5 (PANTHER); PTHR43261 (PANTHER); IPR000795 (PROSITE_PROFILES); cd04088 (CDD); IPR009022 …	P:GO:0006414; F:GO:0003746; F:GO:0003924; F:GO:0005525	P:translational elongation; F:translation elongation factor activity; F:GTPase activity; F:GTP binding
A0A1U7J4Y9	Phosphoribulokinase; Short=PRK; Short=PRKase; AltName: Full=Phosphopentokinase	336	1	0.0	90.06	14	P:GO:0006206; P:GO:0006222; P:GO:0016310; P:GO:0019253; P:GO:0043097; P:GO:0046132; F:GO:0004849; F:GO:0005524; F:GO:0008974; C:GO:0005829	P:pyrimidine nucleobase metabolic process; P:UMP biosynthetic process; P:phosphorylation; P:reductive pentose-phosphate cycle; P:pyrimidine nucleoside salvage; P:pyrimidine ribonucleoside biosynthetic process; F:uridine kinase activity; F:ATP binding; F:phosphoribulokinase activity; C:cytosol	EC:2.7.1; EC:2.7.1.48; EC:2.7.1.19; EC:2.7; EC:2	Transferring phosphorus-containing groups; Uridine kinase; Phosphoribulokinase; Transferring phosphorus-containing groups; Transferases	IPR006082 (PRINTS); G3DSA:3.40.50.300 (GENE3D); IPR006083 (PFAM); PTHR10285:SF150 (PANTHER); PTHR10285 (PANTHER); cd02026 (CDD); IPR027417 (SUPERFAMILY)	P:GO:0005975; F:GO:0005524; F:GO:0008974; F:GO:0016301	P:carbohydrate metabolic process; F:ATP binding; F:phosphoribulokinase activity; F:kinase activity
A0A2P8W6I7	DNA-directed RNA polymerase subunit gamma; Short=RNAP subunit gamma; AltName: Full=RNA polymerase subunit gamma; AltName: Full=Transcriptase subunit gamma	624	1	0.0	93.52	12	P:GO:0006351; F:GO:0000287; F:GO:0003677; F:GO:0003899; F:GO:0008270; C:GO:0000428; C:GO:0005622	P:transcription, DNA-templated; F:magnesium ion binding; F:DNA binding; F:DNA-directed 5'-3' RNA polymerase activity; F:zinc ion binding; C:DNA-directed RNA polymerase complex; C:intracellular anatomical structure	EC:2.7; EC:2; EC:2.7.7; EC:2.7.7.6	Transferring phosphorus-containing groups; Transferases; Transferring phosphorus-containing groups; DNA-directed RNA polymerase	IPR007066 (PFAM); IPR042102 (G3DSA:1.10.274.GENE3D); IPR007080 (PFAM); IPR012755 (TIGRFAM); IPR000722 (PFAM); G3DSA:1.10.40.90 (GENE3D); PTHR19376 (PANTHER); PTHR19376:SF54 (PANTHER); SSF64484 (SUPERFAMILY)	P:GO:0006351; F:GO:0003677; F:GO:0003899	P:transcription, DNA-templated; F:DNA binding; F:DNA-directed 5'-3' RNA polymerase activity
A0A2P8VUE9	30S ribosomal protein S7	156	1	3.91148E-87	87.82	15	P:GO:0000028; P:GO:0006412; P:GO:0017148; P:GO:0040007; F:GO:0000049; F:GO:0003729; F:GO:0003735; F:GO:0019843; C:GO:0005618; C:GO:0005886; C:GO:0015935; C:GO:0022627	P:ribosomal small subunit assembly; P:translation; P:negative regulation of translation; P:growth; F:tRNA binding; F:mRNA binding; F:structural constituent of ribosome; F:rRNA binding; C:cell wall; C:plasma membrane; C:small ribosomal subunit; C:cytosolic small ribosomal subunit			IPR000235 (PIRSF); IPR036823 (G3DSA:1.10.455.GENE3D); IPR023798 (PFAM); IPR005717 (TIGRFAM); PTHR11205:SF19 (PANTHER); IPR000235 (PANTHER); cd14871 (CDD); IPR036823 (SUPERFAMILY)	P:GO:0006412; F:GO:0003735; C:GO:0015935	P:translation; F:structural constituent of ribosome; C:small ribosomal subunit
A0A2P8WKU6	Aliphatic amidase expression-regulating protein	438	1	6.38701E-50	50.0	1	P:GO:0065007	P:biological regulation			G3DSA:3.40.50.2300 (GENE3D); IPR017777 (TIGRFAM); PF13433 (PFAM); G3DSA:3.40.50.2300 (GENE3D); mobidb-lite (MOBIDB_LITE); mobidb-lite (MOBIDB_LITE); PTHR47628 (PANTHER); IPR017777 (CDD); IPR028082 (SUPERFAMILY)	no GO terms	no GO terms
A0A2P8W5A6	Zinc D-Ala-D-Ala carboxypeptidase; AltName: Full=D-alanyl-D-alanine carboxypeptidase; AltName: Full=Metallo DD-peptidase; AltName: Full=Zn DD-peptidase; Flags: Precursor	522	1	6.85527E-5	49.38	9	P:GO:0006508; P:GO:0071555; F:GO:0004180; F:GO:0008233; F:GO:0008237; F:GO:0009046; F:GO:0016787; F:GO:0046872; C:GO:0005576	P:proteolysis; P:cell wall organization; F:carboxypeptidase activity; F:peptidase activity; F:metallopeptidase activity; F:zinc D-Ala-D-Ala carboxypeptidase activity; F:hydrolase activity; F:metal ion binding; C:extracellular region	EC:3.2.1.17	Lysozyme	IPR009045 (G3DSA:3.30.1380.GENE3D); IPR013230 (PFAM); mobidb-lite (MOBIDB_LITE); mobidb-lite (MOBIDB_LITE); mobidb-lite (MOBIDB_LITE); IPR009045 (SUPERFAMILY)	no GO terms	no GO terms
A0A522XKM7	C-phycocyanin beta chain	172	1	7.701E-106	93.02	3	P:GO:0015979; P:GO:0018298; C:GO:0030089	P:photosynthesis; P:protein-chromophore linkage; C:phycobilisome			IPR006247 (TIGRFAM); IPR012128 (PFAM); IPR038719 (G3DSA:1.10.490.GENE3D); IPR012128 (PIRSF); PTHR34011 (PANTHER); PTHR34011:SF7 (PANTHER); cd14768 (CDD); IPR009050 (SUPERFAMILY)	P:GO:0015979; C:GO:0030089	P:photosynthesis; C:phycobilisome
A0A651E0W5	Ribosome hibernation promotion factor; Short=HPF; AltName: Full=Light-repressed protein A	206	1	1.2538E-92	82.89	4	P:GO:0045900; F:GO:0043022; F:GO:0043024; C:GO:0022627	P:negative regulation of translational elongation; F:ribosome binding; F:ribosomal small subunit binding; C:cytosolic small ribosomal subunit			IPR038416 (G3DSA:3.30.505.GENE3D); IPR036567 (G3DSA:3.30.160.GENE3D); IPR003489 (PFAM); IPR003489 (TIGRFAM); IPR032528 (PFAM); PTHR33231:SF1 (PANTHER); PTHR33231 (PANTHER); IPR003489 (CDD); IPR036567 (SUPERFAMILY)	P:GO:0044238	P:primary metabolic process
A0A2T2WB59	Anti-sigma-B factor antagonist; AltName: Full=Anti-anti-sigma-B factor	125	1	5.46964E-12	59.0	1	F:GO:0042802	F:identical protein binding			IPR036513 (G3DSA:3.30.750.GENE3D); IPR003658 (TIGRFAM); IPR002645 (PFAM); PTHR33495:SF2 (PANTHER); PTHR33495 (PANTHER); IPR002645 (PROSITE_PROFILES); cd07043 (CDD); IPR036513 (SUPERFAMILY)	P:GO:0006355; F:GO:0043856	P:regulation of transcription, DNA-templated; F:anti-sigma factor antagonist activity
P74227	Elongation factor Tu; Short=EF-Tu	399	1	0.0	100.0	24	P:GO:0001666; P:GO:0006414; P:GO:0010039; P:GO:0032757; P:GO:0040007; P:GO:0044068; P:GO:0044651; P:GO:0050714; P:GO:0051704; F:GO:0003746; F:GO:0003924; F:GO:0005515; F:GO:0005525; F:GO:0035375; C:GO:0005576; C:GO:0005737; C:GO:0005829; C:GO:0005886; C:GO:0009275; C:GO:0010339	P:response to hypoxia; P:translational elongation; P:response to iron ion; P:positive regulation of interleukin-8 production; P:growth; P:modulation by symbiont of host cellular process; P:adhesion of symbiont to host epithelial cell; P:positive regulation of protein secretion; P:multi-organism process; F:translation elongation factor activity; F:GTPase activity; F:protein binding; F:GTP binding;…	EC:3.6.1; EC:3.6; EC:3; EC:3.6.1.15	Acting on acid anhydrides; Acting on acid anhydrides; Hydrolases; Nucleoside-triphosphate phosphatase	IPR000795 (PRINTS); IPR004160 (PFAM); IPR004161 (PFAM); G3DSA:3.40.50.300 (GENE3D); IPR005225 (TIGRFAM); G3DSA:2.40.30.10 (GENE3D); G3DSA:2.40.30.10 (GENE3D); IPR000795 (PFAM); IPR004541 (TIGRFAM); PTHR43721 (PANTHER); PTHR43721:SF5 (PANTHER); IPR000795 (PROSITE_PROFILES); IPR041709 (CDD); cd03707 (CDD); IPR033720 (CDD); IPR027417 (SUPERFAMILY); IPR009001 (SUPERFAMILY); IPR009000 (SUPERFAMILY)	P:GO:0006414; F:GO:0003746; F:GO:0003924; F:GO:0005525	P:translational elongation; F:translation elongation factor activity; F:GTPase activity; F:GTP binding
A0A651E2Y6	Type IV pilus assembly protein TapB	666	1	1.80726E-117	59.11	6	P:GO:0009297; P:GO:0015031; F:GO:0000166; F:GO:0005524; F:GO:0016887; C:GO:0005737	P:pilus assembly; P:protein transport; F:nucleotide binding; F:ATP binding; F:ATPase activity; C:cytoplasm			IPR001482 (PFAM); IPR007831 (PFAM); G3DSA:3.40.50.300 (GENE3D); G3DSA:3.30.450.90 (GENE3D); PTHR30258:SF2 (PANTHER); PTHR30258 (PANTHER); cd01129 (CDD); IPR037257 (SUPERFAMILY); IPR027417 (SUPERFAMILY)	no GO terms	no GO terms
A0A6I5P5L8	Carbon dioxide-concentrating mechanism protein CcmK homolog 2	102	1	1.37849E-63	97.06	4	P:GO:0015977; P:GO:0015979; F:GO:0043886; C:GO:0031470	P:carbon fixation; P:photosynthesis; F:structural constituent of carboxysome; C:carboxysome			IPR037233 (G3DSA:3.30.70.GENE3D); IPR000249 (PFAM); PTHR33941:SF13 (PANTHER); PTHR33941 (PANTHER); cd07057 (CDD); IPR037233 (SUPERFAMILY)	C:GO:0031469	C:polyhedral organelle
A0A651ET98	Catalase-peroxidase; Short=CP; AltName: Full=Peroxidase/catalase	732	1	0.0	89.34	18	P:GO:0006979; P:GO:0017001; P:GO:0035690; P:GO:0042737; P:GO:0042744; P:GO:0070301; P:GO:0071236; P:GO:0098869; F:GO:0004096; F:GO:0020037; F:GO:0046872; C:GO:0005576; C:GO:0005829	P:response to oxidative stress; P:antibiotic catabolic process; P:cellular response to drug; P:drug catabolic process; P:hydrogen peroxide catabolic process; P:cellular response to hydrogen peroxide; P:cellular response to antibiotic; P:cellular oxidant detoxification; F:catalase activity; F:heme binding; F:metal ion binding; C:extracellular region; C:cytosol	EC:1.11; EC:1; EC:1.11.1; EC:1.11.1.21; EC:1.11.1.6	Acting on a peroxide as acceptor; Oxidoreductases; Acting on a peroxide as acceptor; Catalase peroxidase; Catalase	IPR002016 (PRINTS); IPR000763 (PRINTS); G3DSA:1.10.420.20 (GENE3D); G3DSA:1.10.420.10 (GENE3D); IPR002016 (PFAM); G3DSA:1.10.520.10 (GENE3D); G3DSA:1.10.520.10 (GENE3D); IPR000763 (TIGRFAM); mobidb-lite (MOBIDB_LITE); IPR000763 (PANTHER); IPR002016 (PROSITE_PROFILES); cd00649 (CDD); cd08200 (CDD); IPR010255 (SUPERFAMILY); IPR010255 (SUPERFAMILY)	P:GO:0006979; F:GO:0004096; F:GO:0004601; F:GO:0020037	P:response to oxidative stress; F:catalase activity; F:peroxidase activity; F:heme binding
A0A1B7VJR6	Photosystem II CP47 reaction center protein; AltName: Full=PSII 47 kDa protein; AltName: Full=Protein CP-47	508	1	0.0	97.25	14	P:GO:0009772; P:GO:0018298; F:GO:0016168; F:GO:0045156; C:GO:0009523; C:GO:0016021; C:GO:0030096; C:GO:0042651	P:photosynthetic electron transport in photosystem II; P:protein-chromophore linkage; F:chlorophyll binding; F:electron transporter, transferring electrons within the cyclic electron transport pathway of photosynthesis activity; C:photosystem II; C:integral component of membrane; C:plasma membrane-derived thylakoid photosystem II; C:thylakoid membrane	EC:1	Oxidoreductases	IPR000932 (PFAM); G3DSA:3.10.680.10 (GENE3D); IPR017486 (TIGRFAM); PTHR33180:SF14 (PANTHER); IPR000932 (PANTHER); IPR036001 (SUPERFAMILY)	P:GO:0009767; P:GO:0009772; P:GO:0015979; P:GO:0019684; F:GO:0016168; F:GO:0045156; C:GO:0009521; C:GO:0009523; C:GO:0016020	P:photosynthetic electron transport chain; P:photosynthetic electron transport in photosystem II; P:photosynthesis; P:photosynthesis, light reaction; F:chlorophyll binding; F:electron transporter, transferring electrons within the cyclic electron transport pathway of photosynthesis activity; C:photosystem; C:photosystem II; C:membrane
A0A1Z4V5M4	Phosphoglycerate kinase	400	1	0.0	97.0	14	P:GO:0006096; P:GO:0006754; P:GO:0009166; P:GO:0009168; P:GO:0017144; P:GO:0019359; P:GO:0042866; F:GO:0004618; F:GO:0005524; C:GO:0005737	P:glycolytic process; P:ATP biosynthetic process; P:nucleotide catabolic process; P:purine ribonucleoside monophosphate biosynthetic process; P:drug metabolic process; P:nicotinamide nucleotide biosynthetic process; P:pyruvate biosynthetic process; F:phosphoglycerate kinase activity; F:ATP binding; C:cytoplasm	EC:2.7.2; EC:5.3.1.1; EC:2.7.2.3; EC:2.7; EC:2	Transferring phosphorus-containing groups; Triose-phosphate isomerase; Phosphoglycerate kinase; Transferring phosphorus-containing groups; Transferases	IPR001576 (PRINTS); IPR001576 (PIRSF); IPR001576 (PFAM); IPR015824 (G3DSA:3.40.50.GENE3D); IPR015824 (G3DSA:3.40.50.GENE3D); IPR001576 (PANTHER); PTHR11406:SF29 (PANTHER); IPR001576 (CDD); IPR036043 (SUPERFAMILY)	P:GO:0006096; F:GO:0004618	P:glycolytic process; F:phosphoglycerate kinase activity
A0A2P8W068	50S ribosomal protein L1	237	1	3.59147E-144	92.83	14	P:GO:0000027; P:GO:0000470; P:GO:0006417; P:GO:0045947; F:GO:0000049; F:GO:0003735; F:GO:0019843; C:GO:0005618; C:GO:0005886; C:GO:0015934; C:GO:0022625	P:ribosomal large subunit assembly; P:maturation of LSU-rRNA; P:regulation of translation; P:negative regulation of translational initiation; F:tRNA binding; F:structural constituent of ribosome; F:rRNA binding; C:cell wall; C:plasma membrane; C:large ribosomal subunit; C:cytosolic large ribosomal subunit			IPR016095 (G3DSA:3.40.50.GENE3D); IPR005878 (TIGRFAM); G3DSA:3.30.190.20 (GENE3D); IPR002143 (PIRSF); IPR028364 (PFAM); PTHR23105:SF110 (PANTHER); PTHR23105 (PANTHER); IPR028364 (CDD); IPR023674 (SUPERFAMILY)	P:GO:0006412; F:GO:0003723; F:GO:0003735; C:GO:0015934	P:translation; F:RNA binding; F:structural constituent of ribosome; C:large ribosomal subunit
A0A651DY51	DNA-directed RNA polymerase subunit alpha; Short=RNAP subunit alpha; AltName: Full=RNA polymerase subunit alpha; AltName: Full=Transcriptase subunit alpha	314	1	7.78656E-163	84.03	9	P:GO:0006351; P:GO:0006354; F:GO:0003677; F:GO:0003899; F:GO:0046983; C:GO:0005737	P:transcription, DNA-templated; P:DNA-templated transcription, elongation; F:DNA binding; F:DNA-directed 5'-3' RNA polymerase activity; F:protein dimerization activity; C:cytoplasm	EC:2.7; EC:2; EC:2.7.7; EC:2.7.7.6	Transferring phosphorus-containing groups; Transferases; Transferring phosphorus-containing groups; DNA-directed RNA polymerase	IPR011263 (PFAM); IPR011260 (PFAM); G3DSA:1.10.150.20 (GENE3D); IPR036643 (G3DSA:2.170.120.GENE3D); IPR011262 (PFAM); IPR011773 (TIGRFAM); IPR036603 (G3DSA:3.30.1360.GENE3D); PTHR32108:SF0 (PANTHER); PTHR32108 (PANTHER); cd06928 (CDD); IPR036643 (SUPERFAMILY); SSF47789 (SUPERFAMILY); IPR036603 (SUPERFAMILY)	P:GO:0006351; F:GO:0003677; F:GO:0003899; F:GO:0046983	P:transcription, DNA-templated; F:DNA binding; F:DNA-directed 5'-3' RNA polymerase activity; F:protein dimerization activity
A0A651DZ88	Probable peptidyl-prolyl cis-trans isomerase sll0227; Short=PPIase sll0227; AltName: Full=Rotamase sll0227; Flags: Precursor	254	1	3.58567E-63	65.57	5	P:GO:0000413; P:GO:0006457; F:GO:0003755; F:GO:0016853; C:GO:0030288	P:protein peptidyl-prolyl isomerization; P:protein folding; F:peptidyl-prolyl cis-trans isomerase activity; F:isomerase activity; C:outer membrane-bounded periplasmic space	EC:5.2.1.8	Peptidylprolyl isomerase	IPR002130 (PRINTS); IPR002130 (PFAM); IPR029000 (G3DSA:2.40.100.GENE3D); mobidb-lite (MOBIDB_LITE); mobidb-lite (MOBIDB_LITE); mobidb-lite (MOBIDB_LITE); IPR044665 (PANTHER); PS51257 (PROSITE_PROFILES); IPR002130 (PROSITE_PROFILES); IPR029000 (SUPERFAMILY)	P:GO:0000413; F:GO:0003755	P:protein peptidyl-prolyl isomerization; F:peptidyl-prolyl cis-trans isomerase activity
A0A352JF90	DNA-directed RNA polymerase subunit beta; Short=RNAP subunit beta; AltName: Full=RNA polymerase subunit beta; AltName: Full=Transcriptase subunit beta	1100	1	0.0	90.01	13	P:GO:0006351; P:GO:0040007; F:GO:0003677; F:GO:0003899; F:GO:0032549; C:GO:0000428; C:GO:0005618; C:GO:0005829; C:GO:0005886	P:transcription, DNA-templated; P:growth; F:DNA binding; F:DNA-directed 5'-3' RNA polymerase activity; F:ribonucleoside binding; C:DNA-directed RNA polymerase complex; C:cell wall; C:cytosol; C:plasma membrane	EC:2.7; EC:2; EC:2.7.7; EC:2.7.7.6	Transferring phosphorus-containing groups; Transferases; Transferring phosphorus-containing groups; DNA-directed RNA polymerase	IPR007641 (PFAM); IPR014724 (G3DSA:2.40.50.GENE3D); IPR037033 (G3DSA:2.40.270.GENE3D); IPR007644 (PFAM); IPR042107 (G3DSA:2.30.150.GENE3D); IPR007120 (PFAM); IPR010243 (TIGRFAM); IPR007642 (PFAM); IPR019462 (PFAM); IPR007645 (PFAM); G3DSA:3.90.1100.10 (GENE3D); IPR037034 (G3DSA:3.90.1110.GENE3D); G3DSA:3.90.1800.10 (GENE3D); G3DSA:2.40.50.100 (GENE3D); IPR015712 (PANTHER); PTHR20856:SF20 (PANTHER…	P:GO:0006351; F:GO:0003677; F:GO:0003899; F:GO:0032549	P:transcription, DNA-templated; F:DNA binding; F:DNA-directed 5'-3' RNA polymerase activity; F:ribonucleoside binding
A0SKI0	C-phycocyanin-2 beta chain	85	1	5.68905E-47	95.24	3	P:GO:0015979; P:GO:0018298; C:GO:0030089	P:photosynthesis; P:protein-chromophore linkage; C:phycobilisome			IPR012128 (PFAM); IPR038719 (G3DSA:1.10.490.GENE3D); PTHR34011 (PANTHER); PTHR34011:SF7 (PANTHER); IPR009050 (SUPERFAMILY)	P:GO:0015979; C:GO:0030089	P:photosynthesis; C:phycobilisome
A0A651DZB4	50S ribosomal protein L5	181	1	3.1819E-109	92.82	13	P:GO:0000027; P:GO:0006412; P:GO:0040007; F:GO:0000049; F:GO:0003735; F:GO:0008097; F:GO:0019843; C:GO:0005840; C:GO:0005886; C:GO:0022625	P:ribosomal large subunit assembly; P:translation; P:growth; F:tRNA binding; F:structural constituent of ribosome; F:5S rRNA binding; F:rRNA binding; C:ribosome; C:plasma membrane; C:cytosolic large ribosomal subunit			IPR031310 (PFAM); IPR002132 (PIRSF); IPR022803 (G3DSA:3.30.1440.GENE3D); IPR031309 (PFAM); IPR002132 (PANTHER); PTHR11994:SF4 (PANTHER); IPR022803 (SUPERFAMILY)	P:GO:0006412; F:GO:0003735; C:GO:0005840	P:translation; F:structural constituent of ribosome; C:ribosome
A0A2P8W8N9	Orange carotenoid-binding protein; Short=OCP; Contains: Red carotenoid-binding protein; Short=RCP	319	1	0.0	88.64	5	P:GO:0016037; P:GO:0018298; F:GO:0009881; F:GO:0031404; C:GO:0030089	P:light absorption; P:protein-chromophore linkage; F:photoreceptor activity; F:chloride ion binding; C:phycobilisome			G3DSA:3.10.450.50 (GENE3D); IPR015233 (PFAM); IPR002075 (PFAM); IPR036917 (G3DSA:1.10.2090.GENE3D); IPR015233 (PROSITE_PROFILES); IPR032710 (SUPERFAMILY); IPR036917 (SUPERFAMILY)	P:GO:0016037; F:GO:0031404; C:GO:0030089	P:light absorption; F:chloride ion binding; C:phycobilisome
A0A2P8VYC3	Carboxyl-terminal-processing protease; AltName: Full=CtpA; Flags: Precursor	432	1	3.34631E-117	69.71	6	P:GO:0007165; F:GO:0004175; C:GO:0030288	P:signal transduction; F:endopeptidase activity; C:outer membrane-bounded periplasmic space	EC:3.4.99; EC:3.4; EC:3.4.21.102; EC:3	Acting on peptide bonds (peptidases); Acting on peptide bonds (peptidases); C-terminal processing peptidase; Hydrolases	G3DSA:3.90.226.10 (GENE3D); IPR004447 (TIGRFAM); IPR036034 (G3DSA:2.30.42.GENE3D); IPR005151 (PFAM); G3DSA:3.30.750.44 (GENE3D); IPR001478 (PFAM); mobidb-lite (MOBIDB_LITE); PTHR32060 (PANTHER); IPR001478 (PROSITE_PROFILES); IPR004447 (CDD); cd00988 (CDD); IPR036034 (SUPERFAMILY); IPR029045 (SUPERFAMILY)	P:GO:0006508; F:GO:0005515; F:GO:0008236	P:proteolysis; F:protein binding; F:serine-type peptidase activity
A0A2P8VY33	Cytochrome b6	222	1	3.76287E-153	96.4	13	P:GO:0015979; P:GO:0022904; F:GO:0045158; F:GO:0046872; C:GO:0009512; C:GO:0016021; C:GO:0042651	P:photosynthesis; P:respiratory electron transport chain; F:electron transporter, transferring electrons within cytochrome b6/f complex of photosystem II activity; F:metal ion binding; C:cytochrome b6f complex; C:integral component of membrane; C:thylakoid membrane	EC:1	Oxidoreductases	IPR005797 (PFAM); PIRSF000032 (PIRSF); IPR027387 (G3DSA:1.20.810.GENE3D); PTHR19271 (PANTHER); IPR023530 (PTHR19271:PANTHER); IPR005797 (PROSITE_PROFILES); IPR005797 (CDD); IPR016174 (SUPERFAMILY)	P:GO:0022904; F:GO:0009055; F:GO:0016491; C:GO:0016020	P:respiratory electron transport chain; F:electron transfer activity; F:oxidoreductase activity; C:membrane
B7JX68	C-phycocyanin alpha chain	162	1	3.21309E-107	93.83	3	P:GO:0015979; P:GO:0018298; C:GO:0030089	P:photosynthesis; P:protein-chromophore linkage; C:phycobilisome			IPR012128 (PFAM); IPR038719 (G3DSA:1.10.490.GENE3D); IPR012128 (PIRSF); IPR006246 (TIGRFAM); PTHR34011 (PANTHER); PTHR34011:SF4 (PANTHER); cd14770 (CDD); IPR009050 (SUPERFAMILY)	P:GO:0015979; C:GO:0030089	P:photosynthesis; C:phycobilisome
A0A5Q4EEG4	Photosystem I reaction center subunit IV	74	1	9.04029E-38	94.03	7	P:GO:0015979; C:GO:0005886; C:GO:0009538; C:GO:0042651	P:photosynthesis; C:plasma membrane; C:photosystem I reaction center; C:thylakoid membrane			IPR003375 (PFAM); G3DSA:2.30.30.50 (GENE3D); PTHR34549:SF2 (PANTHER); IPR003375 (PANTHER); IPR008990 (SUPERFAMILY)	P:GO:0015979; C:GO:0009522; C:GO:0009538	P:photosynthesis; C:photosystem I; C:photosystem I reaction center
A0A1U7J768	DNA-directed RNA polymerase subunit gamma; Short=RNAP subunit gamma; AltName: Full=RNA polymerase subunit gamma; AltName: Full=Transcriptase subunit gamma	624	1	0.0	92.3	12	P:GO:0006351; F:GO:0000287; F:GO:0003677; F:GO:0003899; F:GO:0008270; C:GO:0000428; C:GO:0005622	P:transcription, DNA-templated; F:magnesium ion binding; F:DNA binding; F:DNA-directed 5'-3' RNA polymerase activity; F:zinc ion binding; C:DNA-directed RNA polymerase complex; C:intracellular anatomical structure	EC:2.7; EC:2; EC:2.7.7; EC:2.7.7.6	Transferring phosphorus-containing groups; Transferases; Transferring phosphorus-containing groups; DNA-directed RNA polymerase	IPR007080 (PFAM); IPR042102 (G3DSA:1.10.274.GENE3D); G3DSA:1.10.40.90 (GENE3D); IPR012755 (TIGRFAM); IPR007066 (PFAM); IPR000722 (PFAM); PTHR19376:SF54 (PANTHER); PTHR19376 (PANTHER); SSF64484 (SUPERFAMILY)	P:GO:0006351; F:GO:0003677; F:GO:0003899	P:transcription, DNA-templated; F:DNA binding; F:DNA-directed 5'-3' RNA polymerase activity
A0A2T2VZ73	Nucleoside diphosphate kinase; Short=NDK; Short=NDP kinase; AltName: Full=Nucleoside-2-P kinase	149	1	1.37754E-85	88.59	17	P:GO:0006165; P:GO:0006183; P:GO:0006228; P:GO:0006241; P:GO:0015949; F:GO:0004550; F:GO:0005524; F:GO:0046872; C:GO:0005737	P:nucleoside diphosphate phosphorylation; P:GTP biosynthetic process; P:UTP biosynthetic process; P:CTP biosynthetic process; P:nucleobase-containing small molecule interconversion; F:nucleoside diphosphate kinase activity; F:ATP binding; F:metal ion binding; C:cytoplasm	EC:2.7; EC:2.7.4.6; EC:2; EC:2.7.4	Transferring phosphorus-containing groups; Nucleoside-diphosphate kinase; Transferases; Transferring phosphorus-containing groups	IPR001564 (PRINTS); IPR034907 (PFAM); IPR036850 (G3DSA:3.30.70.GENE3D); PTHR11349:SF44 (PANTHER); PTHR11349 (PANTHER); cd04413 (CDD); IPR036850 (SUPERFAMILY)	P:GO:0006165; P:GO:0006183; P:GO:0006228; P:GO:0006241; F:GO:0004550	P:nucleoside diphosphate phosphorylation; P:GTP biosynthetic process; P:UTP biosynthetic process; P:CTP biosynthetic process; F:nucleoside diphosphate kinase activity
A0A0D6AKW3	Fructose-bisphosphate aldolase class 2; Short=FBP aldolase; Short=FBPA; AltName: Full=Fructose-1,6-bisphosphate aldolase; AltName: Full=Fructose-bisphosphate aldolase class II	359	1	0.0	95.82	3	P:GO:0006096; F:GO:0004332; F:GO:0008270	P:glycolytic process; F:fructose-bisphosphate aldolase activity; F:zinc ion binding	EC:4.1.2; EC:4.1; EC:4.1.2.13; EC:4	Carbon-carbon lyases; Carbon-carbon lyases; Fructose-bisphosphate aldolase; Lyases	IPR000771 (PFAM); IPR006412 (TIGRFAM); IPR000771 (PIRSF); IPR013785 (G3DSA:3.20.20.GENE3D); IPR000771 (TIGRFAM); PTHR30304 (PANTHER); PTHR30304:SF0 (PANTHER); IPR000771 (CDD); SSF51569 (SUPERFAMILY)	P:GO:0005975; P:GO:0006096; F:GO:0003824; F:GO:0004332; F:GO:0008270; F:GO:0016832	P:carbohydrate metabolic process; P:glycolytic process; F:catalytic activity; F:fructose-bisphosphate aldolase activity; F:zinc ion binding; F:aldehyde-lyase activity
A0A2T2W0T3	---NA---	313									IPR010903 (PIRSF); IPR010903 (PFAM); PTHR33975 (PANTHER); PTHR33975:SF2 (PANTHER)	no GO terms	no GO terms
A0A522XFT8	Phycobiliprotein ApcE; AltName: Full=Anchor polypeptide; AltName: Full=PBS-anchor protein; AltName: Full=Phycobilisome linker polypeptide	895	1	0.0	83.76	8	P:GO:0015979; P:GO:0018298; F:GO:0016829; C:GO:0030089	P:photosynthesis; P:protein-chromophore linkage; F:lyase activity; C:phycobilisome	EC:4; EC:2.7.7.24; EC:2.7.1.24	Lyases; Glucose-1-phosphate thymidylyltransferase; Dephospho-CoA kinase	IPR012128 (PFAM); IPR001297 (PFAM); IPR038255 (G3DSA:1.10.3130.GENE3D); IPR038255 (G3DSA:1.10.3130.GENE3D); PTHR34011:SF6 (PANTHER); PTHR34011:SF6 (PANTHER); PTHR34011:SF6 (PANTHER); PTHR34011 (PANTHER); PTHR34011 (PANTHER); IPR001297 (PROSITE_PROFILES); IPR001297 (PROSITE_PROFILES); IPR001297 (PROSITE_PROFILES); cd12128 (CDD); IPR009050 (SUPERFAMILY)	P:GO:0015979; C:GO:0030089	P:photosynthesis; C:phycobilisome
A0A2T2W3I4	Flavin reductase (NADPH); Short=FR; AltName: Full=Biliverdin reductase B; Short=BVR-B; AltName: Full=Biliverdin-IX beta-reductase; AltName: Full=Green heme-binding protein; Short=GHBP; AltName: Full=NADPH-dependent diaphorase; AltName: Full=NADPH-flavin reductase; Short=FLR	206	1	3.44431E-19	50.0	3	F:GO:0004074; C:GO:0005737; C:GO:0043231	F:biliverdin reductase (NAD(P)+) activity; C:cytoplasm; C:intracellular membrane-bounded organelle	EC:1.3; EC:1; EC:1.3.1; EC:1.3.1.24	Acting on the CH-CH group of donors; Oxidoreductases; Acting on the CH-CH group of donors; Biliverdin reductase	G3DSA:3.40.50.720 (GENE3D); IPR016040 (PFAM); PTHR43355 (PANTHER); cd05244 (CDD); IPR036291 (SUPERFAMILY)	no GO terms	no GO terms
A0A651E1Q6	Photosystem I reaction center subunit III; AltName: Full=PSI-F; Flags: Precursor	161	1	2.46141E-76	77.64	2	C:GO:0009522; C:GO:0030094	C:photosystem I; C:plasma membrane-derived photosystem I			IPR036577 (G3DSA:1.10.8.GENE3D); IPR003666 (PFAM); IPR003666 (PANTHER); PTHR34939:SF1 (PANTHER); IPR036577 (SUPERFAMILY)	P:GO:0015979; C:GO:0009522; C:GO:0009538	P:photosynthesis; C:photosystem I; C:photosystem I reaction center
A0A2P8W728	Valine--tRNA ligase; AltName: Full=Valyl-tRNA synthetase; Short=ValRS	1078	1	0.0	73.24	11	P:GO:0006418; P:GO:0045903; P:GO:0061475; P:GO:0106074; F:GO:0000166; F:GO:0000287; F:GO:0002161; F:GO:0004812; F:GO:0004832; C:GO:0005829	P:tRNA aminoacylation for protein translation; P:positive regulation of translational fidelity; P:cytosolic valyl-tRNA aminoacylation; P:aminoacyl-tRNA metabolism involved in translational fidelity; F:nucleotide binding; F:magnesium ion binding; F:aminoacyl-tRNA editing activity; F:aminoacyl-tRNA ligase activity; F:valine-tRNA ligase activity; C:cytosol	EC:3.1; EC:6.1; EC:3; EC:6.1.1; EC:6; EC:6.1.1.9; EC:3.1.1; EC:3.1.1.1	Acting on ester bonds; Forming carbon-oxygen bonds; Hydrolases; Forming carbon-oxygen bonds; Ligases; Valine--tRNA ligase; Acting on ester bonds; Carboxylesterase	IPR002303 (PRINTS); IPR002300 (PFAM); IPR009008 (G3DSA:3.90.740.GENE3D); IPR014729 (G3DSA:3.40.50.GENE3D); IPR025564 (PFAM); G3DSA:1.10.730.10 (GENE3D); IPR019499 (PFAM); IPR013155 (PFAM); IPR037118 (G3DSA:1.10.287.GENE3D); IPR002303 (TIGRFAM); mobidb-lite (MOBIDB_LITE); mobidb-lite (MOBIDB_LITE); PTHR11946:SF93 (PANTHER); PTHR11946 (PANTHER); PTHR11946:SF93 (PANTHER); PTHR11946 (PANTHER); cd0081…	P:GO:0006418; P:GO:0006438; F:GO:0000166; F:GO:0002161; F:GO:0004812; F:GO:0004832; F:GO:0005524; C:GO:0005737	P:tRNA aminoacylation for protein translation; P:valyl-tRNA aminoacylation; F:nucleotide binding; F:aminoacyl-tRNA editing activity; F:aminoacyl-tRNA ligase activity; F:valine-tRNA ligase activity; F:ATP binding; C:cytoplasm
A0A651DYV9	Flotillin-1; AltName: Full=Reggie-2; Short=REG-2	461	1	9.14176E-35	50.57	11	P:GO:0010646; P:GO:0023051; P:GO:0048522; P:GO:0051128; P:GO:0060255; F:GO:0005515; C:GO:0005901; C:GO:0031410; C:GO:0032991; C:GO:0043229; C:GO:0098793	P:regulation of cell communication; P:regulation of signaling; P:positive regulation of cellular process; P:regulation of cellular component organization; P:regulation of macromolecule metabolic process; F:protein binding; C:caveola; C:cytoplasmic vesicle; C:protein-containing complex; C:intracellular organelle; C:presynapse			G3DSA:3.30.479.30 (GENE3D); IPR001107 (PFAM); mobidb-lite (MOBIDB_LITE); IPR027705 (PANTHER); cd03399 (CDD); IPR036013 (SUPERFAMILY)	no GO terms	no GO terms
A0A2T2WAC0	Uncharacterized protein alr4550; Flags: Precursor	488	1	1.37493E-68	46.76	4	P:GO:0008643; P:GO:0055085; F:GO:0015288; C:GO:0016021	P:carbohydrate transport; P:transmembrane transport; F:porin activity; C:integral component of membrane			IPR007049 (PFAM); IPR001119 (PFAM); PTHR43308 (PANTHER); PTHR43308:SF1 (PANTHER); IPR001119 (PROSITE_PROFILES)	P:GO:0008643; F:GO:0015288; C:GO:0016021	P:carbohydrate transport; F:porin activity; C:integral component of membrane
A0A2T2W9G0	Inorganic pyrophosphatase; AltName: Full=Pyrophosphate phospho-hydrolase; Short=PPase	169	1	1.31046E-105	93.49	4	P:GO:0006796; F:GO:0000287; F:GO:0004427; C:GO:0005737	P:phosphate-containing compound metabolic process; F:magnesium ion binding; F:inorganic diphosphatase activity; C:cytoplasm	EC:3.6.1.1; EC:3.6.1; EC:3.6; EC:3	Inorganic diphosphatase; Acting on acid anhydrides; Acting on acid anhydrides; Hydrolases	IPR008162 (PFAM); IPR036649 (G3DSA:3.90.80.GENE3D); IPR008162 (PANTHER); PTHR10286:SF0 (PANTHER); IPR008162 (CDD); IPR036649 (SUPERFAMILY)	P:GO:0006796; F:GO:0000287; F:GO:0004427; C:GO:0005737	P:phosphate-containing compound metabolic process; F:magnesium ion binding; F:inorganic diphosphatase activity; C:cytoplasm
Q3M9V2	Phycobiliprotein ApcE; AltName: Full=Anchor polypeptide; AltName: Full=PBS-anchor protein; AltName: Full=Phycobilisome linker polypeptide	1132	1	0.0	99.29	8	P:GO:0015979; P:GO:0018298; F:GO:0016829; C:GO:0030089	P:photosynthesis; P:protein-chromophore linkage; F:lyase activity; C:phycobilisome	EC:4; EC:2.7.7.24; EC:2.7.1.24	Lyases; Glucose-1-phosphate thymidylyltransferase; Dephospho-CoA kinase	IPR001297 (PFAM); IPR012128 (PFAM); IPR038255 (G3DSA:1.10.3130.GENE3D); IPR038255 (G3DSA:1.10.3130.GENE3D); PTHR34011:SF6 (PANTHER); PTHR34011 (PANTHER); PTHR34011 (PANTHER); PTHR34011 (PANTHER); PTHR34011:SF6 (PANTHER); PTHR34011:SF6 (PANTHER); PTHR34011 (PANTHER); PTHR34011:SF6 (PANTHER); IPR001297 (PROSITE_PROFILES); IPR001297 (PROSITE_PROFILES); IPR001297 (PROSITE_PROFILES); IPR001297 (PROSIT…	P:GO:0015979; C:GO:0030089	P:photosynthesis; C:phycobilisome
A0A2P8W700	---NA---	66									no IPS match	no IPS match	no IPS match
A0A1U7J1C7	Acetazolamide conferring resistance protein zam	802	1	0.0	65.55	1	F:GO:0004518	F:nuclease activity	EC:3.1; EC:3	Acting on ester bonds; Hydrolases	IPR040476 (PFAM); G3DSA:2.40.50.140 (GENE3D); IPR003029 (PFAM); IPR004476 (TIGRFAM); IPR013223 (PFAM); G3DSA:2.40.50.140 (GENE3D); IPR001900 (PFAM); mobidb-lite (MOBIDB_LITE); PTHR23355 (PANTHER); PTHR23355:SF9 (PANTHER); IPR003029 (PROSITE_PROFILES); cd04471 (CDD); IPR012340 (SUPERFAMILY); IPR012340 (SUPERFAMILY); IPR012340 (SUPERFAMILY)	P:GO:0016070; F:GO:0003676; F:GO:0003723; F:GO:0004540	P:RNA metabolic process; F:nucleic acid binding; F:RNA binding; F:ribonuclease activity
A0A2T2WBY9	50S ribosomal protein L12, chloroplastic	135	1	4.02231E-53	82.22	4	P:GO:0006412; F:GO:0003735; C:GO:0005840; C:GO:0009507	P:translation; F:structural constituent of ribosome; C:ribosome; C:chloroplast			IPR008932 (PFAM); IPR014719 (G3DSA:3.30.1390.GENE3D); IPR000206 (TIGRFAM); IPR036235 (G3DSA:1.20.5.GENE3D); IPR013823 (PFAM); mobidb-lite (MOBIDB_LITE); mobidb-lite (MOBIDB_LITE); mobidb-lite (MOBIDB_LITE); PTHR45987:SF16 (PANTHER); IPR000206 (PANTHER); IPR000206 (CDD); IPR014719 (SUPERFAMILY); IPR036235 (SUPERFAMILY)	P:GO:0006412; F:GO:0003735; C:GO:0005840	P:translation; F:structural constituent of ribosome; C:ribosome
A0A2T2VYU3	Glutathione S-transferase 1; AltName: Full=GST class-zeta; AltName: Full=SR8	265	1	3.0521E-9	45.73	5	P:GO:0009072; F:GO:0003824; F:GO:0004364; F:GO:0016740; C:GO:0005737	P:aromatic amino acid family metabolic process; F:catalytic activity; F:glutathione transferase activity; F:transferase activity; C:cytoplasm	EC:2.5.1.18	Glutathione transferase	IPR004045 (PFAM); IPR036249 (G3DSA:3.40.30.GENE3D); PF13410 (PFAM); G3DSA:1.20.1050.10 (GENE3D); PTHR42673 (PANTHER); IPR004045 (PROSITE_PROFILES); IPR010987 (PROSITE_PROFILES); cd00570 (CDD); cd00299 (CDD); IPR036282 (SUPERFAMILY); IPR036249 (SUPERFAMILY)	P:GO:0006749; F:GO:0005515	P:glutathione metabolic process; F:protein binding
A0A5Q4EEF4	Ketol-acid reductoisomerase (NADP(+)); Short=KARI; AltName: Full=Acetohydroxy-acid isomeroreductase; Short=AHIR; AltName: Full=Alpha-keto-beta-hydroxylacyl reductoisomerase; AltName: Full=Ketol-acid reductoisomerase type 1; AltName: Full=Ketol-acid reductoisomerase type I	331	1	0.0	91.84	5	P:GO:0009097; P:GO:0009099; F:GO:0000287; F:GO:0004455; F:GO:0050661	P:isoleucine biosynthetic process; P:valine biosynthetic process; F:magnesium ion binding; F:ketol-acid reductoisomerase activity; F:NADP binding	EC:1.1; EC:1.1.1.86; EC:1; EC:1.1.1	Acting on the CH-OH group of donors; Ketol-acid reductoisomerase (NADP(+)); Oxidoreductases; Acting on the CH-OH group of donors	IPR000506 (PFAM); G3DSA:1.10.3730.40 (GENE3D); IPR013023 (TIGRFAM); IPR014359 (PIRSF); G3DSA:3.40.50.720 (GENE3D); IPR013116 (PFAM); PTHR21371:SF1 (PANTHER); IPR013023 (PANTHER); IPR000506 (PROSITE_PROFILES); IPR013116 (PROSITE_PROFILES); IPR008927 (SUPERFAMILY); IPR036291 (SUPERFAMILY)	P:GO:0009082; F:GO:0004455; F:GO:0016491; F:GO:0050661	P:branched-chain amino acid biosynthetic process; F:ketol-acid reductoisomerase activity; F:oxidoreductase activity; F:NADP binding
A0A2W4W953	Type-3 glutamine synthetase; AltName: Full=Type-3 glutamate--ammonia ligase; Short=Type-3 GS	723	1	0.0	64.48	2	F:GO:0003824	F:catalytic activity	EC:6.3.1.2	Glutamine synthetase	G3DSA:1.20.120.1560 (GENE3D); IPR008146 (PFAM); IPR022147 (PFAM); G3DSA:3.30.590.10 (GENE3D); IPR040577 (PFAM); PTHR42974 (PANTHER); IPR014746 (SUPERFAMILY)	P:GO:0006807; F:GO:0003824; F:GO:0004356	P:nitrogen compound metabolic process; F:catalytic activity; F:glutamate-ammonia ligase activity
A0A1U7JBV2	Probable acyl-activating enzyme 16, chloroplastic; Flags: Precursor	656	1	2.90312E-174	60.33	2	C:GO:0009941	C:chloroplast envelope	EC:6.2.1.3	Long-chain-fatty-acid--CoA ligase	IPR020459 (PRINTS); IPR042099 (G3DSA:3.40.50.GENE3D); IPR042099 (G3DSA:3.40.50.GENE3D); IPR000873 (PFAM); PTHR43813 (PANTHER); PTHR43813:SF1 (PANTHER); cd17640 (CDD); SSF56801 (SUPERFAMILY)	no GO terms	no GO terms
A0A2P8W3P6	Dihydrolipoyl dehydrogenase; AltName: Full=Dihydrolipoamide dehydrogenase; Short=LPD; AltName: Full=E3 component of pyruvate complex	478	1	0.0	85.02	10	P:GO:0006096; P:GO:0045454; F:GO:0004148; F:GO:0050660; C:GO:0005886	P:glycolytic process; P:cell redox homeostasis; F:dihydrolipoyl dehydrogenase activity; F:flavin adenine dinucleotide binding; C:plasma membrane	EC:1.8.1; EC:1.6; EC:1; EC:1.8; EC:1.16.1.1; EC:1.8.1.4	Acting on a sulfur group of donors; Acting on NADH or NADPH; Oxidoreductases; Acting on a sulfur group of donors; Mercury(II) reductase; Dihydrolipoyl dehydrogenase	PR00368 (PRINTS); PR00411 (PRINTS); IPR036188 (G3DSA:3.50.50.GENE3D); IPR001100 (PIRSF); IPR004099 (PFAM); IPR023753 (PFAM); IPR036188 (G3DSA:3.50.50.GENE3D); IPR016156 (G3DSA:3.30.390.GENE3D); IPR006258 (TIGRFAM); PTHR22912:SF204 (PANTHER); PTHR22912 (PANTHER); IPR036188 (SUPERFAMILY); IPR016156 (SUPERFAMILY)	P:GO:0045454; F:GO:0004148; F:GO:0016491; F:GO:0050660	P:cell redox homeostasis; F:dihydrolipoyl dehydrogenase activity; F:oxidoreductase activity; F:flavin adenine dinucleotide binding
A0A533NAP5	Photosystem II protein D1 2; Short=PSII D1 protein 2; AltName: Full=Photosystem II Q(B) protein 2; Flags: Precursor	360	1	0.0	98.33	21	P:GO:0009635; P:GO:0009772; P:GO:0018298; F:GO:0005506; F:GO:0016168; F:GO:0016682; F:GO:0045156; C:GO:0016021; C:GO:0030096; C:GO:0042651; C:GO:0042717	P:response to herbicide; P:photosynthetic electron transport in photosystem II; P:protein-chromophore linkage; F:iron ion binding; F:chlorophyll binding; F:oxidoreductase activity, acting on diphenols and related substances as donors, oxygen as acceptor; F:electron transporter, transferring electrons within the cyclic electron transport pathway of photosynthesis activity; C:integral component of …	EC:1.10; EC:1; EC:1.10.3.9; EC:1.10.3	Acting on diphenols and related substances as donors; Oxidoreductases; Photosystem II; Acting on diphenols and related substances as donors	IPR000484 (PRINTS); IPR036854 (G3DSA:1.20.85.GENE3D); IPR005867 (TIGRFAM); IPR000484 (PFAM); IPR000484 (PANTHER); PTHR33149:SF30 (PANTHER); IPR005867 (CDD); IPR036854 (SUPERFAMILY)	P:GO:0009772; P:GO:0019684; F:GO:0009055; F:GO:0045156	P:photosynthetic electron transport in photosystem II; P:photosynthesis, light reaction; F:electron transfer activity; F:electron transporter, transferring electrons within the cyclic electron transport pathway of photosynthesis activity
A0A2P8W7J6	Multidrug/solvent efflux pump outer membrane protein MepC; Flags: Precursor	565	1	9.12767E-11	40.88	7	P:GO:0046677; P:GO:0055085; F:GO:0015562; F:GO:0022857; C:GO:0009279; C:GO:0016020; C:GO:0016021	P:response to antibiotic; P:transmembrane transport; F:efflux transmembrane transporter activity; F:transmembrane transporter activity; C:cell outer membrane; C:membrane; C:integral component of membrane			IPR003423 (PFAM); G3DSA:1.20.1600.10 (GENE3D); mobidb-lite (MOBIDB_LITE); mobidb-lite (MOBIDB_LITE); PTHR30203 (PANTHER); SSF56954 (SUPERFAMILY)	P:GO:0055085; F:GO:0015562	P:transmembrane transport; F:efflux transmembrane transporter activity
A0A2P8W123	Thylakoid lumenal 15 kDa protein 1, chloroplastic; AltName: Full=p15; Flags: Precursor	163	1	5.15329E-22	49.1	2	C:GO:0009507; C:GO:0009579	C:chloroplast; C:thylakoid			IPR001646 (PFAM); G3DSA:2.160.20.100 (GENE3D); IPR044213 (PANTHER); SSF141571 (SUPERFAMILY)	no GO terms	no GO terms
A0A5Q4E257	50S ribosomal protein L14	121	1	1.65508E-74	95.08	10	P:GO:0006412; P:GO:0040007; F:GO:0003735; F:GO:0019843; F:GO:0070180; C:GO:0005886; C:GO:0015934; C:GO:0022625	P:translation; P:growth; F:structural constituent of ribosome; F:rRNA binding; F:large ribosomal subunit rRNA binding; C:plasma membrane; C:large ribosomal subunit; C:cytosolic large ribosomal subunit			IPR036853 (G3DSA:2.40.150.GENE3D); IPR000218 (PFAM); IPR005745 (TIGRFAM); IPR000218 (PANTHER); PTHR11761:SF3 (PANTHER); IPR036853 (SUPERFAMILY)	P:GO:0006412; F:GO:0003735; C:GO:0005840; C:GO:0015934	P:translation; F:structural constituent of ribosome; C:ribosome; C:large ribosomal subunit
A0A651EIQ3	50S ribosomal protein L3	212	1	5.17166E-122	88.21	14	P:GO:0000027; P:GO:0006412; P:GO:0010628; P:GO:0040007; P:GO:0090070; P:GO:2000234; F:GO:0003735; F:GO:0019843; C:GO:0005840; C:GO:0005886; C:GO:0022625	P:ribosomal large subunit assembly; P:translation; P:positive regulation of gene expression; P:growth; P:positive regulation of ribosome biogenesis; P:positive regulation of rRNA processing; F:structural constituent of ribosome; F:rRNA binding; C:ribosome; C:plasma membrane; C:cytosolic large ribosomal subunit			IPR000597 (PFAM); IPR019927 (TIGRFAM); G3DSA:2.40.30.10 (GENE3D); G3DSA:2.40.50.620 (GENE3D); mobidb-lite (MOBIDB_LITE); IPR019927 (PANTHER); PTHR11229:SF16 (PANTHER); IPR009000 (SUPERFAMILY)	P:GO:0006412; F:GO:0003735; C:GO:0005840	P:translation; F:structural constituent of ribosome; C:ribosome
A0A651E0V2	Nucleoside diphosphate kinase; Short=NDK; Short=NDP kinase; AltName: Full=Nucleoside-2-P kinase	149	1	1.25725E-89	92.62	17	P:GO:0006165; P:GO:0006183; P:GO:0006228; P:GO:0006241; P:GO:0015949; F:GO:0004550; F:GO:0005524; F:GO:0046872; C:GO:0005737	P:nucleoside diphosphate phosphorylation; P:GTP biosynthetic process; P:UTP biosynthetic process; P:CTP biosynthetic process; P:nucleobase-containing small molecule interconversion; F:nucleoside diphosphate kinase activity; F:ATP binding; F:metal ion binding; C:cytoplasm	EC:2.7; EC:2.7.4.6; EC:2; EC:2.7.4	Transferring phosphorus-containing groups; Nucleoside-diphosphate kinase; Transferases; Transferring phosphorus-containing groups	IPR001564 (PRINTS); IPR034907 (PFAM); IPR036850 (G3DSA:3.30.70.GENE3D); PTHR11349:SF44 (PANTHER); PTHR11349 (PANTHER); cd04413 (CDD); IPR036850 (SUPERFAMILY)	P:GO:0006165; P:GO:0006183; P:GO:0006228; P:GO:0006241; F:GO:0004550	P:nucleoside diphosphate phosphorylation; P:GTP biosynthetic process; P:UTP biosynthetic process; P:CTP biosynthetic process; F:nucleoside diphosphate kinase activity
A0A651EIA4	Cytochrome c-550; AltName: Full=Cytochrome c550; AltName: Full=Low-potential cytochrome c; Flags: Precursor	165	1	2.13138E-78	77.91	8	P:GO:0006091; P:GO:0015979; F:GO:0046872; C:GO:0030096; C:GO:0034357	P:generation of precursor metabolites and energy; P:photosynthesis; F:metal ion binding; C:plasma membrane-derived thylakoid photosystem II; C:photosynthetic membrane			IPR017851 (TIGRFAM); IPR016003 (PIRSF); IPR029490 (PFAM); IPR036909 (G3DSA:1.10.760.GENE3D); IPR009056 (PROSITE_PROFILES); IPR036909 (SUPERFAMILY)	P:GO:0015979; P:GO:0022904; F:GO:0005506; F:GO:0009055; F:GO:0020037; C:GO:0009523; C:GO:0042651	P:photosynthesis; P:respiratory electron transport chain; F:iron ion binding; F:electron transfer activity; F:heme binding; C:photosystem II; C:thylakoid membrane
A0A651DR17	Cytochrome f; Flags: Precursor	329	1	7.38159E-166	80.84	14	P:GO:0015979; P:GO:0022900; F:GO:0005506; F:GO:0009055; F:GO:0020037; F:GO:0050338; C:GO:0009512; C:GO:0031361	P:photosynthesis; P:electron transport chain; F:iron ion binding; F:electron transfer activity; F:heme binding; F:thiosulfate dehydrogenase activity; C:cytochrome b6f complex; C:integral component of thylakoid membrane	EC:1.8.2; EC:1.8.2.2; EC:1; EC:1.8	Acting on a sulfur group of donors; Thiosulfate dehydrogenase; Oxidoreductases; Acting on a sulfur group of donors	IPR002325 (PRINTS); G3DSA:2.40.50.100 (GENE3D); G3DSA:1.20.5.700 (GENE3D); IPR002325 (PFAM); IPR036826 (G3DSA:2.60.40.GENE3D); IPR024094 (PFAM); PTHR33288:SF3 (PANTHER); PTHR33288 (PANTHER); IPR002325 (PROSITE_PROFILES); IPR011054 (SUPERFAMILY); IPR036826 (SUPERFAMILY); IPR024058 (SUPERFAMILY)	P:GO:0015979; F:GO:0005506; F:GO:0009055; F:GO:0020037; C:GO:0031361	P:photosynthesis; F:iron ion binding; F:electron transfer activity; F:heme binding; C:integral component of thylakoid membrane
A0A2T2W171	---NA---	171									mobidb-lite (MOBIDB_LITE); mobidb-lite (MOBIDB_LITE); mobidb-lite (MOBIDB_LITE); mobidb-lite (MOBIDB_LITE)	no GO terms	no GO terms
A0A252DAN9	Photosystem II CP47 reaction center protein; AltName: Full=PSII 47 kDa protein; AltName: Full=Protein CP-47	509	1	0.0	98.82	14	P:GO:0009772; P:GO:0018298; F:GO:0016168; F:GO:0045156; C:GO:0009523; C:GO:0016021; C:GO:0030096; C:GO:0042651	P:photosynthetic electron transport in photosystem II; P:protein-chromophore linkage; F:chlorophyll binding; F:electron transporter, transferring electrons within the cyclic electron transport pathway of photosynthesis activity; C:photosystem II; C:integral component of membrane; C:plasma membrane-derived thylakoid photosystem II; C:thylakoid membrane	EC:1	Oxidoreductases	G3DSA:3.10.680.10 (GENE3D); IPR000932 (PFAM); IPR017486 (TIGRFAM); PTHR33180:SF14 (PANTHER); IPR000932 (PANTHER); IPR036001 (SUPERFAMILY)	P:GO:0009767; P:GO:0009772; P:GO:0015979; P:GO:0019684; F:GO:0016168; F:GO:0045156; C:GO:0009521; C:GO:0009523; C:GO:0016020	P:photosynthetic electron transport chain; P:photosynthetic electron transport in photosystem II; P:photosynthesis; P:photosynthesis, light reaction; F:chlorophyll binding; F:electron transporter, transferring electrons within the cyclic electron transport pathway of photosynthesis activity; C:photosystem; C:photosystem II; C:membrane
A0A651E4X7	Phosphoribulokinase; Short=PRK; Short=PRKase; AltName: Full=Phosphopentokinase	333	1	0.0	89.79	14	P:GO:0006206; P:GO:0006222; P:GO:0016310; P:GO:0019253; P:GO:0043097; P:GO:0046132; F:GO:0004849; F:GO:0005524; F:GO:0008974; C:GO:0005829	P:pyrimidine nucleobase metabolic process; P:UMP biosynthetic process; P:phosphorylation; P:reductive pentose-phosphate cycle; P:pyrimidine nucleoside salvage; P:pyrimidine ribonucleoside biosynthetic process; F:uridine kinase activity; F:ATP binding; F:phosphoribulokinase activity; C:cytosol	EC:2.7.1; EC:2.7.1.48; EC:2.7.1.19; EC:2.7; EC:2	Transferring phosphorus-containing groups; Uridine kinase; Phosphoribulokinase; Transferring phosphorus-containing groups; Transferases	IPR006082 (PRINTS); G3DSA:3.40.50.300 (GENE3D); IPR006083 (PFAM); PTHR10285:SF150 (PANTHER); PTHR10285 (PANTHER); cd02026 (CDD); IPR027417 (SUPERFAMILY)	P:GO:0005975; F:GO:0005524; F:GO:0008974; F:GO:0016301	P:carbohydrate metabolic process; F:ATP binding; F:phosphoribulokinase activity; F:kinase activity
A0A351KYP6	Phycobiliprotein ApcE; AltName: Full=Anchor polypeptide; AltName: Full=PBS-anchor protein; AltName: Full=Phycobilisome linker polypeptide	1111	1	0.0	85.73	8	P:GO:0015979; P:GO:0018298; F:GO:0016829; C:GO:0030089	P:photosynthesis; P:protein-chromophore linkage; F:lyase activity; C:phycobilisome	EC:4; EC:2.7.7.24; EC:2.7.1.24	Lyases; Glucose-1-phosphate thymidylyltransferase; Dephospho-CoA kinase	IPR038255 (G3DSA:1.10.3130.GENE3D); IPR038255 (G3DSA:1.10.3130.GENE3D); IPR001297 (PFAM); IPR012128 (PFAM); PTHR34011 (PANTHER); PTHR34011 (PANTHER); PTHR34011:SF6 (PANTHER); PTHR34011:SF6 (PANTHER); PTHR34011 (PANTHER); PTHR34011:SF6 (PANTHER); IPR001297 (PROSITE_PROFILES); IPR001297 (PROSITE_PROFILES); IPR001297 (PROSITE_PROFILES); IPR001297 (PROSITE_PROFILES); cd12128 (CDD); IPR009050 (SUPERFA…	P:GO:0015979; C:GO:0030089	P:photosynthesis; C:phycobilisome
A0A651E9F0	Nitrate/nitrite binding protein NrtA; Flags: Precursor	435	1	0.0	80.0	5	P:GO:0006811; P:GO:0042128; P:GO:0055085; F:GO:0022857; C:GO:0005886	P:ion transport; P:nitrate assimilation; P:transmembrane transport; F:transmembrane transporter activity; C:plasma membrane	EC:7	Translocases	G3DSA:3.40.190.10 (GENE3D); G3DSA:3.40.190.10 (GENE3D); PF13379 (PFAM); PTHR30024 (PANTHER); PTHR30024:SF7 (PANTHER); IPR006311 (PROSITE_PROFILES); IPR044527 (CDD); SSF53850 (SUPERFAMILY)	no GO terms	no GO terms
A0A1Z4LMV7	Allophycocyanin alpha chain	161	1	2.45684E-103	94.38	3	P:GO:0015979; P:GO:0018298; C:GO:0030089	P:photosynthesis; P:protein-chromophore linkage; C:phycobilisome			IPR012128 (PFAM); IPR038719 (G3DSA:1.10.490.GENE3D); IPR012128 (PIRSF); PTHR34011 (PANTHER); PTHR34011:SF2 (PANTHER); cd12125 (CDD); IPR009050 (SUPERFAMILY)	P:GO:0015979; C:GO:0030089	P:photosynthesis; C:phycobilisome
A0A2P8W3Y1	Prolyl endopeptidase; Short=PE; AltName: Full=Post-proline cleaving enzyme	684	1	0.0	65.49	8	P:GO:0019538; F:GO:0004175; C:GO:0005634; C:GO:0005737	P:protein metabolic process; F:endopeptidase activity; C:nucleus; C:cytoplasm	EC:3.4.99; EC:3.4.21.26; EC:3.4; EC:3	Acting on peptide bonds (peptidases); Prolyl oligopeptidase; Acting on peptide bonds (peptidases); Hydrolases	IPR002470 (PRINTS); IPR023302 (PFAM); G3DSA:2.130.10.120 (GENE3D); IPR001375 (PFAM); IPR029058 (G3DSA:3.40.50.GENE3D); PTHR42881:SF2 (PANTHER); PTHR42881 (PANTHER); IPR029058 (SUPERFAMILY); SSF50993 (SUPERFAMILY)	P:GO:0006508; F:GO:0004252; F:GO:0008236	P:proteolysis; F:serine-type endopeptidase activity; F:serine-type peptidase activity
T2JC86	Phycobiliprotein ApcE; AltName: Full=Phycobilisome LCM core-membrane linker polypeptide; AltName: Full=Phycobilisome core-membrane linker phycobiliprotein ApcE	897	1	0.0	89.9	10	P:GO:0015979; P:GO:0018298; F:GO:0005515; F:GO:0016829; C:GO:0030089	P:photosynthesis; P:protein-chromophore linkage; F:protein binding; F:lyase activity; C:phycobilisome	EC:4; EC:2.7.7.24	Lyases; Glucose-1-phosphate thymidylyltransferase	IPR012128 (PFAM); IPR038255 (G3DSA:1.10.3130.GENE3D); IPR038255 (G3DSA:1.10.3130.GENE3D); IPR001297 (PFAM); PTHR34011 (PANTHER); PTHR34011:SF6 (PANTHER); PTHR34011 (PANTHER); PTHR34011:SF6 (PANTHER); PTHR34011:SF6 (PANTHER); IPR001297 (PROSITE_PROFILES); IPR001297 (PROSITE_PROFILES); IPR001297 (PROSITE_PROFILES); cd12128 (CDD); IPR009050 (SUPERFAMILY)	P:GO:0015979; C:GO:0030089	P:photosynthesis; C:phycobilisome
A0A651E0Z7	Ribulose bisphosphate carboxylase small chain; Short=RuBisCO small subunit	114	1	2.73659E-57	82.88	4	P:GO:0019253; F:GO:0004497; F:GO:0016984; C:GO:0031470	P:reductive pentose-phosphate cycle; F:monooxygenase activity; F:ribulose-bisphosphate carboxylase activity; C:carboxysome	EC:4.1.1; EC:4.1.1.39; EC:4.1; EC:1; EC:4	Carbon-carbon lyases; Ribulose-bisphosphate carboxylase; Carbon-carbon lyases; Oxidoreductases; Lyases	IPR024681 (PRINTS); IPR000894 (PFAM); IPR036385 (G3DSA:3.30.190.GENE3D); PTHR31262:SF0 (PANTHER); PTHR31262 (PANTHER); IPR000894 (CDD); IPR036385 (SUPERFAMILY)	no GO terms	no GO terms
A0A2P8W9Q5	Phycobilisome rod-core linker polypeptide cpcG	247	1	7.52343E-72	64.83	6	C:GO:0009536; C:GO:0009579; C:GO:0016020	C:plastid; C:thylakoid; C:membrane	EC:2.7.7.24	Glucose-1-phosphate thymidylyltransferase	IPR038255 (G3DSA:1.10.3130.GENE3D); IPR001297 (PFAM); PTHR34011:SF5 (PANTHER); PTHR34011 (PANTHER); IPR001297 (PROSITE_PROFILES)	P:GO:0015979; C:GO:0030089	P:photosynthesis; C:phycobilisome
K9WFS1	C-phycocyanin alpha chain	162	1	1.86208E-105	93.83	3	P:GO:0015979; P:GO:0018298; C:GO:0030089	P:photosynthesis; P:protein-chromophore linkage; C:phycobilisome			IPR038719 (G3DSA:1.10.490.GENE3D); IPR012128 (PFAM); IPR006246 (TIGRFAM); IPR012128 (PIRSF); PTHR34011 (PANTHER); PTHR34011:SF4 (PANTHER); cd14770 (CDD); IPR009050 (SUPERFAMILY)	P:GO:0015979; C:GO:0030089	P:photosynthesis; C:phycobilisome
A0A0C1YSR6	ATP synthase subunit beta; AltName: Full=ATP synthase F1 sector subunit beta; AltName: Full=F-ATPase subunit beta	147	1	1.94311E-93	97.96	16	P:GO:0009168; P:GO:0015986; P:GO:0017144; F:GO:0005524; F:GO:0008553; F:GO:0022853; F:GO:0042626; F:GO:0046933; F:GO:0046961; C:GO:0005886; C:GO:0045261; C:GO:0045262	P:purine ribonucleoside monophosphate biosynthetic process; P:ATP synthesis coupled proton transport; P:drug metabolic process; F:ATP binding; F:proton-exporting ATPase activity, phosphorylative mechanism; F:active ion transmembrane transporter activity; F:ATPase-coupled transmembrane transporter activity; F:proton-transporting ATP synthase activity, rotational mechanism; F:proton-transporting AT…	EC:7.2.2; EC:3.6.1.15; EC:7.1.2.2; EC:3.6.1; EC:3.6.3.14; EC:7.1.2.1; EC:3.6; EC:3; EC:6; EC:7	Catalysing the translocation of inorganic cations; Nucleoside-triphosphate phosphatase; H(+)-transporting two-sector ATPase; Acting on acid anhydrides; Acting on acid anhydrides; P-type H(+)-exporting transporter; Acting on acid anhydrides; Hydrolases; Ligases; Translocases	IPR024034 (G3DSA:1.10.1140.GENE3D); PTHR15184 (PANTHER); cd18110 (CDD); SSF47917 (SUPERFAMILY)	no GO terms	no GO terms
A0A1U7J2I0	30S ribosomal protein S5	173	1	1.75773E-98	93.53	11	P:GO:0000028; P:GO:0006412; P:GO:0040007; P:GO:1990145; F:GO:0003735; F:GO:0019843; C:GO:0005886; C:GO:0015935; C:GO:0022627	P:ribosomal small subunit assembly; P:translation; P:growth; P:maintenance of translational fidelity; F:structural constituent of ribosome; F:rRNA binding; C:plasma membrane; C:small ribosomal subunit; C:cytosolic small ribosomal subunit			IPR014721 (G3DSA:3.30.230.GENE3D); IPR005324 (PFAM); IPR013810 (PFAM); IPR005712 (TIGRFAM); G3DSA:3.30.160.20 (GENE3D); IPR000851 (PANTHER); PTHR13718:SF94 (PANTHER); IPR013810 (PROSITE_PROFILES); SSF54768 (SUPERFAMILY); IPR020568 (SUPERFAMILY)	P:GO:0006412; F:GO:0003723; F:GO:0003735; C:GO:0005840; C:GO:0015935	P:translation; F:RNA binding; F:structural constituent of ribosome; C:ribosome; C:small ribosomal subunit
A0A2P8W609	---NA---	140									PS51257 (PROSITE_PROFILES)	no GO terms	no GO terms
A0A1Z4TFR8	Chaperone protein dnaK2; AltName: Full=HSP70-2; AltName: Full=Heat shock 70 kDa protein 2; AltName: Full=Heat shock protein 70-2	635	1	0.0	95.43	3	P:GO:0006457; F:GO:0005524; F:GO:0051082	P:protein folding; F:ATP binding; F:unfolded protein binding			PR00301 (PRINTS); IPR013126 (PFAM); IPR029048 (G3DSA:1.20.1270.GENE3D); IPR012725 (TIGRFAM); G3DSA:3.90.640.10 (GENE3D); IPR029047 (G3DSA:2.60.34.GENE3D); G3DSA:3.30.420.40 (GENE3D); G3DSA:3.30.420.40 (GENE3D); mobidb-lite (MOBIDB_LITE); mobidb-lite (MOBIDB_LITE); mobidb-lite (MOBIDB_LITE); mobidb-lite (MOBIDB_LITE); PTHR19375:SF211 (PANTHER); IPR013126 (PANTHER); cd10234 (CDD); IPR029047 (SUPERF…	P:GO:0006457; F:GO:0005524; F:GO:0016887; F:GO:0051082	P:protein folding; F:ATP binding; F:ATPase activity; F:unfolded protein binding
A0A2T2W772	---NA---	129									IPR005149 (PFAM); IPR036388 (G3DSA:1.10.10.GENE3D); IPR036390 (SUPERFAMILY)	no GO terms	no GO terms
A0A2W7A7R3	Putative RNA-binding protein RbpE	110	1	6.80426E-42	82.65	1	F:GO:0003723	F:RNA binding			IPR000504 (PFAM); IPR012677 (G3DSA:3.30.70.GENE3D); mobidb-lite (MOBIDB_LITE); PTHR48027 (PANTHER); IPR000504 (PROSITE_PROFILES); cd12399 (CDD); IPR035979 (SUPERFAMILY)	F:GO:0003676	F:nucleic acid binding
U5DKV5	Photosystem II CP47 reaction center protein; AltName: Full=PSII 47 kDa protein; AltName: Full=Protein CP-47	511	1	0.0	92.69	7	P:GO:0009772; P:GO:0018298; F:GO:0016168; F:GO:0045156; C:GO:0016021; C:GO:0030096; C:GO:0042651	P:photosynthetic electron transport in photosystem II; P:protein-chromophore linkage; F:chlorophyll binding; F:electron transporter, transferring electrons within the cyclic electron transport pathway of photosynthesis activity; C:integral component of membrane; C:plasma membrane-derived thylakoid photosystem II; C:thylakoid membrane	EC:1	Oxidoreductases	IPR000932 (PFAM); IPR017486 (TIGRFAM); G3DSA:3.10.680.10 (GENE3D); IPR000932 (PANTHER); PTHR33180:SF14 (PANTHER); IPR036001 (SUPERFAMILY)	P:GO:0009767; P:GO:0009772; P:GO:0015979; P:GO:0019684; F:GO:0016168; F:GO:0045156; C:GO:0009521; C:GO:0009523; C:GO:0016020	P:photosynthetic electron transport chain; P:photosynthetic electron transport in photosystem II; P:photosynthesis; P:photosynthesis, light reaction; F:chlorophyll binding; F:electron transporter, transferring electrons within the cyclic electron transport pathway of photosynthesis activity; C:photosystem; C:photosystem II; C:membrane
A0A2W6ZST0	Chaperone protein htpG; AltName: Full=Heat shock protein htpG; AltName: Full=High temperature protein G	658	1	2.46317E-162	60.58	10	P:GO:0006457; P:GO:0006974; P:GO:0009408; P:GO:0071451; F:GO:0016887; F:GO:0042802; C:GO:0005576; C:GO:0005618; C:GO:0005829; C:GO:0005886	P:protein folding; P:cellular response to DNA damage stimulus; P:response to heat; P:cellular response to superoxide; F:ATPase activity; F:identical protein binding; C:extracellular region; C:cell wall; C:cytosol; C:plasma membrane	EC:3.6.1; EC:3.6; EC:3; EC:3.6.1.15	Acting on acid anhydrides; Acting on acid anhydrides; Hydrolases; Nucleoside-triphosphate phosphatase	IPR020575 (PRINTS); IPR001404 (PFAM); IPR003594 (PFAM); G3DSA:3.30.230.80 (GENE3D); IPR001404 (PIRSF); IPR036890 (G3DSA:3.30.565.GENE3D); IPR037196 (G3DSA:1.20.120.GENE3D); IPR001404 (PANTHER); PTHR11528:SF97 (PANTHER); cd16927 (CDD); IPR020568 (SUPERFAMILY); IPR037196 (SUPERFAMILY); IPR036890 (SUPERFAMILY)	P:GO:0006457; F:GO:0005524; F:GO:0016887; F:GO:0051082	P:protein folding; F:ATP binding; F:ATPase activity; F:unfolded protein binding
A0A2W1K3C7	Photosystem I P700 chlorophyll a apoprotein A2; AltName: Full=PsaB	739	1	0.0	92.33	21	P:GO:0015979; P:GO:0018298; P:GO:0022900; F:GO:0000287; F:GO:0009055; F:GO:0016168; F:GO:0051539; C:GO:0005886; C:GO:0009522; C:GO:0016021; C:GO:0042651	P:photosynthesis; P:protein-chromophore linkage; P:electron transport chain; F:magnesium ion binding; F:electron transfer activity; F:chlorophyll binding; F:4 iron, 4 sulfur cluster binding; C:plasma membrane; C:photosystem I; C:integral component of membrane; C:thylakoid membrane	EC:1	Oxidoreductases	IPR001280 (PRINTS); IPR036408 (G3DSA:1.20.1130.GENE3D); IPR001280 (PIRSF); IPR006244 (TIGRFAM); IPR001280 (PFAM); PTHR30128 (PANTHER); PTHR30128:SF55 (PANTHER); IPR036408 (SUPERFAMILY)	P:GO:0015979; C:GO:0009522; C:GO:0009579; C:GO:0016021	P:photosynthesis; C:photosystem I; C:thylakoid; C:integral component of membrane
A0A651E5A0	Acetyl-coenzyme A synthetase; Short=AcCoA synthetase; Short=Acs; AltName: Full=Acetate--CoA ligase; AltName: Full=Acyl-activating enzyme	656	1	0.0	90.24	5	P:GO:0019427; F:GO:0003987; F:GO:0005524; F:GO:0016208; F:GO:0046872	P:acetyl-CoA biosynthetic process from acetate; F:acetate-CoA ligase activity; F:ATP binding; F:AMP binding; F:metal ion binding	EC:6.2; EC:6.2.1.1; EC:6; EC:6.2.1	Forming carbon-sulfur bonds; Acetate--CoA ligase; Ligases; Forming carbon-sulfur bonds	IPR000873 (PFAM); IPR025110 (PFAM); IPR032387 (PFAM); IPR042099 (G3DSA:3.40.50.GENE3D); G3DSA:3.30.300.30 (GENE3D); IPR011904 (TIGRFAM); PTHR24095 (PANTHER); cd05966 (CDD); SSF56801 (SUPERFAMILY)	P:GO:0019427; F:GO:0003987; F:GO:0016208	P:acetyl-CoA biosynthetic process from acetate; F:acetate-CoA ligase activity; F:AMP binding
A0A1U7JC31	Uncharacterized AAA domain-containing protein ycf46	510	1	2.07481E-126	62.07	5	F:GO:0000166; F:GO:0005524; F:GO:0016887; C:GO:0009507; C:GO:0009536	F:nucleotide binding; F:ATP binding; F:ATPase activity; C:chloroplast; C:plastid	EC:3.6.4.6	Vesicle-fusing ATPase	G3DSA:1.10.8.60 (GENE3D); IPR003959 (PFAM); G3DSA:3.40.50.300 (GENE3D); PTHR42960 (PANTHER); PTHR42960:SF2 (PANTHER); cd00009 (CDD); IPR027417 (SUPERFAMILY)	F:GO:0005524; F:GO:0016887	F:ATP binding; F:ATPase activity
A0A2P8W8H5	---NA---	164									IPR009200 (PFAM)	no GO terms	no GO terms
A0A2W7ATG1	50S ribosomal protein L5	181	1	6.83299E-114	92.82	13	P:GO:0000027; P:GO:0006412; P:GO:0040007; F:GO:0000049; F:GO:0003735; F:GO:0008097; F:GO:0019843; C:GO:0005840; C:GO:0005886; C:GO:0022625	P:ribosomal large subunit assembly; P:translation; P:growth; F:tRNA binding; F:structural constituent of ribosome; F:5S rRNA binding; F:rRNA binding; C:ribosome; C:plasma membrane; C:cytosolic large ribosomal subunit			IPR031309 (PFAM); IPR002132 (PIRSF); IPR031310 (PFAM); IPR022803 (G3DSA:3.30.1440.GENE3D); PTHR11994:SF4 (PANTHER); IPR002132 (PANTHER); IPR022803 (SUPERFAMILY)	P:GO:0006412; F:GO:0003735; C:GO:0005840	P:translation; F:structural constituent of ribosome; C:ribosome
A0A2W4WFD9	---NA---	1183									IPR013783 (G3DSA:2.60.40.GENE3D); mobidb-lite (MOBIDB_LITE); mobidb-lite (MOBIDB_LITE)	no GO terms	no GO terms
A0A2T2W821	Type-3 glutamine synthetase; AltName: Full=Type-3 glutamate--ammonia ligase; Short=Type-3 GS	723	1	0.0	64.38	2	F:GO:0003824	F:catalytic activity	EC:6.3.1.2	Glutamine synthetase	G3DSA:3.30.590.10 (GENE3D); IPR040577 (PFAM); IPR022147 (PFAM); G3DSA:1.20.120.1560 (GENE3D); IPR008146 (PFAM); PTHR42974 (PANTHER); IPR014746 (SUPERFAMILY)	P:GO:0006807; F:GO:0003824; F:GO:0004356	P:nitrogen compound metabolic process; F:catalytic activity; F:glutamate-ammonia ligase activity
A0A2W7BD48	Acetazolamide conferring resistance protein zam	795	1	0.0	65.3	1	F:GO:0004518	F:nuclease activity	EC:3.1; EC:3	Acting on ester bonds; Hydrolases	IPR003029 (PFAM); IPR013223 (PFAM); IPR001900 (PFAM); G3DSA:2.40.50.140 (GENE3D); IPR040476 (PFAM); G3DSA:2.40.50.140 (GENE3D); IPR004476 (TIGRFAM); mobidb-lite (MOBIDB_LITE); mobidb-lite (MOBIDB_LITE); PTHR23355 (PANTHER); PTHR23355:SF9 (PANTHER); IPR003029 (PROSITE_PROFILES); cd04471 (CDD); IPR012340 (SUPERFAMILY); IPR012340 (SUPERFAMILY); IPR012340 (SUPERFAMILY)	P:GO:0016070; F:GO:0003676; F:GO:0003723; F:GO:0004540	P:RNA metabolic process; F:nucleic acid binding; F:RNA binding; F:ribonuclease activity
A0A651EL27	Carbon dioxide concentrating mechanism protein CcmM	671	1	3.32271E-172	64.65	3	F:GO:0004089; F:GO:0043886; C:GO:0031470	F:carbonate dehydratase activity; F:structural constituent of carboxysome; C:carboxysome	EC:4.2.1; EC:4.2.1.1; EC:4.2; EC:4	Carbon-oxygen lyases; Carbonic anhydrase; Carbon-oxygen lyases; Lyases	IPR036385 (G3DSA:3.30.190.GENE3D); IPR000894 (PFAM); G3DSA:2.160.10.10 (GENE3D); IPR001451 (PFAM); mobidb-lite (MOBIDB_LITE); mobidb-lite (MOBIDB_LITE); mobidb-lite (MOBIDB_LITE); mobidb-lite (MOBIDB_LITE); mobidb-lite (MOBIDB_LITE); mobidb-lite (MOBIDB_LITE); PTHR43360 (PANTHER); cd00307 (CDD); cd00307 (CDD); cd00307 (CDD); cd00710 (CDD); cd00307 (CDD); IPR036385 (SUPERFAMILY); IPR011004 (SUPERF…	no GO terms	no GO terms
A0A533P659	Phosphoglycerate kinase	400	1	0.0	92.02	14	P:GO:0006096; P:GO:0006754; P:GO:0009166; P:GO:0009168; P:GO:0017144; P:GO:0019359; P:GO:0042866; F:GO:0004618; F:GO:0005524; C:GO:0005737	P:glycolytic process; P:ATP biosynthetic process; P:nucleotide catabolic process; P:purine ribonucleoside monophosphate biosynthetic process; P:drug metabolic process; P:nicotinamide nucleotide biosynthetic process; P:pyruvate biosynthetic process; F:phosphoglycerate kinase activity; F:ATP binding; C:cytoplasm	EC:2.7.2; EC:5.3.1.1; EC:2.7.2.3; EC:2.7; EC:2	Transferring phosphorus-containing groups; Triose-phosphate isomerase; Phosphoglycerate kinase; Transferring phosphorus-containing groups; Transferases	IPR001576 (PRINTS); IPR001576 (PIRSF); IPR001576 (PFAM); IPR015824 (G3DSA:3.40.50.GENE3D); IPR015824 (G3DSA:3.40.50.GENE3D); IPR001576 (PANTHER); IPR001576 (CDD); IPR036043 (SUPERFAMILY)	P:GO:0006096; F:GO:0004618	P:glycolytic process; F:phosphoglycerate kinase activity
A0A2P8WAP7	50S ribosomal protein L2	287	1	7.85862E-168	90.94	14	P:GO:0000027; P:GO:0002181; P:GO:0006412; P:GO:0040007; F:GO:0003735; F:GO:0008270; F:GO:0016740; F:GO:0019843; C:GO:0005886; C:GO:0015934; C:GO:0022625	P:ribosomal large subunit assembly; P:cytoplasmic translation; P:translation; P:growth; F:structural constituent of ribosome; F:zinc ion binding; F:transferase activity; F:rRNA binding; C:plasma membrane; C:large ribosomal subunit; C:cytosolic large ribosomal subunit	EC:2	Transferases	G3DSA:2.40.50.140 (GENE3D); IPR005880 (TIGRFAM); IPR014726 (G3DSA:4.10.950.GENE3D); IPR022669 (PFAM); IPR002171 (PIRSF); IPR022666 (PFAM); IPR014722 (G3DSA:2.30.30.GENE3D); mobidb-lite (MOBIDB_LITE); mobidb-lite (MOBIDB_LITE); mobidb-lite (MOBIDB_LITE); mobidb-lite (MOBIDB_LITE); mobidb-lite (MOBIDB_LITE); PTHR13691:SF51 (PANTHER); IPR002171 (PANTHER); IPR012340 (SUPERFAMILY); IPR008991 (SUPERFAM…	P:GO:0006412; F:GO:0003723; F:GO:0003735; F:GO:0016740; C:GO:0005840; C:GO:0015934	P:translation; F:RNA binding; F:structural constituent of ribosome; F:transferase activity; C:ribosome; C:large ribosomal subunit
A0A2T2VYB0	Iron deficiency-induced protein A; Flags: Precursor	353	1	8.25836E-158	75.85	5	C:GO:0009579; C:GO:0016020; C:GO:0042597	C:thylakoid; C:membrane; C:periplasmic space			G3DSA:3.40.190.10 (GENE3D); PF13343 (PFAM); IPR026045 (PIRSF); G3DSA:3.40.190.10 (GENE3D); PTHR30006:SF15 (PANTHER); PTHR30006 (PANTHER); IPR006311 (PROSITE_PROFILES); cd13542 (CDD); SSF53850 (SUPERFAMILY)	no GO terms	no GO terms
A0A651E2B8	Flotillin-1	417	1	5.18617E-41	54.18	2	P:GO:0050794; C:GO:0016020	P:regulation of cellular process; C:membrane			IPR001107 (PFAM); G3DSA:3.30.479.30 (GENE3D); IPR027705 (PANTHER); cd03399 (CDD); IPR036013 (SUPERFAMILY)	no GO terms	no GO terms
A0A651E1Q7	Glucose-1-phosphate adenylyltransferase; AltName: Full=ADP-glucose pyrophosphorylase; Short=ADPGlc PPase; AltName: Full=ADP-glucose synthase	429	1	0.0	89.98	6	P:GO:0005978; F:GO:0005524; F:GO:0008878	P:glycogen biosynthetic process; F:ATP binding; F:glucose-1-phosphate adenylyltransferase activity	EC:2.7; EC:2; EC:2.7.7.27; EC:3.2.1.68; EC:2.7.7	Transferring phosphorus-containing groups; Transferases; Glucose-1-phosphate adenylyltransferase; Isoamylase; Transferring phosphorus-containing groups	G3DSA:2.160.10.10 (GENE3D); IPR005835 (PFAM); IPR029044 (G3DSA:3.90.550.GENE3D); IPR011831 (TIGRFAM); PTHR43523 (PANTHER); cd02508 (CDD); cd04651 (CDD); IPR011004 (SUPERFAMILY); IPR029044 (SUPERFAMILY)	P:GO:0005978; P:GO:0009058; F:GO:0008878; F:GO:0016779	P:glycogen biosynthetic process; P:biosynthetic process; F:glucose-1-phosphate adenylyltransferase activity; F:nucleotidyltransferase activity
A0A1D9G176	Photosystem I reaction center subunit II; AltName: Full=Photosystem I 16 kDa polypeptide; Short=PSI-D	141	1	3.14812E-81	88.49	4	P:GO:0015979; F:GO:0005515; C:GO:0009538; C:GO:0030094	P:photosynthesis; F:protein binding; C:photosystem I reaction center; C:plasma membrane-derived photosystem I			G3DSA:3.30.1470.10 (GENE3D); IPR003685 (PFAM); IPR003685 (PANTHER); IPR036579 (SUPERFAMILY)	P:GO:0015979; C:GO:0009522; C:GO:0009538	P:photosynthesis; C:photosystem I; C:photosystem I reaction center
A0A2P8W9W1	ATP synthase subunit delta; AltName: Full=ATP synthase F(1) sector subunit delta; AltName: Full=F-type ATPase subunit delta; Short=F-ATPase subunit delta	185	1	3.65474E-65	74.72	14	P:GO:0006754; P:GO:0006811; P:GO:0009168; P:GO:0015986; P:GO:0017144; F:GO:0008553; F:GO:0022853; F:GO:0042626; F:GO:0046933; F:GO:0046961; C:GO:0009579; C:GO:0016020; C:GO:0045262	P:ATP biosynthetic process; P:ion transport; P:purine ribonucleoside monophosphate biosynthetic process; P:ATP synthesis coupled proton transport; P:drug metabolic process; F:proton-exporting ATPase activity, phosphorylative mechanism; F:active ion transmembrane transporter activity; F:ATPase-coupled transmembrane transporter activity; F:proton-transporting ATP synthase activity, rotational mecha…	EC:7.1.2.2; EC:3.6.1; EC:7.1.2.1; EC:3.6; EC:3; EC:6; EC:7; EC:7.2.2; EC:3.6.1.15	H(+)-transporting two-sector ATPase; Acting on acid anhydrides; P-type H(+)-exporting transporter; Acting on acid anhydrides; Hydrolases; Ligases; Translocases; Catalysing the translocation of inorganic cations; Nucleoside-triphosphate phosphatase	IPR000711 (PRINTS); IPR000711 (PFAM); IPR026015 (G3DSA:1.10.520.GENE3D); IPR000711 (TIGRFAM); PTHR11910:SF1 (PANTHER); IPR000711 (PANTHER); IPR026015 (SUPERFAMILY)	P:GO:0015986; F:GO:0046933	P:ATP synthesis coupled proton transport; F:proton-transporting ATP synthase activity, rotational mechanism
A0A651E0F3	Putative RNA-binding protein RbpD	95	1	3.25418E-42	84.44	1	F:GO:0003723	F:RNA binding			IPR000504 (PFAM); IPR012677 (G3DSA:3.30.70.GENE3D); mobidb-lite (MOBIDB_LITE); PTHR48027 (PANTHER); IPR000504 (PROSITE_PROFILES); IPR035979 (SUPERFAMILY)	F:GO:0003676	F:nucleic acid binding
A0A651DTW4	Putative thylakoid lumen peptidyl-prolyl cis-trans isomerase sll0408; Short=Putative thylakoid lumen PPIase; AltName: Full=Putative thylakoid lumen rotamase; Flags: Precursor	379	1	6.86982E-130	72.32	4	F:GO:0016853; C:GO:0009579	F:isomerase activity; C:thylakoid	EC:5.2.1.8; EC:5	Peptidylprolyl isomerase; Isomerases	IPR029000 (G3DSA:2.40.100.GENE3D); IPR002130 (PFAM); IPR023222 (G3DSA:1.20.120.GENE3D); IPR044665 (PANTHER); IPR002130 (PROSITE_PROFILES); cd01924 (CDD); IPR029000 (SUPERFAMILY); IPR023222 (SUPERFAMILY)	P:GO:0000413; F:GO:0003755	P:protein peptidyl-prolyl isomerization; F:peptidyl-prolyl cis-trans isomerase activity
A0A2T2VZ05	---NA---	398									no IPS match	no IPS match	no IPS match
A0A5Q4E4Y5	Probable cytosol aminopeptidase; AltName: Full=Leucine aminopeptidase; Short=LAP; AltName: Full=Leucyl aminopeptidase	491	1	0.0	79.84	8	P:GO:0006508; F:GO:0030145; F:GO:0070006; C:GO:0005737	P:proteolysis; F:manganese ion binding; F:metalloaminopeptidase activity; C:cytoplasm	EC:3.4.11; EC:3.4.11.1; EC:3.4.11.6; EC:3.4.11.5; EC:3.4.11.9; EC:3.4; EC:3; EC:3.4.11.21	Acting on peptide bonds (peptidases); Leucyl aminopeptidase; Aminopeptidase B; Prolyl aminopeptidase; Xaa-Pro aminopeptidase; Acting on peptide bonds (peptidases); Hydrolases; Aspartyl aminopeptidase	IPR011356 (PRINTS); IPR000819 (PFAM); IPR043472 (G3DSA:3.40.220.GENE3D); IPR008283 (PFAM); G3DSA:3.40.630.10 (GENE3D); IPR011356 (PANTHER); PTHR11963:SF23 (PANTHER); IPR011356 (CDD); IPR043472 (SUPERFAMILY); SSF53187 (SUPERFAMILY)	P:GO:0006508; P:GO:0019538; F:GO:0030145; F:GO:0070006; C:GO:0005737	P:proteolysis; P:protein metabolic process; F:manganese ion binding; F:metalloaminopeptidase activity; C:cytoplasm
A0A651E436	Putative prophage major tail sheath protein	534	1	3.04461E-11	42.21	1	C:GO:0005576	C:extracellular region			G3DSA:3.40.50.11780 (GENE3D); IPR020287 (PFAM); IPR035089 (PFAM); mobidb-lite (MOBIDB_LITE); PTHR35861:SF1 (PANTHER); PTHR35861 (PANTHER)	no GO terms	no GO terms
A0A6I5R3Y8	Cytochrome b6	222	1	2.26897E-154	96.4	13	P:GO:0015979; P:GO:0022904; F:GO:0045158; F:GO:0046872; C:GO:0009512; C:GO:0016021; C:GO:0042651	P:photosynthesis; P:respiratory electron transport chain; F:electron transporter, transferring electrons within cytochrome b6/f complex of photosystem II activity; F:metal ion binding; C:cytochrome b6f complex; C:integral component of membrane; C:thylakoid membrane	EC:1	Oxidoreductases	IPR005797 (PFAM); PIRSF000032 (PIRSF); IPR027387 (G3DSA:1.20.810.GENE3D); IPR023530 (PTHR19271:PANTHER); PTHR19271 (PANTHER); IPR005797 (PROSITE_PROFILES); IPR005797 (CDD); IPR016174 (SUPERFAMILY)	P:GO:0022904; F:GO:0009055; F:GO:0016491; C:GO:0016020	P:respiratory electron transport chain; F:electron transfer activity; F:oxidoreductase activity; C:membrane
A0A2T2W7Y1	Prolyl endopeptidase; Short=PE; AltName: Full=Post-proline cleaving enzyme	686	1	0.0	66.42	2	F:GO:0008233	F:peptidase activity	EC:3.4.21.26; EC:3.4; EC:3	Prolyl oligopeptidase; Acting on peptide bonds (peptidases); Hydrolases	IPR002470 (PRINTS); IPR023302 (PFAM); G3DSA:2.130.10.120 (GENE3D); IPR029058 (G3DSA:3.40.50.GENE3D); IPR001375 (PFAM); mobidb-lite (MOBIDB_LITE); PTHR42881:SF2 (PANTHER); PTHR42881 (PANTHER); IPR029058 (SUPERFAMILY); SSF50993 (SUPERFAMILY)	P:GO:0006508; F:GO:0004252; F:GO:0008236	P:proteolysis; F:serine-type endopeptidase activity; F:serine-type peptidase activity
A0A651ED20	ATP synthase subunit b 1; AltName: Full=ATP synthase F(0) sector subunit b 1; AltName: Full=ATPase subunit I 1; AltName: Full=F-type ATPase subunit b 1; Short=F-ATPase subunit b 1	186	1	5.92389E-56	74.6	15	P:GO:0006754; P:GO:0006811; P:GO:0009168; P:GO:0015986; P:GO:0017144; F:GO:0015078; F:GO:0019829; F:GO:0022853; F:GO:0042626; F:GO:0044769; F:GO:0046933; C:GO:0009579; C:GO:0016020; C:GO:0045264	P:ATP biosynthetic process; P:ion transport; P:purine ribonucleoside monophosphate biosynthetic process; P:ATP synthesis coupled proton transport; P:drug metabolic process; F:proton transmembrane transporter activity; F:ATPase-coupled cation transmembrane transporter activity; F:active ion transmembrane transporter activity; F:ATPase-coupled transmembrane transporter activity; F:ATPase activity, …	EC:7.1.2.2; EC:3.6.1; EC:3.6; EC:3; EC:6; EC:7; EC:7.2.2; EC:3.6.1.15	H(+)-transporting two-sector ATPase; Acting on acid anhydrides; Acting on acid anhydrides; Hydrolases; Ligases; Translocases; Catalysing the translocation of inorganic cations; Nucleoside-triphosphate phosphatase	IPR002146 (PFAM); IPR005864 (TIGRFAM); PTHR33445 (PANTHER); PTHR33445:SF1 (PANTHER); cd06503 (CDD)	P:GO:0015986; F:GO:0015078; C:GO:0045263	P:ATP synthesis coupled proton transport; F:proton transmembrane transporter activity; C:proton-transporting ATP synthase complex, coupling factor F(o)
A0A651ECU8	Uncharacterized AAA domain-containing protein ycf46	502	1	1.0117E-125	63.22	5	F:GO:0000166; F:GO:0005524; F:GO:0016887; C:GO:0009507; C:GO:0009536	F:nucleotide binding; F:ATP binding; F:ATPase activity; C:chloroplast; C:plastid	EC:3.6.4.6	Vesicle-fusing ATPase	G3DSA:3.40.50.300 (GENE3D); IPR003959 (PFAM); G3DSA:1.10.8.60 (GENE3D); PTHR42960:SF2 (PANTHER); PTHR42960 (PANTHER); cd00009 (CDD); IPR027417 (SUPERFAMILY); IPR027417 (SUPERFAMILY)	F:GO:0005524; F:GO:0016887	F:ATP binding; F:ATPase activity
A0A2W4YQV0	Outer envelope protein 80, chloroplastic; AltName: Full=Chloroplastic outer envelope protein of 80 kDa; Short=AtOEP80; AltName: Full=Protein TOC75-V; Short=AtToc75-V	788	1	1.13258E-99	51.4	5	P:GO:0006996; C:GO:0005739; C:GO:0009507; C:GO:0009526; C:GO:0016020	P:organelle organization; C:mitochondrion; C:chloroplast; C:plastid envelope; C:membrane			IPR010827 (PFAM); IPR013686 (PFAM); IPR000184 (PFAM); G3DSA:2.40.160.50 (GENE3D); G3DSA:3.10.20.310 (GENE3D); G3DSA:3.10.20.310 (GENE3D); G3DSA:3.10.20.310 (GENE3D); mobidb-lite (MOBIDB_LITE); mobidb-lite (MOBIDB_LITE); mobidb-lite (MOBIDB_LITE); mobidb-lite (MOBIDB_LITE); PTHR12815:SF32 (PANTHER); IPR039910 (PANTHER); IPR034746 (PROSITE_PROFILES)	C:GO:0019867	C:outer membrane
A0A651EFU9	Prohibitin-7, mitochondrial; Short=Atphb7	270	1	2.80095E-28	56.77	2	C:GO:0005747; C:GO:0009506	C:mitochondrial respiratory chain complex I; C:plasmodesma			IPR000163 (PRINTS); G3DSA:3.30.479.30 (GENE3D); IPR001107 (PFAM); PTHR23222:SF1 (PANTHER); IPR000163 (PANTHER); IPR000163 (CDD); IPR036013 (SUPERFAMILY)	C:GO:0016020	C:membrane
A0A3S1CIN5	ATP synthase subunit alpha; AltName: Full=ATP synthase F1 sector subunit alpha; AltName: Full=F-ATPase subunit alpha	504	1	0.0	95.63	18	P:GO:0009168; P:GO:0015986; P:GO:0017144; P:GO:0040007; F:GO:0005524; F:GO:0022853; F:GO:0042626; F:GO:0046933; F:GO:0046961; C:GO:0005618; C:GO:0042651; C:GO:0045261; C:GO:0045262	P:purine ribonucleoside monophosphate biosynthetic process; P:ATP synthesis coupled proton transport; P:drug metabolic process; P:growth; F:ATP binding; F:active ion transmembrane transporter activity; F:ATPase-coupled transmembrane transporter activity; F:proton-transporting ATP synthase activity, rotational mechanism; F:proton-transporting ATPase activity, rotational mechanism; C:cell wall; C:t…	EC:7.2.2; EC:3.6.1.15; EC:7.1.2.2; EC:3.6.1; EC:3.6.3.14; EC:3.6; EC:3; EC:6; EC:7	Catalysing the translocation of inorganic cations; Nucleoside-triphosphate phosphatase; H(+)-transporting two-sector ATPase; Acting on acid anhydrides; Acting on acid anhydrides; Acting on acid anhydrides; Hydrolases; Ligases; Translocases	IPR000793 (PFAM); IPR023366 (G3DSA:2.40.30.GENE3D); IPR004100 (PFAM); IPR005294 (PIRSF); G3DSA:3.40.50.300 (GENE3D); IPR000194 (PFAM); IPR038376 (G3DSA:1.20.150.GENE3D); IPR005294 (TIGRFAM); PTHR48082 (PANTHER); IPR000793 (CDD); cd18116 (CDD); IPR033732 (CDD); IPR036121 (SUPERFAMILY); IPR027417 (SUPERFAMILY); SSF47917 (SUPERFAMILY)	P:GO:0015986; P:GO:0046034; P:GO:1902600; F:GO:0005524; F:GO:0032559; F:GO:0046933; C:GO:0045261	P:ATP synthesis coupled proton transport; P:ATP metabolic process; P:proton transmembrane transport; F:ATP binding; F:adenyl ribonucleotide binding; F:proton-transporting ATP synthase activity, rotational mechanism; C:proton-transporting ATP synthase complex, catalytic core F(1)
A0A2P8W4I4	---NA---	699							EC:1.5.99.6	Spermidine dehydrogenase	PF12831 (PFAM); IPR036188 (G3DSA:3.50.50.GENE3D); IPR005288 (PANTHER); PTHR42716:SF1 (PANTHER); IPR036188 (SUPERFAMILY)	P:GO:0009435; F:GO:0008734	P:NAD biosynthetic process; F:L-aspartate oxidase activity
A0A651E596	---NA---	187									IPR019657 (PFAM)	no GO terms	no GO terms
A0A1U7J0P9	Glucose-6-phosphate isomerase; Short=GPI; AltName: Full=Phosphoglucose isomerase; Short=PGI; AltName: Full=Phosphohexose isomerase; Short=PHI	529	1	0.0	82.73	4	P:GO:0006094; P:GO:0006096; F:GO:0004347; C:GO:0005737	P:gluconeogenesis; P:glycolytic process; F:glucose-6-phosphate isomerase activity; C:cytoplasm	EC:5.3; EC:5; EC:5.3.1.9; EC:5.3.1	Intramolecular oxidoreductases; Isomerases; Glucose-6-phosphate isomerase; Intramolecular oxidoreductases	IPR001672 (PRINTS); IPR001672 (PFAM); G3DSA:3.40.50.10490 (GENE3D); G3DSA:3.40.50.10490 (GENE3D); PTHR11469:SF12 (PANTHER); IPR001672 (PANTHER); IPR001672 (PROSITE_PROFILES); IPR035482 (CDD); IPR035476 (CDD); SSF53697 (SUPERFAMILY)	P:GO:0006094; P:GO:0006096; F:GO:0004347	P:gluconeogenesis; P:glycolytic process; F:glucose-6-phosphate isomerase activity
B4XAV8	C-phycocyanin alpha chain	93	1	2.49186E-52	89.25	3	P:GO:0015979; P:GO:0018298; C:GO:0030089	P:photosynthesis; P:protein-chromophore linkage; C:phycobilisome			IPR038719 (G3DSA:1.10.490.GENE3D); IPR012128 (PFAM); PTHR34011 (PANTHER); PTHR34011:SF4 (PANTHER); IPR009050 (SUPERFAMILY)	P:GO:0015979; C:GO:0030089	P:photosynthesis; C:phycobilisome
A0A5Q4EBC8	---NA---	160									IPR027396 (G3DSA:3.40.1260.GENE3D); IPR023847 (TIGRFAM); IPR027396 (SUPERFAMILY)	no GO terms	no GO terms
A0A2T2W4R4	---NA---	229									mobidb-lite (MOBIDB_LITE); PS51257 (PROSITE_PROFILES)	no GO terms	no GO terms
K9S5G7	Photosystem II protein D1 2; Short=PSII D1 protein 2; AltName: Full=Photosystem II Q(B) protein 2; Flags: Precursor [Synechococcus elongatus PCC 7942 = FACHB-805]	360	1	0.0	96.11	22	P:GO:0009635; P:GO:0009772; P:GO:0018298; F:GO:0005506; F:GO:0016168; F:GO:0016682; F:GO:0045156; C:GO:0005886; C:GO:0009523; C:GO:0016021; C:GO:0042651; C:GO:0042717	P:response to herbicide; P:photosynthetic electron transport in photosystem II; P:protein-chromophore linkage; F:iron ion binding; F:chlorophyll binding; F:oxidoreductase activity, acting on diphenols and related substances as donors, oxygen as acceptor; F:electron transporter, transferring electrons within the cyclic electron transport pathway of photosynthesis activity; C:plasma membrane; C:pho…	EC:1.10; EC:1; EC:1.10.3.9; EC:1.10.3	Acting on diphenols and related substances as donors; Oxidoreductases; Photosystem II; Acting on diphenols and related substances as donors	IPR000484 (PRINTS); IPR036854 (G3DSA:1.20.85.GENE3D); IPR000484 (PFAM); IPR005867 (TIGRFAM); IPR000484 (PANTHER); PTHR33149:SF30 (PANTHER); IPR005867 (CDD); IPR036854 (SUPERFAMILY)	P:GO:0009772; P:GO:0019684; F:GO:0009055; F:GO:0045156	P:photosynthetic electron transport in photosystem II; P:photosynthesis, light reaction; F:electron transfer activity; F:electron transporter, transferring electrons within the cyclic electron transport pathway of photosynthesis activity
A0A2T2VYN0	---NA---	608									IPR010297 (PFAM); IPR029058 (SUPERFAMILY)	no GO terms	no GO terms
A0A2T2WBL5	Threonine--tRNA ligase; AltName: Full=Threonyl-tRNA synthetase; Short=ThrRS	607	1	0.0	90.3	6	P:GO:0006435; F:GO:0000049; F:GO:0004829; F:GO:0005524; F:GO:0046872; C:GO:0005737	P:threonyl-tRNA aminoacylation; F:tRNA binding; F:threonine-tRNA ligase activity; F:ATP binding; F:metal ion binding; C:cytoplasm	EC:6.1; EC:6.1.1.3; EC:6.1.1; EC:6	Forming carbon-oxygen bonds; Threonine--tRNA ligase; Forming carbon-oxygen bonds; Ligases	IPR002320 (PRINTS); IPR002314 (PFAM); IPR036621 (G3DSA:3.40.50.GENE3D); G3DSA:3.30.930.10 (GENE3D); G3DSA:3.30.54.20 (GENE3D); IPR012947 (PFAM); IPR004154 (PFAM); IPR002320 (TIGRFAM); G3DSA:3.30.980.10 (GENE3D); IPR002320 (PANTHER); PTHR11451:SF44 (PANTHER); IPR006195 (PROSITE_PROFILES); IPR033728 (CDD); cd00860 (CDD); SSF55681 (SUPERFAMILY); SSF52954 (SUPERFAMILY); IPR018163 (SUPERFAMILY)	P:GO:0006418; P:GO:0006435; P:GO:0043039; F:GO:0000166; F:GO:0004812; F:GO:0004829; F:GO:0005524; C:GO:0005737	P:tRNA aminoacylation for protein translation; P:threonyl-tRNA aminoacylation; P:tRNA aminoacylation; F:nucleotide binding; F:aminoacyl-tRNA ligase activity; F:threonine-tRNA ligase activity; F:ATP binding; C:cytoplasm
A0A651DQ97	Outer envelope protein 80, chloroplastic; AltName: Full=Chloroplastic outer envelope protein of 80 kDa; Short=AtOEP80; AltName: Full=Protein TOC75-V; Short=AtToc75-V	760	1	5.62389E-103	51.22	5	P:GO:0006996; C:GO:0005739; C:GO:0009507; C:GO:0009526; C:GO:0016020	P:organelle organization; C:mitochondrion; C:chloroplast; C:plastid envelope; C:membrane			IPR013686 (PFAM); IPR010827 (PFAM); G3DSA:3.10.20.310 (GENE3D); IPR000184 (PFAM); G3DSA:2.40.160.50 (GENE3D); G3DSA:3.10.20.310 (GENE3D); G3DSA:3.10.20.310 (GENE3D); mobidb-lite (MOBIDB_LITE); mobidb-lite (MOBIDB_LITE); mobidb-lite (MOBIDB_LITE); mobidb-lite (MOBIDB_LITE); mobidb-lite (MOBIDB_LITE); IPR039910 (PANTHER); PTHR12815:SF32 (PANTHER)	C:GO:0019867	C:outer membrane
A0A2P8VTQ6	Dihydroxy-acid dehydratase; Short=DAD	631	1	0.0	87.96	5	P:GO:0009097; P:GO:0009099; F:GO:0004160; F:GO:0046872; F:GO:0051539	P:isoleucine biosynthetic process; P:valine biosynthetic process; F:dihydroxy-acid dehydratase activity; F:metal ion binding; F:4 iron, 4 sulfur cluster binding	EC:4.2.1; EC:4.2; EC:4; EC:4.2.1.9	Carbon-oxygen lyases; Carbon-oxygen lyases; Lyases; Dihydroxy-acid dehydratase	IPR004404 (TIGRFAM); IPR000581 (PFAM); IPR042096 (G3DSA:3.50.30.GENE3D); PTHR43661:SF3 (PANTHER); PTHR43661 (PANTHER); SSF52016 (SUPERFAMILY); IPR037237 (SUPERFAMILY)	P:GO:0009082; F:GO:0003824; F:GO:0004160	P:branched-chain amino acid biosynthetic process; F:catalytic activity; F:dihydroxy-acid dehydratase activity
A0A2P8W2H9	Uncharacterized protein At2g34460, chloroplastic; Flags: Precursor	229	1	3.99931E-54	61.92	3	C:GO:0009535; C:GO:0009941; C:GO:0010287	C:chloroplast thylakoid membrane; C:chloroplast envelope; C:plastoglobule			IPR016040 (PFAM); G3DSA:3.40.50.720 (GENE3D); PTHR15020 (PANTHER); cd05243 (CDD); IPR036291 (SUPERFAMILY)	no GO terms	no GO terms
A0A651DN27	50S ribosomal protein L4	210	1	1.18359E-111	87.5	19	P:GO:0006412; P:GO:0017148; P:GO:0022618; P:GO:0042255; P:GO:0045892; P:GO:0060702; F:GO:0001217; F:GO:0003735; F:GO:0019843; F:GO:0030371; F:GO:0060698; C:GO:0005618; C:GO:0005840; C:GO:0005886; C:GO:0022625; C:GO:0032993; C:GO:0042788	P:translation; P:negative regulation of translation; P:ribonucleoprotein complex assembly; P:ribosome assembly; P:negative regulation of transcription, DNA-templated; P:negative regulation of endoribonuclease activity; F:DNA-binding transcription repressor activity; F:structural constituent of ribosome; F:rRNA binding; F:translation repressor activity; F:endoribonuclease inhibitor activity; C:cel…			IPR023574 (G3DSA:3.40.1370.GENE3D); IPR002136 (PFAM); IPR013005 (TIGRFAM); mobidb-lite (MOBIDB_LITE); PTHR10746:SF6 (PANTHER); IPR013005 (PANTHER); IPR023574 (SUPERFAMILY)	P:GO:0006412; F:GO:0003735; C:GO:0005840	P:translation; F:structural constituent of ribosome; C:ribosome
A0A1U7J6H2	Putative thylakoid lumen peptidyl-prolyl cis-trans isomerase sll0408; Short=Putative thylakoid lumen PPIase; AltName: Full=Putative thylakoid lumen rotamase; Flags: Precursor	376	1	5.33232E-129	72.81	4	F:GO:0016853; C:GO:0009579	F:isomerase activity; C:thylakoid	EC:5.2.1.8; EC:5	Peptidylprolyl isomerase; Isomerases	IPR023222 (G3DSA:1.20.120.GENE3D); IPR002130 (PFAM); IPR029000 (G3DSA:2.40.100.GENE3D); PTHR43246:SF2 (PANTHER); IPR044665 (PANTHER); IPR002130 (PROSITE_PROFILES); cd01924 (CDD); IPR023222 (SUPERFAMILY); IPR029000 (SUPERFAMILY)	P:GO:0000413; F:GO:0003755	P:protein peptidyl-prolyl isomerization; F:peptidyl-prolyl cis-trans isomerase activity
A0A2T2W422	Phosphoenolpyruvate synthase; Short=PEP synthase; AltName: Full=Pyruvate, water dikinase	830	1	0.0	81.35	13	P:GO:0006090; P:GO:0006094; P:GO:0016310; F:GO:0000287; F:GO:0005524; F:GO:0008986; F:GO:0046872; C:GO:0005829	P:pyruvate metabolic process; P:gluconeogenesis; P:phosphorylation; F:magnesium ion binding; F:ATP binding; F:pyruvate, water dikinase activity; F:metal ion binding; C:cytosol	EC:2.7.9.2; EC:2.7; EC:2; EC:2.7.9	Pyruvate, water dikinase; Transferring phosphorus-containing groups; Transferases; Transferring phosphorus-containing groups	PR01736 (PRINTS); IPR013815 (G3DSA:3.30.1490.GENE3D); IPR006319 (PIRSF); IPR040442 (G3DSA:3.20.20.GENE3D); IPR006319 (TIGRFAM); IPR000121 (PFAM); G3DSA:3.50.30.10 (GENE3D); IPR008279 (PFAM); IPR002192 (PFAM); G3DSA:3.30.470.20 (GENE3D); IPR006319 (PANTHER); IPR015813 (SUPERFAMILY); SSF56059 (SUPERFAMILY); IPR036637 (SUPERFAMILY)	P:GO:0006090; P:GO:0016310; F:GO:0003824; F:GO:0005524; F:GO:0008986; F:GO:0016301; F:GO:0016772	P:pyruvate metabolic process; P:phosphorylation; F:catalytic activity; F:ATP binding; F:pyruvate, water dikinase activity; F:kinase activity; F:transferase activity, transferring phosphorus-containing groups
A0A2P8W3J6	Uncharacterized protein sll0103	570	1	2.01036E-4	50.57						IPR002035 (PFAM); IPR036465 (G3DSA:3.40.50.GENE3D); PF13531 (PFAM); IPR002035 (PROSITE_PROFILES); cd00198 (CDD); IPR036465 (SUPERFAMILY)	no GO terms	no GO terms
A0A2P8W4X9	Glutamate-1-semialdehyde 2,1-aminomutase; Short=GSA; AltName: Full=Glutamate-1-semialdehyde aminotransferase; Short=GSA-AT	433	1	0.0	92.38	15	P:GO:0006782; P:GO:0015995; P:GO:0040007; F:GO:0008483; F:GO:0030170; F:GO:0042286; F:GO:0042802; C:GO:0005737; C:GO:0005886	P:protoporphyrinogen IX biosynthetic process; P:chlorophyll biosynthetic process; P:growth; F:transaminase activity; F:pyridoxal phosphate binding; F:glutamate-1-semialdehyde 2,1-aminomutase activity; F:identical protein binding; C:cytoplasm; C:plasma membrane	EC:2.6.1; EC:5.4.3; EC:5.4; EC:2; EC:2.6; EC:5; EC:5.4.3.8	Transferring nitrogenous groups; Intramolecular transferases; Intramolecular transferases; Transferases; Transferring nitrogenous groups; Isomerases; Glutamate-1-semialdehyde 2,1-aminomutase	IPR015421 (G3DSA:3.40.640.GENE3D); IPR004639 (TIGRFAM); IPR005814 (PFAM); IPR015422 (G3DSA:3.90.1150.GENE3D); PTHR43713:SF6 (PANTHER); PTHR43713 (PANTHER); IPR005814 (CDD); IPR015424 (SUPERFAMILY)	P:GO:0033014; F:GO:0003824; F:GO:0008483; F:GO:0030170; F:GO:0042286	P:tetrapyrrole biosynthetic process; F:catalytic activity; F:transaminase activity; F:pyridoxal phosphate binding; F:glutamate-1-semialdehyde 2,1-aminomutase activity
A0A401ILB6	C-phycocyanin alpha chain	162	1	4.25162E-103	90.74	3	P:GO:0015979; P:GO:0018298; C:GO:0030089	P:photosynthesis; P:protein-chromophore linkage; C:phycobilisome			IPR012128 (PIRSF); IPR006246 (TIGRFAM); IPR038719 (G3DSA:1.10.490.GENE3D); IPR012128 (PFAM); PTHR34011:SF4 (PANTHER); PTHR34011 (PANTHER); cd14770 (CDD); IPR009050 (SUPERFAMILY)	P:GO:0015979; C:GO:0030089	P:photosynthesis; C:phycobilisome
A0A5Q4E3W6	Photosystem I reaction center subunit III; AltName: Full=PSI-F; Flags: Precursor	166	1	3.84035E-70	76.51	2	C:GO:0009522; C:GO:0030094	C:photosystem I; C:plasma membrane-derived photosystem I			IPR036577 (G3DSA:1.10.8.GENE3D); IPR003666 (PFAM); IPR003666 (PANTHER); PTHR34939:SF1 (PANTHER); IPR036577 (SUPERFAMILY)	P:GO:0015979; C:GO:0009522; C:GO:0009538	P:photosynthesis; C:photosystem I; C:photosystem I reaction center
A0A2P8W486	D-3-phosphoglycerate dehydrogenase; Short=PGDH; AltName: Full=2-oxoglutarate reductase	526	1	0.0	87.1	6	P:GO:0006564; F:GO:0004617; F:GO:0051287	P:L-serine biosynthetic process; F:phosphoglycerate dehydrogenase activity; F:NAD binding	EC:1.1; EC:1; EC:1.1.1.399; EC:1.1.1; EC:1.1.1.310; EC:1.1.1.95	Acting on the CH-OH group of donors; Oxidoreductases; 2-oxoglutarate reductase; Acting on the CH-OH group of donors; (S)-sulfolactate dehydrogenase; Phosphoglycerate dehydrogenase	G3DSA:3.40.50.720 (GENE3D); IPR006139 (PFAM); IPR006236 (TIGRFAM); G3DSA:3.30.70.260 (GENE3D); IPR002912 (PFAM); IPR006140 (PFAM); G3DSA:3.40.50.720 (GENE3D); IPR029009 (G3DSA:3.30.1330.GENE3D); PTHR42938:SF5 (PANTHER); PTHR42938 (PANTHER); IPR002912 (PROSITE_PROFILES); cd12173 (CDD); cd04902 (CDD); SSF55021 (SUPERFAMILY); IPR036291 (SUPERFAMILY); SSF52283 (SUPERFAMILY); IPR029009 (SUPERFAMILY)	P:GO:0006564; F:GO:0004617; F:GO:0016616; F:GO:0051287	P:L-serine biosynthetic process; F:phosphoglycerate dehydrogenase activity; F:oxidoreductase activity, acting on the CH-OH group of donors, NAD or NADP as acceptor; F:NAD binding
A0A2A2TKX0	D-fructose 1,6-bisphosphatase class 2/sedoheptulose 1,7-bisphosphatase; Short=FBPase class 2/SBPase	345	1	0.0	95.65	16	P:GO:0006071; P:GO:0006094; P:GO:0016311; P:GO:0019253; P:GO:0030388; F:GO:0042132; F:GO:0046872; F:GO:0050278; C:GO:0005829	P:glycerol metabolic process; P:gluconeogenesis; P:dephosphorylation; P:reductive pentose-phosphate cycle; P:fructose 1,6-bisphosphate metabolic process; F:fructose 1,6-bisphosphate 1-phosphatase activity; F:metal ion binding; F:sedoheptulose-bisphosphatase activity; C:cytosol	EC:3.1.3.37; EC:3.1.3.23; EC:3.1.3; EC:3.1; EC:3; EC:3.1.3.11	Sedoheptulose-bisphosphatase; Sugar-phosphatase; Acting on ester bonds; Acting on ester bonds; Hydrolases; Fructose-bisphosphatase	G3DSA:3.40.190.90 (GENE3D); IPR004464 (PIRSF); IPR004464 (TIGRFAM); G3DSA:3.30.540.10 (GENE3D); IPR004464 (PFAM); IPR004464 (PANTHER); IPR004464 (CDD); SSF56655 (SUPERFAMILY)	P:GO:0006071; P:GO:0006094; F:GO:0042132	P:glycerol metabolic process; P:gluconeogenesis; F:fructose 1,6-bisphosphate 1-phosphatase activity
A0A2P8W8U9	4-hydroxy-tetrahydrodipicolinate synthase; Short=HTPA synthase	301	1	1.05823E-138	79.58	4	P:GO:0009089; P:GO:0019877; F:GO:0008840; C:GO:0005737	P:lysine biosynthetic process via diaminopimelate; P:diaminopimelate biosynthetic process; F:4-hydroxy-tetrahydrodipicolinate synthase activity; C:cytoplasm	EC:4.2.1; EC:4.2; EC:4; EC:4.3.3.7	Carbon-oxygen lyases; Carbon-oxygen lyases; Lyases; 4-hydroxy-tetrahydrodipicolinate synthase	IPR002220 (PRINTS); IPR005263 (TIGRFAM); IPR002220 (PIRSF); IPR002220 (PFAM); IPR013785 (G3DSA:3.20.20.GENE3D); IPR002220 (PANTHER); PTHR12128:SF15 (PANTHER); IPR005263 (CDD); SSF51569 (SUPERFAMILY)	P:GO:0009089; F:GO:0003824; F:GO:0008840; F:GO:0016829	P:lysine biosynthetic process via diaminopimelate; F:catalytic activity; F:4-hydroxy-tetrahydrodipicolinate synthase activity; F:lyase activity
A0A2P8VLS4	Cyanate hydratase; Short=Cyanase; AltName: Full=Cyanate hydrolase; AltName: Full=Cyanate lyase	147	1	5.17787E-76	85.71	3	P:GO:0009439; F:GO:0003677; F:GO:0008824	P:cyanate metabolic process; F:DNA binding; F:cyanate hydratase activity	EC:4.3; EC:4; EC:4.2.1.104	Carbon-nitrogen lyases; Lyases; Cyanase	IPR008076 (PRINTS); IPR003712 (PFAM); IPR008076 (TIGRFAM); IPR036581 (G3DSA:3.30.1160.GENE3D); IPR008076 (PIRSF); IPR010982 (G3DSA:1.10.260.GENE3D); IPR008076 (PANTHER); IPR001387 (CDD); IPR003712 (CDD); IPR010982 (SUPERFAMILY); IPR036581 (SUPERFAMILY)	P:GO:0009439; F:GO:0003677; F:GO:0008824	P:cyanate metabolic process; F:DNA binding; F:cyanate hydratase activity
A0A0G8AVK0	R-phycocyanin-2 subunit alpha; AltName: Full=R-phycocyanin II alpha chain	162	1	6.98228E-101	93.21	3	P:GO:0015979; P:GO:0018298; C:GO:0030089	P:photosynthesis; P:protein-chromophore linkage; C:phycobilisome			IPR006246 (TIGRFAM); IPR012128 (PIRSF); IPR012128 (PFAM); IPR038719 (G3DSA:1.10.490.GENE3D); PTHR34011 (PANTHER); PTHR34011:SF4 (PANTHER); IPR009050 (SUPERFAMILY)	P:GO:0015979; C:GO:0030089	P:photosynthesis; C:phycobilisome
A0A5Q4E7G0	General L-amino acid-binding periplasmic protein AapJ; Flags: Precursor	351	1	4.39758E-119	64.39	1	C:GO:0042597	C:periplasmic space			G3DSA:3.40.190.10 (GENE3D); G3DSA:3.40.190.10 (GENE3D); IPR001638 (PFAM); PTHR30085 (PANTHER); PTHR30085:SF7 (PANTHER); PS51257 (PROSITE_PROFILES); cd13692 (CDD); SSF53850 (SUPERFAMILY)	no GO terms	no GO terms
A0A651EBJ0	Uncharacterized ABC transporter ATP-binding protein YcjV	361	1	2.12885E-107	64.33	3	F:GO:0000166; F:GO:0005524; F:GO:0016887	F:nucleotide binding; F:ATP binding; F:ATPase activity	EC:3.6.3.20	Acting on acid anhydrides	IPR013611 (PFAM); G3DSA:2.40.50.140 (GENE3D); IPR003439 (PFAM); G3DSA:3.40.50.300 (GENE3D); G3DSA:2.40.50.940 (GENE3D); PTHR43875 (PANTHER); IPR003439 (PROSITE_PROFILES); cd03301 (CDD); IPR027417 (SUPERFAMILY); IPR008995 (SUPERFAMILY)	P:GO:0055085; F:GO:0005524; F:GO:0022857; C:GO:0043190	P:transmembrane transport; F:ATP binding; F:transmembrane transporter activity; C:ATP-binding cassette (ABC) transporter complex
A0A2T2W8I5	Xylulose-5-phosphate/fructose-6-phosphate phosphoketolase	734	1	1.37666E-22	36.88	6	P:GO:0005975; F:GO:0003824; F:GO:0016829; F:GO:0016832; F:GO:0047905; F:GO:0050193	P:carbohydrate metabolic process; F:catalytic activity; F:lyase activity; F:aldehyde-lyase activity; F:fructose-6-phosphate phosphoketolase activity; F:phosphoketolase activity			IPR005593 (PIRSF); G3DSA:3.40.50.970 (GENE3D); G3DSA:3.40.50.970 (GENE3D); IPR005593 (PFAM); IPR018970 (PFAM); PTHR31273:SF2 (PANTHER); IPR005593 (PANTHER); cd00568 (CDD); IPR009014 (SUPERFAMILY); IPR029061 (SUPERFAMILY); IPR029061 (SUPERFAMILY)	P:GO:0005975; F:GO:0003824; F:GO:0016832	P:carbohydrate metabolic process; F:catalytic activity; F:aldehyde-lyase activity
A0A2W4YEM1	UDP-glucose 6-dehydrogenase TuaD; Short=UDP-Glc dehydrogenase; Short=UDP-GlcDH; Short=UDPGDH; AltName: Full=Teichuronic acid biosynthesis protein TuaD	462	1	2.12323E-149	66.74	2	F:GO:0016491	F:oxidoreductase activity	EC:1.1.1.22; EC:1	UDP-glucose 6-dehydrogenase; Oxidoreductases	G3DSA:3.40.50.720 (GENE3D); IPR014026 (PFAM); IPR017476 (TIGRFAM); IPR001732 (PFAM); G3DSA:3.40.50.720 (GENE3D); G3DSA:1.20.5.100 (GENE3D); IPR014027 (PFAM); IPR028357 (PIRSF); IPR017476 (PIRSF); PTHR43750 (PANTHER); PTHR43750:SF3 (PANTHER); IPR008927 (SUPERFAMILY); IPR036220 (SUPERFAMILY); IPR036291 (SUPERFAMILY)	P:GO:0000271; F:GO:0003979; F:GO:0016616; F:GO:0051287	P:polysaccharide biosynthetic process; F:UDP-glucose 6-dehydrogenase activity; F:oxidoreductase activity, acting on the CH-OH group of donors, NAD or NADP as acceptor; F:NAD binding
A0A6B3P711	Photosystem I reaction center subunit II; AltName: Full=Photosystem I 16 kDa polypeptide; Short=PSI-D	142	1	8.25246E-79	86.62	5	P:GO:0015979; C:GO:0009538; C:GO:0030094	P:photosynthesis; C:photosystem I reaction center; C:plasma membrane-derived photosystem I			IPR003685 (PFAM); G3DSA:3.30.1470.10 (GENE3D); mobidb-lite (MOBIDB_LITE); IPR003685 (PANTHER); IPR036579 (SUPERFAMILY)	P:GO:0015979; C:GO:0009522; C:GO:0009538	P:photosynthesis; C:photosystem I; C:photosystem I reaction center
A0A651E2A2	Uncharacterized protein alr4550; Flags: Precursor	625	1	6.26077E-78	49.46	4	P:GO:0008643; P:GO:0055085; F:GO:0015288; C:GO:0016021	P:carbohydrate transport; P:transmembrane transport; F:porin activity; C:integral component of membrane			IPR001119 (PFAM); IPR007049 (PFAM); mobidb-lite (MOBIDB_LITE); PTHR43308:SF1 (PANTHER); PTHR43308 (PANTHER); IPR001119 (PROSITE_PROFILES)	P:GO:0008643; F:GO:0015288; C:GO:0016021	P:carbohydrate transport; F:porin activity; C:integral component of membrane
A0A2T2RWS4	Photosystem I iron-sulfur center; AltName: Full=9 kDa polypeptide; AltName: Full=PSI-C; AltName: Full=Photosystem I subunit VII; AltName: Full=PsaC	81	1	2.79638E-54	97.53	13	P:GO:0009773; F:GO:0009055; F:GO:0046872; F:GO:0051539; C:GO:0005886; C:GO:0009522; C:GO:0042651	P:photosynthetic electron transport in photosystem I; F:electron transfer activity; F:metal ion binding; F:4 iron, 4 sulfur cluster binding; C:plasma membrane; C:photosystem I; C:thylakoid membrane	EC:1	Oxidoreductases	G3DSA:3.30.70.20 (GENE3D); IPR017491 (TIGRFAM); IPR017896 (PFAM); PTHR24960:SF79 (PANTHER); PTHR24960 (PANTHER); IPR017896 (PROSITE_PROFILES); IPR017896 (PROSITE_PROFILES); SSF54862 (SUPERFAMILY)	P:GO:0009773; P:GO:0015979; F:GO:0009055; F:GO:0051539; C:GO:0009522; C:GO:0042651	P:photosynthetic electron transport in photosystem I; P:photosynthesis; F:electron transfer activity; F:4 iron, 4 sulfur cluster binding; C:photosystem I; C:thylakoid membrane
A0A5Q4E7I9	sn-glycerol-3-phosphate import ATP-binding protein UgpC	355	1	4.54653E-103	65.45	8	P:GO:0015711; P:GO:0015748; P:GO:0098656; F:GO:0016887	P:organic anion transport; P:organophosphate ester transport; P:anion transmembrane transport; F:ATPase activity	EC:3.6.1; EC:3.6; EC:3.6.3.20; EC:3; EC:3.6.1.15	Acting on acid anhydrides; Acting on acid anhydrides; Acting on acid anhydrides; Hydrolases; Nucleoside-triphosphate phosphatase	G3DSA:2.40.50.140 (GENE3D); G3DSA:3.40.50.300 (GENE3D); G3DSA:2.40.50.940 (GENE3D); IPR040582 (PFAM); IPR003439 (PFAM); PTHR43875 (PANTHER); IPR003439 (PROSITE_PROFILES); IPR027417 (SUPERFAMILY); IPR008995 (SUPERFAMILY)	F:GO:0005524	F:ATP binding
A0A2T2W6U1	---NA---	699							EC:1.5.99.6	Spermidine dehydrogenase	PF12831 (PFAM); IPR036188 (G3DSA:3.50.50.GENE3D); PTHR42716:SF1 (PANTHER); IPR005288 (PANTHER); IPR036188 (SUPERFAMILY)	P:GO:0009435; F:GO:0008734	P:NAD biosynthetic process; F:L-aspartate oxidase activity
A0A2T2W337	---NA---	199									G3DSA:2.30.30.40 (GENE3D)	no GO terms	no GO terms
A0A2T2W785	---NA---	95									IPR025149 (PFAM)	no GO terms	no GO terms
A0A651DP22	Phycobilisome rod-core linker polypeptide cpcG	250	1	6.46993E-77	72.73	6	C:GO:0009507; C:GO:0030076; C:GO:0042651	C:chloroplast; C:light-harvesting complex; C:thylakoid membrane	EC:2.7.7.24	Glucose-1-phosphate thymidylyltransferase	IPR001297 (PFAM); IPR038255 (G3DSA:1.10.3130.GENE3D); PTHR34011:SF5 (PANTHER); PTHR34011 (PANTHER); IPR001297 (PROSITE_PROFILES)	P:GO:0015979; C:GO:0030089	P:photosynthesis; C:phycobilisome
A0A2T2WA24	Beta sliding clamp; Short=Beta clamp; Short=Sliding clamp; AltName: Full=Beta-clamp processivity factor; AltName: Full=DNA polymerase III beta sliding clamp subunit; AltName: Full=DNA polymerase III subunit beta	376	1	2.10654E-150	77.13	6	P:GO:0034645; P:GO:0090304; F:GO:0016779	P:cellular macromolecule biosynthetic process; P:nucleic acid metabolic process; F:nucleotidyltransferase activity	EC:2.7; EC:2; EC:2.7.7; EC:2.7.7.7	Transferring phosphorus-containing groups; Transferases; Transferring phosphorus-containing groups; DNA-directed DNA polymerase	IPR001001 (TIGRFAM); G3DSA:3.10.150.10 (GENE3D); IPR022635 (PFAM); IPR022634 (PFAM); G3DSA:3.70.10.10 (GENE3D); IPR022637 (PFAM); IPR001001 (PIRSF); IPR001001 (PANTHER); IPR001001 (CDD); SSF55979 (SUPERFAMILY); SSF55979 (SUPERFAMILY); SSF55979 (SUPERFAMILY)	P:GO:0006260; F:GO:0003677; F:GO:0003887; F:GO:0008408; C:GO:0009360	P:DNA replication; F:DNA binding; F:DNA-directed DNA polymerase activity; F:3'-5' exonuclease activity; C:DNA polymerase III complex
A0A1C0V0K4	Probable cytosol aminopeptidase; AltName: Full=Leucine aminopeptidase; Short=LAP; AltName: Full=Leucyl aminopeptidase	492	1	0.0	94.07	8	P:GO:0006508; F:GO:0030145; F:GO:0070006; C:GO:0005737	P:proteolysis; F:manganese ion binding; F:metalloaminopeptidase activity; C:cytoplasm	EC:3.4.11; EC:3.4.11.1; EC:3.4.11.6; EC:3.4.11.5; EC:3.4.11.9; EC:3.4; EC:3; EC:3.4.11.21	Acting on peptide bonds (peptidases); Leucyl aminopeptidase; Aminopeptidase B; Prolyl aminopeptidase; Xaa-Pro aminopeptidase; Acting on peptide bonds (peptidases); Hydrolases; Aspartyl aminopeptidase	IPR011356 (PRINTS); IPR000819 (PFAM); G3DSA:3.40.630.10 (GENE3D); IPR008283 (PFAM); IPR043472 (G3DSA:3.40.220.GENE3D); IPR011356 (PANTHER); PTHR11963:SF23 (PANTHER); IPR011356 (CDD); IPR043472 (SUPERFAMILY); SSF53187 (SUPERFAMILY)	P:GO:0006508; P:GO:0019538; F:GO:0030145; F:GO:0070006; C:GO:0005737	P:proteolysis; P:protein metabolic process; F:manganese ion binding; F:metalloaminopeptidase activity; C:cytoplasm
A0A353QSL8	60 kDa chaperonin 2; AltName: Full=GroEL protein 2; AltName: Full=Protein Cpn60 2	255	1	3.83582E-122	86.27	11	P:GO:0006458; P:GO:0042026; P:GO:0061077; F:GO:0005524; F:GO:0044183; F:GO:0051082; C:GO:0005737; C:GO:1990220	P:'de novo' protein folding; P:protein refolding; P:chaperone-mediated protein folding; F:ATP binding; F:protein folding chaperone; F:unfolded protein binding; C:cytoplasm; C:GroEL-GroES complex			IPR017998 (PRINTS); IPR002423 (PFAM); IPR027413 (G3DSA:1.10.560.GENE3D); IPR027409 (G3DSA:3.50.7.GENE3D); PTHR45633 (PANTHER); PTHR45633:SF41 (PANTHER); IPR027413 (SUPERFAMILY)	F:GO:0005524; F:GO:0016887	F:ATP binding; F:ATPase activity
A0A2W6ZUH5	Phycobilisome rod-core linker polypeptide cpcG	252	1	5.51989E-72	73.54	6	C:GO:0009507; C:GO:0030076; C:GO:0042651	C:chloroplast; C:light-harvesting complex; C:thylakoid membrane	EC:2.7.7.24	Glucose-1-phosphate thymidylyltransferase	IPR001297 (PFAM); IPR038255 (G3DSA:1.10.3130.GENE3D); PTHR34011 (PANTHER); PTHR34011:SF5 (PANTHER); IPR001297 (PROSITE_PROFILES)	P:GO:0015979; C:GO:0030089	P:photosynthesis; C:phycobilisome
A0A6H2NM73	Protein translocase subunit SecA	929	1	0.0	89.52	22	P:GO:0006605; P:GO:0017038; P:GO:0040007; P:GO:0043952; P:GO:0065002; F:GO:0005524; F:GO:0008144; F:GO:0015450; F:GO:0015462; C:GO:0005576; C:GO:0005618; C:GO:0005737; C:GO:0005829; C:GO:0005886; C:GO:0005887; C:GO:0031522; C:GO:0042651	P:protein targeting; P:protein import; P:growth; P:protein transport by the Sec complex; P:intracellular protein transmembrane transport; F:ATP binding; F:drug binding; F:P-P-bond-hydrolysis-driven protein transmembrane transporter activity; F:ABC-type protein transporter activity; C:extracellular region; C:cell wall; C:cytoplasm; C:cytosol; C:plasma membrane; C:integral component of plasma membr…	EC:3.6.1; EC:3.6; EC:3; EC:7.4.2.3; EC:7.2.2; EC:7.4.2.4; EC:7; EC:7.4.2.5; EC:3.6.1.15	Acting on acid anhydrides; Acting on acid anhydrides; Hydrolases; Mitochondrial protein-transporting ATPase; Catalysing the translocation of inorganic cations; Chloroplast protein-transporting ATPase; Translocases; Bacterial ABC-type protein transporter; Nucleoside-triphosphate phosphatase	IPR000185 (PRINTS); IPR011130 (PFAM); G3DSA:3.40.50.300 (GENE3D); G3DSA:3.90.1440.10 (GENE3D); G3DSA:1.10.3060.10 (GENE3D); IPR011116 (PFAM); IPR000185 (TIGRFAM); IPR011115 (PFAM); IPR000185 (PANTHER); IPR014018 (PROSITE_PROFILES); cd17928 (CDD); cd18803 (CDD); IPR036670 (SUPERFAMILY); IPR027417 (SUPERFAMILY); IPR027417 (SUPERFAMILY); IPR036266 (SUPERFAMILY)	P:GO:0006605; P:GO:0006886; P:GO:0017038; F:GO:0005524; C:GO:0016020	P:protein targeting; P:intracellular protein transport; P:protein import; F:ATP binding; C:membrane
A0A651EM26	Type 4 fimbrial assembly protein PilC	407	1	5.07417E-90	67.84	2	P:GO:0009306; C:GO:0016020	P:protein secretion; C:membrane			IPR003004 (PRINTS); IPR042094 (G3DSA:1.20.81.GENE3D); IPR042094 (G3DSA:1.20.81.GENE3D); IPR018076 (PFAM); IPR003004 (PANTHER)	no GO terms	no GO terms
A0A6G9S9S0	Catalase-peroxidase; Short=CP; AltName: Full=Peroxidase/catalase	731	1	0.0	86.46	18	P:GO:0006979; P:GO:0017001; P:GO:0035690; P:GO:0042737; P:GO:0042744; P:GO:0070301; P:GO:0071236; P:GO:0098869; F:GO:0004096; F:GO:0020037; F:GO:0046872; C:GO:0005576; C:GO:0005829	P:response to oxidative stress; P:antibiotic catabolic process; P:cellular response to drug; P:drug catabolic process; P:hydrogen peroxide catabolic process; P:cellular response to hydrogen peroxide; P:cellular response to antibiotic; P:cellular oxidant detoxification; F:catalase activity; F:heme binding; F:metal ion binding; C:extracellular region; C:cytosol	EC:1.11; EC:1; EC:1.11.1; EC:1.11.1.21; EC:1.11.1.6	Acting on a peroxide as acceptor; Oxidoreductases; Acting on a peroxide as acceptor; Catalase peroxidase; Catalase	IPR000763 (PRINTS); IPR002016 (PRINTS); G3DSA:1.10.520.10 (GENE3D); IPR002016 (PFAM); G3DSA:1.10.420.20 (GENE3D); G3DSA:1.10.420.10 (GENE3D); G3DSA:1.10.520.10 (GENE3D); IPR000763 (TIGRFAM); mobidb-lite (MOBIDB_LITE); IPR000763 (PANTHER); IPR002016 (PROSITE_PROFILES); cd08200 (CDD); cd00649 (CDD); IPR010255 (SUPERFAMILY); IPR010255 (SUPERFAMILY)	P:GO:0006979; F:GO:0004096; F:GO:0004601; F:GO:0020037	P:response to oxidative stress; F:catalase activity; F:peroxidase activity; F:heme binding
A0A2P8VXC7	Putative RNA-binding protein RbpE	136	1	6.46356E-45	86.67	1	F:GO:0003723	F:RNA binding			IPR012677 (G3DSA:3.30.70.GENE3D); IPR000504 (PFAM); mobidb-lite (MOBIDB_LITE); PTHR48024:SF11 (PANTHER); PTHR48024 (PANTHER); IPR000504 (PROSITE_PROFILES); cd12399 (CDD); IPR035979 (SUPERFAMILY)	F:GO:0003676	F:nucleic acid binding
A0A651EE00	Trehalose/maltose-binding protein MalE; Short=TMBP; Flags: Precursor	354	1	1.34159E-49	51.14	3	P:GO:0008643; C:GO:0005886; C:GO:0016020	P:carbohydrate transport; C:plasma membrane; C:membrane			IPR006059 (PFAM); G3DSA:3.40.190.10 (GENE3D); PTHR43649 (PANTHER); cd14750 (CDD); SSF53850 (SUPERFAMILY)	no GO terms	no GO terms
V9NEL9	DNA-directed RNA polymerase subunit beta; Short=RNAP subunit beta; AltName: Full=RNA polymerase subunit beta; AltName: Full=Transcriptase subunit beta	281	1	1.14214E-171	92.88	13	P:GO:0006351; P:GO:0040007; F:GO:0003677; F:GO:0003899; F:GO:0032549; C:GO:0000428; C:GO:0005618; C:GO:0005829; C:GO:0005886	P:transcription, DNA-templated; P:growth; F:DNA binding; F:DNA-directed 5'-3' RNA polymerase activity; F:ribonucleoside binding; C:DNA-directed RNA polymerase complex; C:cell wall; C:cytosol; C:plasma membrane	EC:2.7; EC:2; EC:2.7.7; EC:2.7.7.6	Transferring phosphorus-containing groups; Transferases; Transferring phosphorus-containing groups; DNA-directed RNA polymerase	IPR019462 (PFAM); IPR007120 (PFAM); G3DSA:2.40.50.100 (GENE3D); G3DSA:3.90.1100.10 (GENE3D); IPR007645 (PFAM); G3DSA:3.90.1100.10 (GENE3D); PTHR20856:SF20 (PANTHER); IPR015712 (PANTHER); SSF64484 (SUPERFAMILY)	P:GO:0006351; F:GO:0003677; F:GO:0003899; F:GO:0032549	P:transcription, DNA-templated; F:DNA binding; F:DNA-directed 5'-3' RNA polymerase activity; F:ribonucleoside binding
A0A2T2VXY8	30S ribosomal protein S2	259	1	1.58932E-142	87.92	11	P:GO:0000028; P:GO:0006412; P:GO:0040007; F:GO:0003735; F:GO:0008270; C:GO:0005618; C:GO:0005886; C:GO:0015935; C:GO:0022627	P:ribosomal small subunit assembly; P:translation; P:growth; F:structural constituent of ribosome; F:zinc ion binding; C:cell wall; C:plasma membrane; C:small ribosomal subunit; C:cytosolic small ribosomal subunit			IPR001865 (PRINTS); IPR001865 (PFAM); IPR005706 (TIGRFAM); G3DSA:3.40.50.10490 (GENE3D); G3DSA:1.10.287.610 (GENE3D); mobidb-lite (MOBIDB_LITE); mobidb-lite (MOBIDB_LITE); IPR005706 (PANTHER); IPR001865 (CDD); IPR023591 (SUPERFAMILY)	P:GO:0006412; F:GO:0003735; C:GO:0005840; C:GO:0015935	P:translation; F:structural constituent of ribosome; C:ribosome; C:small ribosomal subunit
A0A2T2VYN9	Peroxiredoxin Bcp; AltName: Full=Bacterioferritin comigratory protein; AltName: Full=Thioredoxin peroxidase	154	1	6.83704E-48	65.58	9	P:GO:0006979; P:GO:0008152; P:GO:0070887; P:GO:0098869; F:GO:0004601; F:GO:0008379; F:GO:0032843; C:GO:0005829; C:GO:0005886	P:response to oxidative stress; P:metabolic process; P:cellular response to chemical stimulus; P:cellular oxidant detoxification; F:peroxidase activity; F:thioredoxin peroxidase activity; F:hydroperoxide reductase activity; C:cytosol; C:plasma membrane	EC:1.11; EC:1; EC:1.8; EC:1.8.4; EC:1.11.1; EC:1.11.1.15	Acting on a peroxide as acceptor; Oxidoreductases; Acting on a sulfur group of donors; Acting on a sulfur group of donors; Acting on a peroxide as acceptor; Acting on a peroxide as acceptor	IPR024706 (PIRSF); IPR036249 (G3DSA:3.40.30.GENE3D); IPR000866 (PFAM); PTHR42801 (PANTHER); PTHR42801:SF4 (PANTHER); IPR013766 (PROSITE_PROFILES); cd03017 (CDD); IPR036249 (SUPERFAMILY)	F:GO:0016209; F:GO:0016491	F:antioxidant activity; F:oxidoreductase activity
A0A651DUB0	---NA---	436									G3DSA:3.40.50.720 (GENE3D); IPR006151 (PFAM); PTHR37850:SF1 (PANTHER); PTHR37850 (PANTHER); cd11616 (CDD); IPR036291 (SUPERFAMILY)	no GO terms	no GO terms
A0A0U1Z5D8	C-phycocyanin alpha chain	105	1	7.24485E-63	91.43	3	P:GO:0015979; P:GO:0018298; C:GO:0030089	P:photosynthesis; P:protein-chromophore linkage; C:phycobilisome			IPR038719 (G3DSA:1.10.490.GENE3D); IPR012128 (PFAM); PTHR34011 (PANTHER); PTHR34011:SF4 (PANTHER); IPR009050 (SUPERFAMILY)	P:GO:0015979; C:GO:0030089	P:photosynthesis; C:phycobilisome
A0A651DUF1	UDP-glucuronic acid decarboxylase 5; AltName: Full=UDP-XYL synthase 5; AltName: Full=UDP-glucuronate decarboxylase 5; Short=UGD; Short=UXS-5	370	1	5.76331E-57	53.54	2	C:GO:0005737	C:cytoplasm	EC:4.1.1.35; EC:4.2.1.46	UDP-glucuronate decarboxylase; dTDP-glucose 4,6-dehydratase	IPR001509 (PFAM); G3DSA:3.40.50.720 (GENE3D); PTHR43078:SF7 (PANTHER); IPR044516 (PANTHER); IPR036291 (SUPERFAMILY)	P:GO:0042732; F:GO:0003824; F:GO:0048040; F:GO:0070403	P:D-xylose metabolic process; F:catalytic activity; F:UDP-glucuronate decarboxylase activity; F:NAD+ binding
U7QKS8	C-phycocyanin beta chain	143	1	2.07947E-85	91.55	3	P:GO:0015979; P:GO:0018298; C:GO:0030089	P:photosynthesis; P:protein-chromophore linkage; C:phycobilisome			IPR012128 (PFAM); IPR038719 (G3DSA:1.10.490.GENE3D); IPR012128 (PIRSF); PTHR34011:SF7 (PANTHER); PTHR34011 (PANTHER); IPR009050 (SUPERFAMILY)	P:GO:0015979; C:GO:0030089	P:photosynthesis; C:phycobilisome
K9YR58	DNA-directed RNA polymerase subunit beta'; Short=RNAP subunit beta'; AltName: Full=RNA polymerase subunit beta'; AltName: Full=Transcriptase subunit beta'	1289	1	0.0	78.69	14	P:GO:0006213; P:GO:0006351; F:GO:0003677; F:GO:0003899; F:GO:0008270; F:GO:0016763; C:GO:0000428; C:GO:0005622	P:pyrimidine nucleoside metabolic process; P:transcription, DNA-templated; F:DNA binding; F:DNA-directed 5'-3' RNA polymerase activity; F:zinc ion binding; F:transferase activity, transferring pentosyl groups; C:DNA-directed RNA polymerase complex; C:intracellular anatomical structure	EC:2.4.2; EC:2.7.7; EC:2.4; EC:2.7; EC:2; EC:2.7.7.6	Glycosyltransferases; Transferring phosphorus-containing groups; Glycosyltransferases; Transferring phosphorus-containing groups; Transferases; DNA-directed RNA polymerase	G3DSA:1.10.1790.20 (GENE3D); IPR007081 (PFAM); IPR042102 (G3DSA:1.10.274.GENE3D); IPR012756 (TIGRFAM); IPR007083 (PFAM); G3DSA:1.10.150.390 (GENE3D); G3DSA:2.40.50.100 (GENE3D); IPR007066 (PFAM); IPR038120 (G3DSA:1.10.132.GENE3D); PTHR19376 (PANTHER); PTHR19376:SF58 (PANTHER); cd02655 (CDD); SSF64484 (SUPERFAMILY)	P:GO:0006351; F:GO:0003677; F:GO:0003899	P:transcription, DNA-templated; F:DNA binding; F:DNA-directed 5'-3' RNA polymerase activity
K9VE97	C-phycocyanin-2 beta chain	172	1	2.41149E-104	91.28	3	P:GO:0015979; P:GO:0018298; C:GO:0030089	P:photosynthesis; P:protein-chromophore linkage; C:phycobilisome			IPR012128 (PIRSF); IPR006247 (TIGRFAM); IPR038719 (G3DSA:1.10.490.GENE3D); IPR012128 (PFAM); PTHR34011:SF7 (PANTHER); PTHR34011 (PANTHER); cd14768 (CDD); IPR009050 (SUPERFAMILY)	P:GO:0015979; C:GO:0030089	P:photosynthesis; C:phycobilisome
W6FV44	Chaperone protein dnaK2; AltName: Full=HSP70-2; AltName: Full=Heat shock 70 kDa protein 2; AltName: Full=Heat shock protein 70-2	615	1	0.0	96.1	3	P:GO:0006457; F:GO:0005524; F:GO:0051082	P:protein folding; F:ATP binding; F:unfolded protein binding			PR00301 (PRINTS); IPR029047 (G3DSA:2.60.34.GENE3D); IPR029048 (G3DSA:1.20.1270.GENE3D); IPR013126 (PFAM); G3DSA:3.90.640.10 (GENE3D); G3DSA:3.30.420.40 (GENE3D); G3DSA:3.30.420.40 (GENE3D); IPR012725 (TIGRFAM); mobidb-lite (MOBIDB_LITE); mobidb-lite (MOBIDB_LITE); mobidb-lite (MOBIDB_LITE); PTHR19375:SF437 (PANTHER); IPR013126 (PANTHER); cd10234 (CDD); IPR043129 (SUPERFAMILY); IPR043129 (SUPERFAM…	P:GO:0006457; F:GO:0005524; F:GO:0016887; F:GO:0051082	P:protein folding; F:ATP binding; F:ATPase activity; F:unfolded protein binding
A0A1U7JAB5	Chaperone protein dnaK3; AltName: Full=HSP70-3; AltName: Full=Heat shock 70 kDa protein 3; AltName: Full=Heat shock protein 70-3	651	1	0.0	85.6	10	P:GO:0006457; P:GO:0051704; P:GO:0098630; F:GO:0005524; F:GO:0051082; F:GO:2001065; C:GO:0009986	P:protein folding; P:multi-organism process; P:aggregation of unicellular organisms; F:ATP binding; F:unfolded protein binding; F:mannan binding; C:cell surface			PR00301 (PRINTS); IPR029048 (G3DSA:1.20.1270.GENE3D); IPR013126 (PFAM); IPR029047 (G3DSA:2.60.34.GENE3D); G3DSA:3.30.420.40 (GENE3D); G3DSA:3.90.640.10 (GENE3D); G3DSA:3.30.420.40 (GENE3D); IPR012725 (TIGRFAM); IPR013126 (PANTHER); PTHR19375:SF437 (PANTHER); cd10234 (CDD); IPR029047 (SUPERFAMILY); IPR043129 (SUPERFAMILY); IPR043129 (SUPERFAMILY)	P:GO:0006457; F:GO:0005524; F:GO:0016887; F:GO:0051082	P:protein folding; F:ATP binding; F:ATPase activity; F:unfolded protein binding
A0A2P8VTF8	---NA---	319									no IPS match	no IPS match	no IPS match
A0A2P8W3S9	Glucose-6-phosphate 1-dehydrogenase; Short=G6PD	509	1	0.0	87.77	9	P:GO:0006006; P:GO:0006098; F:GO:0004345; F:GO:0050661; C:GO:0005886	P:glucose metabolic process; P:pentose-phosphate shunt; F:glucose-6-phosphate dehydrogenase activity; F:NADP binding; C:plasma membrane	EC:1.1; EC:1; EC:1.1.1; EC:1.1.1.49; EC:1.1.1.363	Acting on the CH-OH group of donors; Oxidoreductases; Acting on the CH-OH group of donors; Glucose-6-phosphate dehydrogenase (NADP(+)); Glucose-6-phosphate dehydrogenase (NAD(P)(+))	IPR001282 (PRINTS); IPR022675 (PFAM); IPR022674 (PFAM); IPR001282 (TIGRFAM); IPR001282 (PIRSF); G3DSA:3.40.50.720 (GENE3D); G3DSA:3.30.360.10 (GENE3D); IPR001282 (PANTHER); PTHR23429:SF0 (PANTHER); IPR036291 (SUPERFAMILY); SSF55347 (SUPERFAMILY)	P:GO:0006006; F:GO:0004345; F:GO:0016614; F:GO:0050661	P:glucose metabolic process; F:glucose-6-phosphate dehydrogenase activity; F:oxidoreductase activity, acting on CH-OH group of donors; F:NADP binding
A0A1U7J6P9	Zinc D-Ala-D-Ala carboxypeptidase; AltName: Full=D-alanyl-D-alanine carboxypeptidase; AltName: Full=Metallo DD-peptidase; AltName: Full=Zn DD-peptidase; Flags: Precursor	515	1	1.50972E-4	50.62	2	F:GO:0016787	F:hydrolase activity	EC:3; EC:3.2.1.17	Hydrolases; Lysozyme	IPR013230 (PFAM); IPR009045 (G3DSA:3.30.1380.GENE3D); mobidb-lite (MOBIDB_LITE); mobidb-lite (MOBIDB_LITE); IPR009045 (SUPERFAMILY)	no GO terms	no GO terms
A0A651E242	Phycobilisome 7.8 kDa linker polypeptide, allophycocyanin-associated, core; AltName: Full=LC 7.8	67	1	1.04637E-41	96.97	2	P:GO:0015979; C:GO:0030089	P:photosynthesis; C:phycobilisome			IPR008213 (PFAM); IPR011064 (G3DSA:3.30.1490.GENE3D); IPR011134 (PIRSF); IPR008213 (PROSITE_PROFILES); IPR011064 (SUPERFAMILY)	P:GO:0015979; C:GO:0030089	P:photosynthesis; C:phycobilisome
A0A1U7JB50	Peroxiredoxin Bcp; AltName: Full=Bacterioferritin comigratory protein; AltName: Full=Thioredoxin peroxidase	154	1	1.20428E-48	65.58	9	P:GO:0006979; P:GO:0008152; P:GO:0070887; P:GO:0098869; F:GO:0004601; F:GO:0008379; F:GO:0032843; C:GO:0005829; C:GO:0005886	P:response to oxidative stress; P:metabolic process; P:cellular response to chemical stimulus; P:cellular oxidant detoxification; F:peroxidase activity; F:thioredoxin peroxidase activity; F:hydroperoxide reductase activity; C:cytosol; C:plasma membrane	EC:1.11; EC:1; EC:1.8; EC:1.8.4; EC:1.11.1; EC:1.11.1.15	Acting on a peroxide as acceptor; Oxidoreductases; Acting on a sulfur group of donors; Acting on a sulfur group of donors; Acting on a peroxide as acceptor; Acting on a peroxide as acceptor	IPR036249 (G3DSA:3.40.30.GENE3D); IPR024706 (PIRSF); IPR000866 (PFAM); PTHR42801 (PANTHER); PTHR42801:SF4 (PANTHER); IPR013766 (PROSITE_PROFILES); cd03017 (CDD); IPR036249 (SUPERFAMILY)	F:GO:0016209; F:GO:0016491	F:antioxidant activity; F:oxidoreductase activity
A0A533P3B4	C-phycocyanin alpha chain	162	1	1.30862E-97	90.12	3	P:GO:0015979; P:GO:0018298; C:GO:0030089	P:photosynthesis; P:protein-chromophore linkage; C:phycobilisome			IPR012128 (PIRSF); IPR012128 (PFAM); IPR038719 (G3DSA:1.10.490.GENE3D); IPR006246 (TIGRFAM); PTHR34011 (PANTHER); PTHR34011:SF4 (PANTHER); cd14770 (CDD); IPR009050 (SUPERFAMILY)	P:GO:0015979; C:GO:0030089	P:photosynthesis; C:phycobilisome
A0A651DRY2	Dihydrolipoyl dehydrogenase; AltName: Full=Dihydrolipoamide dehydrogenase; Short=LPD; AltName: Full=E3 component of pyruvate complex	476	1	0.0	85.23	10	P:GO:0006096; P:GO:0045454; F:GO:0004148; F:GO:0050660; C:GO:0005886	P:glycolytic process; P:cell redox homeostasis; F:dihydrolipoyl dehydrogenase activity; F:flavin adenine dinucleotide binding; C:plasma membrane	EC:1.8.1; EC:1.6; EC:1; EC:1.8; EC:1.16.1.1; EC:1.8.1.4	Acting on a sulfur group of donors; Acting on NADH or NADPH; Oxidoreductases; Acting on a sulfur group of donors; Mercury(II) reductase; Dihydrolipoyl dehydrogenase	PR00411 (PRINTS); PR00368 (PRINTS); IPR023753 (PFAM); IPR004099 (PFAM); IPR036188 (G3DSA:3.50.50.GENE3D); IPR006258 (TIGRFAM); IPR001100 (PIRSF); IPR016156 (G3DSA:3.30.390.GENE3D); IPR036188 (G3DSA:3.50.50.GENE3D); PTHR22912 (PANTHER); PTHR22912:SF204 (PANTHER); IPR016156 (SUPERFAMILY); IPR036188 (SUPERFAMILY)	P:GO:0045454; F:GO:0004148; F:GO:0016491; F:GO:0050660	P:cell redox homeostasis; F:dihydrolipoyl dehydrogenase activity; F:oxidoreductase activity; F:flavin adenine dinucleotide binding
A0A352X2S8	Geranylgeranyl diphosphate reductase; AltName: Full=Geranylgeranyl reductase	407	1	0.0	91.6	10	P:GO:0015979; P:GO:0015995; F:GO:0045550; F:GO:0071949; F:GO:0102067	P:photosynthesis; P:chlorophyll biosynthetic process; F:geranylgeranyl reductase activity; F:FAD binding; F:geranylgeranyl diphosphate reductase activity	EC:1.3.1.83; EC:1.3; EC:1.3.1.111; EC:1; EC:1.3.1	Geranylgeranyl diphosphate reductase; Acting on the CH-CH group of donors; Geranylgeranyl-bacteriochlorophyllide a reductase; Oxidoreductases; Acting on the CH-CH group of donors	PR00420 (PRINTS); IPR023753 (PFAM); IPR010253 (TIGRFAM); IPR011774 (TIGRFAM); IPR036188 (G3DSA:3.50.50.GENE3D); IPR011777 (TIGRFAM); PTHR42685 (PANTHER); PTHR42685:SF13 (PANTHER); IPR036188 (SUPERFAMILY)	P:GO:0015979; P:GO:0015995; F:GO:0016491; F:GO:0016628; F:GO:0045550	P:photosynthesis; P:chlorophyll biosynthetic process; F:oxidoreductase activity; F:oxidoreductase activity, acting on the CH-CH group of donors, NAD or NADP as acceptor; F:geranylgeranyl reductase activity
A0A651E279	Cysteine synthase; Short=CSase; AltName: Full=O-acetylserine (thiol)-lyase; Short=OAS-TL; AltName: Full=O-acetylserine sulfhydrylase	319	1	4.24201E-174	91.03	11	P:GO:0006535; F:GO:0004124; F:GO:0008144; F:GO:0030170; F:GO:0080146; C:GO:0005737	P:cysteine biosynthetic process from serine; F:cysteine synthase activity; F:drug binding; F:pyridoxal phosphate binding; F:L-cysteine desulfhydrase activity; C:cytoplasm	EC:2.5.1; EC:4.4.1.1; EC:2.5; EC:2.5.1.47; EC:2; EC:4.4; EC:4	Transferring alkyl or aryl groups, other than methyl groups; Cystathionine gamma-lyase; Transferring alkyl or aryl groups, other than methyl groups; Cysteine synthase; Transferases; Carbon-sulfur lyases; Lyases	IPR005856 (TIGRFAM); IPR036052 (G3DSA:3.40.50.GENE3D); IPR036052 (G3DSA:3.40.50.GENE3D); IPR005859 (TIGRFAM); IPR001926 (PFAM); PTHR10314 (PANTHER); PTHR10314:SF204 (PANTHER); cd01561 (CDD); IPR036052 (SUPERFAMILY)	P:GO:0006535; F:GO:0004124	P:cysteine biosynthetic process from serine; F:cysteine synthase activity
A0A2P8W0E5	Photosystem I reaction center subunit III; AltName: Full=PSI-F; Flags: Precursor	166	1	2.00646E-69	75.3	2	C:GO:0009522; C:GO:0030094	C:photosystem I; C:plasma membrane-derived photosystem I			IPR036577 (G3DSA:1.10.8.GENE3D); IPR003666 (PFAM); IPR003666 (PANTHER); PTHR34939:SF1 (PANTHER); IPR036577 (SUPERFAMILY)	P:GO:0015979; C:GO:0009522; C:GO:0009538	P:photosynthesis; C:photosystem I; C:photosystem I reaction center
A0A1Q4R3Q6	Photosystem I reaction center subunit III; AltName: Full=PSI-F; Flags: Precursor	170	1	8.81578E-76	77.65	2	C:GO:0009522; C:GO:0030094	C:photosystem I; C:plasma membrane-derived photosystem I			IPR003666 (PFAM); IPR036577 (G3DSA:1.10.8.GENE3D); IPR003666 (PANTHER); PTHR34939:SF1 (PANTHER); IPR036577 (SUPERFAMILY)	P:GO:0015979; C:GO:0009522; C:GO:0009538	P:photosynthesis; C:photosystem I; C:photosystem I reaction center
A0A651E067	Leu/Ile/Val-binding protein homolog 1; Flags: Precursor	443	1	1.61236E-18	42.47	1	P:GO:0006865	P:amino acid transport			IPR000709 (PRINTS); G3DSA:3.40.50.2300 (GENE3D); IPR028081 (PFAM); G3DSA:3.40.50.2300 (GENE3D); PTHR30483 (PANTHER); cd06346 (CDD); IPR028082 (SUPERFAMILY)	P:GO:0006865	P:amino acid transport
A0A6H2NNE9	Putative ATP-dependent Clp protease proteolytic subunit-like; AltName: Full=Endopeptidase Clp-like	229	1	6.64374E-127	89.55	5	P:GO:0006515; F:GO:0004176; F:GO:0004252; F:GO:0051117; C:GO:0009368	P:protein quality control for misfolded or incompletely synthesized proteins; F:ATP-dependent peptidase activity; F:serine-type endopeptidase activity; F:ATPase binding; C:endopeptidase Clp complex	EC:3.4.21.73; EC:3.4.24.7; EC:3.4.21.71; EC:3.4.24.3; EC:3.4.21.34; EC:3.4.21.78; EC:3.4.21.75; EC:3.4.21.26; EC:3.4.21.27; EC:3.4.21.68; EC:3.4.21.69; EC:3.4.24.34; EC:3.4.21.41; EC:3.4.21.83; EC:3.4.21.88; EC:3.4.21.45; EC:3.4.21.89; EC:3.4.21.42; EC:3.4.19.1; EC:3.4.21.43; EC:3.4.21.87; EC:3.4.21.38; EC:3.4.21.35; EC:3.4.21.79; EC:3.6.1; EC:3.4.21.36; EC:3.4.21.102; EC:3.4.21.39; EC:3.4.21; EC…	U-plasminogen activator; Interstitial collagenase; Pancreatic elastase II; Microbial collagenase; Plasma kallikrein; Granzyme A; Furin; Prolyl oligopeptidase; Coagulation factor XIa; T-plasminogen activator; Protein C (activated); Neutrophil collagenase; Complement subcomponent C1r; Oligopeptidase B; Repressor LexA; Complement factor I; Signal peptidase I; Complement subcomponent C1s; Acylaminoac…	IPR001907 (PRINTS); G3DSA:3.90.226.10 (GENE3D); IPR023562 (PFAM); IPR023562 (PANTHER); PTHR10381:SF47 (PANTHER); IPR001907 (CDD); IPR029045 (SUPERFAMILY)	P:GO:0006508; F:GO:0004176; F:GO:0004252	P:proteolysis; F:ATP-dependent peptidase activity; F:serine-type endopeptidase activity
A0A0P7ZN22	Phosphoglycerate kinase	401	1	0.0	87.28	14	P:GO:0006096; P:GO:0006754; P:GO:0009166; P:GO:0009168; P:GO:0017144; P:GO:0019359; P:GO:0042866; F:GO:0004618; F:GO:0005524; C:GO:0005737	P:glycolytic process; P:ATP biosynthetic process; P:nucleotide catabolic process; P:purine ribonucleoside monophosphate biosynthetic process; P:drug metabolic process; P:nicotinamide nucleotide biosynthetic process; P:pyruvate biosynthetic process; F:phosphoglycerate kinase activity; F:ATP binding; C:cytoplasm	EC:2.7.2; EC:5.3.1.1; EC:2.7.2.3; EC:2.7; EC:2	Transferring phosphorus-containing groups; Triose-phosphate isomerase; Phosphoglycerate kinase; Transferring phosphorus-containing groups; Transferases	IPR001576 (PRINTS); IPR001576 (PFAM); IPR001576 (PIRSF); IPR015824 (G3DSA:3.40.50.GENE3D); IPR015824 (G3DSA:3.40.50.GENE3D); IPR001576 (PANTHER); IPR001576 (CDD); IPR036043 (SUPERFAMILY)	P:GO:0006096; F:GO:0004618	P:glycolytic process; F:phosphoglycerate kinase activity
A0A2T1DUP9	Orange carotenoid-binding protein; Short=OCP; Contains: Red carotenoid-binding protein; Short=RCP	319	1	0.0	86.12	5	P:GO:0016037; P:GO:0018298; F:GO:0009881; F:GO:0031404; C:GO:0030089	P:light absorption; P:protein-chromophore linkage; F:photoreceptor activity; F:chloride ion binding; C:phycobilisome			IPR015233 (PFAM); G3DSA:3.10.450.50 (GENE3D); IPR036917 (G3DSA:1.10.2090.GENE3D); IPR002075 (PFAM); IPR015233 (PROSITE_PROFILES); IPR036917 (SUPERFAMILY); IPR032710 (SUPERFAMILY)	P:GO:0016037; F:GO:0031404; C:GO:0030089	P:light absorption; F:chloride ion binding; C:phycobilisome
A0A2T2W2S4	Anthranilate phosphoribosyltransferase	352	1	7.97022E-147	75.5	7	P:GO:0000162; P:GO:0008652; P:GO:0009073; F:GO:0004048; F:GO:0016757; F:GO:0046872	P:tryptophan biosynthetic process; P:cellular amino acid biosynthetic process; P:aromatic amino acid family biosynthetic process; F:anthranilate phosphoribosyltransferase activity; F:transferase activity, transferring glycosyl groups; F:metal ion binding	EC:2.4.2; EC:4.1.3.27; EC:2.4; EC:2; EC:2.4.2.18	Glycosyltransferases; Anthranilate synthase; Glycosyltransferases; Transferases; Anthranilate phosphoribosyltransferase	IPR005940 (TIGRFAM); IPR017459 (PFAM); IPR035902 (G3DSA:3.40.1030.GENE3D); IPR036320 (G3DSA:1.20.970.GENE3D); IPR000312 (PFAM); PTHR43285 (PANTHER); PTHR43285:SF2 (PANTHER); IPR036320 (SUPERFAMILY); IPR035902 (SUPERFAMILY)	P:GO:0000162; F:GO:0004048; F:GO:0016757	P:tryptophan biosynthetic process; F:anthranilate phosphoribosyltransferase activity; F:transferase activity, transferring glycosyl groups
A0A2P8W6F5	Putative RNA-binding protein RbpA	107	1	1.04007E-48	92.77	1	F:GO:0003723	F:RNA binding			IPR012677 (G3DSA:3.30.70.GENE3D); IPR000504 (PFAM); mobidb-lite (MOBIDB_LITE); PTHR48024 (PANTHER); PTHR48024:SF11 (PANTHER); IPR000504 (PROSITE_PROFILES); cd12399 (CDD); IPR035979 (SUPERFAMILY)	F:GO:0003676	F:nucleic acid binding
A0A2W4WJY6	---NA---	172									mobidb-lite (MOBIDB_LITE); mobidb-lite (MOBIDB_LITE)	no GO terms	no GO terms
A0A2P8W3I2	Laminin-like protein epi-1; Flags: Precursor	583	1	6.64573E-7	39.96	4	P:GO:0009987; P:GO:0048856	P:cellular process; P:anatomical structure development	EC:3.4.21.72	IgA-specific serine endopeptidase	SSF90257 (SUPERFAMILY); SSF57997 (SUPERFAMILY)	no GO terms	no GO terms
A0A651E3T7	Photosystem II reaction center Psb28 protein; AltName: Full=Photosystem II 13 kDa protein; AltName: Full=Photosystem II reaction center W protein	111	1	6.88787E-53	83.64	5	P:GO:0015979; C:GO:0009654; C:GO:0030096	P:photosynthesis; C:photosystem II oxygen evolving complex; C:plasma membrane-derived thylakoid photosystem II			IPR038676 (G3DSA:2.40.30.GENE3D); IPR005610 (TIGRFAM); IPR005610 (PFAM); IPR005610 (PANTHER)	P:GO:0015979; C:GO:0009523; C:GO:0009654; C:GO:0016020	P:photosynthesis; C:photosystem II; C:photosystem II oxygen evolving complex; C:membrane
K9YYN8	ATP synthase subunit alpha; AltName: Full=ATP synthase F1 sector subunit alpha; AltName: Full=F-ATPase subunit alpha	506	1	0.0	92.46	18	P:GO:0009168; P:GO:0015986; P:GO:0017144; P:GO:0040007; F:GO:0005524; F:GO:0022853; F:GO:0042626; F:GO:0046933; F:GO:0046961; C:GO:0005618; C:GO:0042651; C:GO:0045261; C:GO:0045262	P:purine ribonucleoside monophosphate biosynthetic process; P:ATP synthesis coupled proton transport; P:drug metabolic process; P:growth; F:ATP binding; F:active ion transmembrane transporter activity; F:ATPase-coupled transmembrane transporter activity; F:proton-transporting ATP synthase activity, rotational mechanism; F:proton-transporting ATPase activity, rotational mechanism; C:cell wall; C:t…	EC:7.2.2; EC:3.6.1.15; EC:7.1.2.2; EC:3.6.1; EC:3.6.3.14; EC:3.6; EC:3; EC:6; EC:7	Catalysing the translocation of inorganic cations; Nucleoside-triphosphate phosphatase; H(+)-transporting two-sector ATPase; Acting on acid anhydrides; Acting on acid anhydrides; Acting on acid anhydrides; Hydrolases; Ligases; Translocases	G3DSA:3.40.50.300 (GENE3D); IPR038376 (G3DSA:1.20.150.GENE3D); IPR004100 (PFAM); IPR000793 (PFAM); IPR005294 (TIGRFAM); IPR005294 (PIRSF); IPR023366 (G3DSA:2.40.30.GENE3D); IPR000194 (PFAM); PTHR48082 (PANTHER); IPR033732 (CDD); cd18116 (CDD); IPR000793 (CDD); IPR036121 (SUPERFAMILY); SSF47917 (SUPERFAMILY); IPR027417 (SUPERFAMILY)	P:GO:0015986; P:GO:0046034; P:GO:1902600; F:GO:0005524; F:GO:0032559; F:GO:0046933; C:GO:0045261	P:ATP synthesis coupled proton transport; P:ATP metabolic process; P:proton transmembrane transport; F:ATP binding; F:adenyl ribonucleotide binding; F:proton-transporting ATP synthase activity, rotational mechanism; C:proton-transporting ATP synthase complex, catalytic core F(1)
A0A2T2WA10	Glutamate--tRNA ligase; AltName: Full=Glutamyl-tRNA synthetase; Short=GluRS	144	1	2.85461E-14	65.17	12	P:GO:0006412; P:GO:0043039; F:GO:0016874; F:GO:0097159; F:GO:1901363; C:GO:0016020	P:translation; P:tRNA aminoacylation; F:ligase activity; F:organic cyclic compound binding; F:heterocyclic compound binding; C:membrane	EC:2.7.11.1; EC:6	Non-specific serine/threonine protein kinase; Ligases	IPR025564 (PFAM); mobidb-lite (MOBIDB_LITE); PTHR33222:SF4 (PANTHER); IPR033344 (PANTHER)	C:GO:0009579	C:thylakoid
A0A651E0L3	Transaldolase	392	1	0.0	85.82	13	P:GO:0005975; P:GO:0006098; P:GO:0009052; P:GO:0019682; P:GO:0019693; P:GO:0046496; F:GO:0004801; F:GO:0005509; C:GO:0005737; C:GO:0005829	P:carbohydrate metabolic process; P:pentose-phosphate shunt; P:pentose-phosphate shunt, non-oxidative branch; P:glyceraldehyde-3-phosphate metabolic process; P:ribose phosphate metabolic process; P:nicotinamide nucleotide metabolic process; F:sedoheptulose-7-phosphate:D-glyceraldehyde-3-phosphate glyceronetransferase activity; F:calcium ion binding; C:cytoplasm; C:cytosol	EC:2.2; EC:2.2.1.2; EC:2; EC:2.2.1	Transferring aldehyde or ketonic groups; Transaldolase; Transferases; Transferring aldehyde or ketonic groups	IPR002048 (PFAM); IPR013785 (G3DSA:3.20.20.GENE3D); IPR004730 (TIGRFAM); G3DSA:1.10.238.10 (GENE3D); IPR001585 (PFAM); IPR001585 (PANTHER); IPR004730 (PTHR10683:PANTHER); IPR002048 (PROSITE_PROFILES); IPR002048 (PROSITE_PROFILES); IPR002048 (CDD); IPR004730 (CDD); SSF51569 (SUPERFAMILY); IPR011992 (SUPERFAMILY)	P:GO:0005975; P:GO:0006098; F:GO:0003824; F:GO:0004801; F:GO:0005509; C:GO:0005737	P:carbohydrate metabolic process; P:pentose-phosphate shunt; F:catalytic activity; F:sedoheptulose-7-phosphate:D-glyceraldehyde-3-phosphate glyceronetransferase activity; F:calcium ion binding; C:cytoplasm
A0A2P8W039	Transcription termination/antitermination protein NusG	234	1	1.2376E-103	81.43	8	P:GO:0031564; P:GO:0032784; C:GO:0005618; C:GO:0005829; C:GO:0005886	P:transcription antitermination; P:regulation of DNA-templated transcription, elongation; C:cell wall; C:cytosol; C:plasma membrane			IPR001062 (PRINTS); IPR014722 (G3DSA:2.30.30.GENE3D); IPR036735 (G3DSA:3.30.70.GENE3D); IPR001062 (TIGRFAM); IPR005824 (PFAM); IPR006645 (PFAM); mobidb-lite (MOBIDB_LITE); mobidb-lite (MOBIDB_LITE); IPR043425 (PANTHER); IPR001062 (PTHR30265:PANTHER); cd06091 (CDD); cd09891 (CDD); IPR036735 (SUPERFAMILY); IPR008991 (SUPERFAMILY)	P:GO:0006355; P:GO:0032784	P:regulation of transcription, DNA-templated; P:regulation of DNA-templated transcription, elongation
B7K5Q4	Allophycocyanin alpha chain	161	1	3.49069E-104	95.65	3	P:GO:0015979; P:GO:0018298; C:GO:0030089	P:photosynthesis; P:protein-chromophore linkage; C:phycobilisome			IPR038719 (G3DSA:1.10.490.GENE3D); IPR012128 (PIRSF); IPR012128 (PFAM); PTHR34011 (PANTHER); PTHR34011:SF2 (PANTHER); cd12125 (CDD); IPR009050 (SUPERFAMILY)	P:GO:0015979; C:GO:0030089	P:photosynthesis; C:phycobilisome
A0A2W4WEK4	DNA gyrase subunit B, mitochondrial; Flags: Precursor	646	1	0.0	78.67	20	P:GO:0006265; P:GO:0007059; P:GO:0040007; F:GO:0000287; F:GO:0003677; F:GO:0003918; F:GO:0005524; F:GO:0008144; F:GO:0034335; F:GO:0046872; C:GO:0005618; C:GO:0005694; C:GO:0005739; C:GO:0005886; C:GO:0009295	P:DNA topological change; P:chromosome segregation; P:growth; F:magnesium ion binding; F:DNA binding; F:DNA topoisomerase type II (double strand cut, ATP-hydrolyzing) activity; F:ATP binding; F:drug binding; F:DNA negative supercoiling activity; F:metal ion binding; C:cell wall; C:chromosome; C:mitochondrion; C:plasma membrane; C:nucleoid	EC:5.6.2; EC:5.99.1.3; EC:3.6.1.15; EC:3.6.1; EC:3.6; EC:3; EC:5; EC:5.6.2.2	Isomerases altering macromolecular conformation; Other isomerases; Nucleoside-triphosphate phosphatase; Acting on acid anhydrides; Acting on acid anhydrides; Hydrolases; Isomerases; DNA topoisomerase (ATP-hydrolyzing)	IPR000565 (PRINTS); PR00418 (PRINTS); IPR006171 (PFAM); IPR013506 (PFAM); IPR002288 (PFAM); IPR014721 (G3DSA:3.30.230.GENE3D); IPR036890 (G3DSA:3.30.565.GENE3D); IPR011557 (TIGRFAM); IPR003594 (PFAM); IPR013759 (G3DSA:3.40.50.GENE3D); PTHR45866 (PANTHER); IPR006171 (PROSITE_PROFILES); cd16928 (CDD); IPR034160 (CDD); cd00822 (CDD); IPR036890 (SUPERFAMILY); IPR020568 (SUPERFAMILY); IPR013760 (SUPER…	P:GO:0006265; F:GO:0003677; F:GO:0003918; F:GO:0005524; C:GO:0005694	P:DNA topological change; F:DNA binding; F:DNA topoisomerase type II (double strand cut, ATP-hydrolyzing) activity; F:ATP binding; C:chromosome
A0A5Q4E242	Inter-alpha-trypsin inhibitor heavy chain H1; Short=ITI heavy chain H1; Short=ITI-HC1; Short=Inter-alpha-inhibitor heavy chain 1; Flags: Precursor	563	1	8.02324E-5	47.06	6	P:GO:0010466; P:GO:0010951; P:GO:0030212; F:GO:0004867; F:GO:0030414; C:GO:0005576	P:negative regulation of peptidase activity; P:negative regulation of endopeptidase activity; P:hyaluronan metabolic process; F:serine-type endopeptidase inhibitor activity; F:peptidase inhibitor activity; C:extracellular region			IPR036465 (G3DSA:3.40.50.GENE3D); IPR002035 (PFAM); PF13531 (PFAM); IPR002035 (PROSITE_PROFILES); cd00198 (CDD); SSF53850 (SUPERFAMILY); IPR036465 (SUPERFAMILY)	no GO terms	no GO terms
A0A651DY62	30S ribosomal protein S8	133	1	4.22729E-74	89.47	11	P:GO:0000028; P:GO:0006412; P:GO:0040007; P:GO:0043488; F:GO:0003735; F:GO:0019843; C:GO:0005840; C:GO:0022627	P:ribosomal small subunit assembly; P:translation; P:growth; P:regulation of mRNA stability; F:structural constituent of ribosome; F:rRNA binding; C:ribosome; C:cytosolic small ribosomal subunit			IPR000630 (PFAM); G3DSA:3.30.1490.10 (GENE3D); G3DSA:3.30.1370.30 (GENE3D); PTHR11758:SF4 (PANTHER); IPR000630 (PANTHER); IPR035987 (SUPERFAMILY)	P:GO:0006412; F:GO:0003735; C:GO:0005840	P:translation; F:structural constituent of ribosome; C:ribosome
A0A2P8WA83	Twitching mobility protein	374	1	2.62688E-125	69.45	4	P:GO:0043107; P:GO:0043108; F:GO:0016887; C:GO:0044096	P:type IV pilus-dependent motility; P:pilus retraction; F:ATPase activity; C:type IV pilus	EC:3.6.1; EC:3.6; EC:3; EC:3.6.1.15	Acting on acid anhydrides; Acting on acid anhydrides; Hydrolases; Nucleoside-triphosphate phosphatase	IPR006321 (TIGRFAM); IPR001482 (PFAM); G3DSA:3.30.450.90 (GENE3D); G3DSA:3.40.50.300 (GENE3D); mobidb-lite (MOBIDB_LITE); PTHR30486 (PANTHER); PTHR30486:SF6 (PANTHER); IPR006321 (CDD); IPR027417 (SUPERFAMILY)	F:GO:0005524	F:ATP binding
A0A2T2W7R5	Peptidyl-prolyl cis-trans isomerase; Short=PPIase; AltName: Full=Cyclophilin; AltName: Full=Cyclosporin A-binding protein; AltName: Full=Rotamase	174	1	4.63283E-99	87.57	5	P:GO:0000413; P:GO:0006457; F:GO:0003755; F:GO:0016018; C:GO:0005829	P:protein peptidyl-prolyl isomerization; P:protein folding; F:peptidyl-prolyl cis-trans isomerase activity; F:cyclosporin A binding; C:cytosol	EC:5.2.1.8; EC:5.2; EC:5	Peptidylprolyl isomerase; Cis-trans-isomerases; Isomerases	IPR002130 (PRINTS); IPR002130 (PFAM); IPR024936 (PIRSF); IPR029000 (G3DSA:2.40.100.GENE3D); PTHR11071 (PANTHER); PTHR11071:SF447 (PANTHER); IPR002130 (PROSITE_PROFILES); cd01926 (CDD); IPR029000 (SUPERFAMILY)	P:GO:0000413; F:GO:0003755	P:protein peptidyl-prolyl isomerization; F:peptidyl-prolyl cis-trans isomerase activity
A0A2P8WAF1	Chaperone protein dnaK3; AltName: Full=HSP70-3; AltName: Full=Heat shock 70 kDa protein 3; AltName: Full=Heat shock protein 70-3	651	1	0.0	84.43	10	P:GO:0006457; P:GO:0051704; P:GO:0098630; F:GO:0005524; F:GO:0051082; F:GO:2001065; C:GO:0009986	P:protein folding; P:multi-organism process; P:aggregation of unicellular organisms; F:ATP binding; F:unfolded protein binding; F:mannan binding; C:cell surface			PR00301 (PRINTS); G3DSA:3.90.640.10 (GENE3D); G3DSA:3.30.420.40 (GENE3D); IPR013126 (PFAM); G3DSA:3.30.420.40 (GENE3D); IPR029047 (G3DSA:2.60.34.GENE3D); IPR012725 (TIGRFAM); IPR013126 (PANTHER); PTHR19375:SF437 (PANTHER); cd10234 (CDD); IPR029047 (SUPERFAMILY); IPR043129 (SUPERFAMILY); IPR043129 (SUPERFAMILY)	P:GO:0006457; F:GO:0005524; F:GO:0016887; F:GO:0051082	P:protein folding; F:ATP binding; F:ATPase activity; F:unfolded protein binding
A0A1Z4JF04	C-phycocyanin-2 alpha chain	162	1	4.06231E-91	87.04	3	P:GO:0015979; P:GO:0018298; C:GO:0030089	P:photosynthesis; P:protein-chromophore linkage; C:phycobilisome			IPR012128 (PFAM); IPR012128 (PIRSF); IPR038719 (G3DSA:1.10.490.GENE3D); PTHR34011:SF4 (PANTHER); PTHR34011 (PANTHER); IPR009050 (SUPERFAMILY)	P:GO:0015979; C:GO:0030089	P:photosynthesis; C:phycobilisome
A0A651DTJ7	---NA---	266									IPR027275 (PFAM); mobidb-lite (MOBIDB_LITE); PTHR36740 (PANTHER); IPR011033 (SUPERFAMILY); IPR011033 (SUPERFAMILY)	no GO terms	no GO terms
A0A2P8VYP3	Leupeptin-inactivating enzyme 1; Short=LIE1; Flags: Precursor	410	1	1.78232E-10	45.32	1	F:GO:0008233	F:peptidase activity	EC:3.4; EC:3	Acting on peptide bonds (peptidases); Hydrolases	G3DSA:3.90.132.10 (GENE3D); IPR008979 (G3DSA:2.60.120.GENE3D); IPR001577 (PFAM); IPR002884 (PFAM); IPR002884 (PROSITE_PROFILES); IPR008979 (SUPERFAMILY); SSF55486 (SUPERFAMILY)	P:GO:0006508; P:GO:0007155; F:GO:0004222; F:GO:0004252; C:GO:0016020	P:proteolysis; P:cell adhesion; F:metalloendopeptidase activity; F:serine-type endopeptidase activity; C:membrane
I4HRP5	Phosphoribulokinase; Short=PRK; Short=PRKase; AltName: Full=Phosphopentokinase	333	1	0.0	93.39	14	P:GO:0006206; P:GO:0006222; P:GO:0016310; P:GO:0019253; P:GO:0043097; P:GO:0046132; F:GO:0004849; F:GO:0005524; F:GO:0008974; C:GO:0005829	P:pyrimidine nucleobase metabolic process; P:UMP biosynthetic process; P:phosphorylation; P:reductive pentose-phosphate cycle; P:pyrimidine nucleoside salvage; P:pyrimidine ribonucleoside biosynthetic process; F:uridine kinase activity; F:ATP binding; F:phosphoribulokinase activity; C:cytosol	EC:2.7.1; EC:2.7.1.48; EC:2.7.1.19; EC:2.7; EC:2	Transferring phosphorus-containing groups; Uridine kinase; Phosphoribulokinase; Transferring phosphorus-containing groups; Transferases	IPR006082 (PRINTS); G3DSA:3.40.50.300 (GENE3D); IPR006083 (PFAM); PTHR10285:SF150 (PANTHER); PTHR10285 (PANTHER); cd02026 (CDD); IPR027417 (SUPERFAMILY)	P:GO:0005975; F:GO:0005524; F:GO:0008974; F:GO:0016301	P:carbohydrate metabolic process; F:ATP binding; F:phosphoribulokinase activity; F:kinase activity
A0A2T2W3Z7	---NA---	84									no IPS match	no IPS match	no IPS match
[truncated: 1,377 more rows]
